# Supplementary material for: Neuronal Depolarization Induced RNA m5C Methylation Changes in Mouse Cortical Neurons
Source: Biology (Basel). 2022 Jun 29;11(7):988. doi: 10.3390/biology11070988 (PMC9311806; doi:10.3390/biology11070988)
Supplement: Supplementary file 1 [file biology-11-00988-s001.zip]

Archive with 5 entries (5 files):
- supplementary Figures S1-S5.pptx
- Supplementary Table S1. Library statistics.xlsx
- Supplementary Table S2. RNA expression levels in mouse cortical neurons.xlsx
- Supplementary Table S3. GO annotation of differentially expressed genes (DEGs).xlsx
- Supplementary Table S4. List of high-confidence m5C sites in mouse cortical neurons.xlsx
