# Supplementary material for: Neuronal Depolarization Induced RNA m5C Methylation Changes in Mouse Cortical Neurons
Source: Biology (Basel). 2022 Jun 29;11(7):988. doi: 10.3390/biology11070988 (PMC9311806; doi:10.3390/biology11070988)
Supplement: Supplementary file 1 [file biology-11-00988-s001.zip › Supplementary Table S1. Library statistics.xlsx]

## Sheet: RNA-seq
	Supplementary Table S1a. Statistics of RNA-seq data
	Sample	# of raw read pairs	# of clean read pairs	# of mapped read pairs	Mapping rate
	KCl 0h RNA-seq rep1	32700485	31800417	27860328	0.876099
	KCl 0h RNA-seq rep2	33432175	32449471	28573067	0.88054
	KCl 2h RNA-seq rep1	33130786	32142185	27993386	0.870924
	KCl 2h RNA-seq rep2	30813438	29772735	25959298	0.871915
	KCl 6h RNA-seq rep1	34041979	32974855	27161212	0.823695
	KCl 6h RNA-seq rep2	32901808	31923924	26787482	0.839104
		3.28368e+07		2.73891e+07

## Sheet: RNA BS-seq
	Supplementary Table S1b. Statistics of RNA BS-seq data
	Sample	# of raw read pairs	# of clean read pairs	% of clean read pairs	# of uniquely mapped to genome	% of uniquely mapped to genome	# of >3C removed reads	% of >3C removed reads	# of read pairs after 3C filter	Bisulfite conversion rate
	KCl 0h RNA BS-seq rep1	97899494	79610511	0.813186	66731276	0.838222	127092	0.00190453	66604184	0.9994
	KCl 0h RNA BS-seq rep2	96061471	6.31152e+07	0.657029	5.61197e+07	0.889162	94774.5	0.00168879	56024901	0.9994
	KCl 2h RNA BS-seq rep1	96749850	77299911	0.798967	69446250	0.8984	131327	0.00189106	69314923	0.9994
	KCl 2h RNA BS-seq rep2	99278196	78677850	0.792499	59564653	0.75707	108611	0.00182341	59456042	0.9994
	KCl 6h RNA BS-seq rep1	97561310	78967636	0.809415	63198621	0.80031	142068	0.00224796	63056553	0.9994
	KCl 6h RNA BS-seq rep2	96568529	75519784	0.782033	68412300	0.905886	121928	0.00178225	68290372	0.9994
		9.73531e+07			6.39121e+07
