# Supplementary material for: Neuronal Depolarization Induced RNA m5C Methylation Changes in Mouse Cortical Neurons
Source: Biology (Basel). 2022 Jun 29;11(7):988. doi: 10.3390/biology11070988 (PMC9311806; doi:10.3390/biology11070988)
Supplement: Supplementary file 1 [file biology-11-00988-s001.zip › Supplementary Table S2. RNA expression levels in mouse cortical neurons.xlsx]

## Sheet: NA_RNAseq_TPM_anno
Gene ID	Gene Name	0h rep1	0h rep2	2h rep1	2h rep2	6h rep1	6h rep2
ENSMUSG00000000001	Gnai3	192.495	171.921	236.688	159.848	277.038	279.643
ENSMUSG00000000028	Cdc45	5.93142	7.85568	4.07595	5.99526	3.97441	3.78905
ENSMUSG00000000031	H19	4.39142	4.585	3.80032	2.94637	2.77317	2.22007
ENSMUSG00000000037	Scml2	2.97641	3.19834	2.46356	1.35965	2.38246	2.69966
ENSMUSG00000000049	Apoh	0.338861	0.575951	0.167571	0.0909418	0	0.0926001
ENSMUSG00000000056	Narf	72.0418	92.3743	57.7734	59.8727	68.618	71.7445
ENSMUSG00000000058	Cav2	9.9202	14.3933	16.0185	8.64986	18.6278	19.3413
ENSMUSG00000000078	Klf6	88.384	87.3652	119.107	104.982	153.876	156.176
ENSMUSG00000000085	Scmh1	28.7854	28.5343	26.6728	31.8948	26.6416	25.6222
ENSMUSG00000000088	Cox5a	112.091	101.439	98.0202	103.08	108.326	102.501
ENSMUSG00000000093	Tbx2	0	0	0	0	0.12009	0.0407073
ENSMUSG00000000094	Tbx4	0	0.0385629	0.274883	0.0426231	0.128035	0.0434003
ENSMUSG00000000120	Ngfr	1.01885	1.33208	0.697613	1.05166	1.43211	1.02801
ENSMUSG00000000125	Wnt3	1.7121	1.70549	0.434181	0.471265	0.613438	0.335901
ENSMUSG00000000126	Wnt9a	3.40734	4.21547	0.641894	1.13217	0.610418	0.576407
ENSMUSG00000000127	Fer	28.825	32.7601	24.0283	22.1468	9.98673	8.70488
ENSMUSG00000000131	Xpo6	23.783	23.1222	21.5565	25.5824	35.4379	38.0178
ENSMUSG00000000134	Tfe3	9.50692	10.4372	10.8303	13.3362	9.26282	10.8221
ENSMUSG00000000142	Axin2	10.2761	10.8381	6.08828	9.37272	7.64496	8.71258
ENSMUSG00000000148	Brat1	11.08	11.1222	3.06921	3.68327	6.08408	7.26198
ENSMUSG00000000149	Gna12	75.6218	83.2372	80.4608	103.374	107.204	118.438
ENSMUSG00000000154	Slc22a18	0	0.231582	0.157215	0.341286	0.256296	0.260632
ENSMUSG00000000159	Igsf5	0	0	0	0.0574559	0.0575302	0
ENSMUSG00000000167	Pih1d2	1.1521	1.02572	1.18694	1.39138	0.309596	0.314834
ENSMUSG00000000168	Dlat	44.9107	44.478	43.1331	35.9881	37.4309	36.6746
ENSMUSG00000000171	Sdhd	342.911	379.82	346.525	406.857	337.698	340.294
ENSMUSG00000000182	Fgf23	0.446647	0.2169	0.0736241	0.159825	0.0800159	0.0813697
ENSMUSG00000000184	Ccnd2	66.7072	74.4344	71.4824	73.536	83.9515	82.2344
ENSMUSG00000000194	Gpr107	25.1434	24.8209	17.8058	22.8468	20.8639	21.3094
ENSMUSG00000000197	Nalcn	21.1341	23.0397	23.1621	18.2938	16.463	14.5949
ENSMUSG00000000202	Btbd17	1.86432	2.22222	0.838118	1.41004	0.819792	0.648404
ENSMUSG00000000204	Slfn4	0.0681313	0	0.0673835	0.0365694	0.0366167	0
ENSMUSG00000000214	Th	0.685463	1.44245	1.1299	1.16509	1.16659	0.187315
ENSMUSG00000000215	Ins2	0.102924	0	0	0.110489	0	0
ENSMUSG00000000216	Scnn1g	0	0	0	0	0.0485285	0
ENSMUSG00000000223	Drp2	33.1394	32.0329	29.84	32.5243	22.6217	19.76
ENSMUSG00000000247	Lhx2	30.6775	32.5119	42.6534	46.7585	42.1933	41.2607
ENSMUSG00000000248	Clec2g	0.284586	0.276401	0	0.0509172	0.254915	0.155537
ENSMUSG00000000253	Gmpr	20.4037	21.3977	13.2232	17.0983	3.99893	5.6551
ENSMUSG00000000263	Glra1	0.0559388	0	0.331949	0.300251	0.240512	0.244581
ENSMUSG00000000266	Mid2	17.9571	15.0807	16.756	10.6121	27.4412	27.5599
ENSMUSG00000000275	Trim25	2.55804	2.07419	1.55511	1.8139	1.63967	1.5135
ENSMUSG00000000276	Dgke	36.9349	33.6052	29.3319	27.7927	29.7151	28.4403
ENSMUSG00000000278	Scpep1	58.7282	67.2336	52.7975	58.3439	139.957	139.228
ENSMUSG00000000282	Mnt	26.5286	28.345	18.6462	17.4505	24.594	28.8701
ENSMUSG00000000290	Itgb2	0.575187	0.859452	0.656393	0.569965	0.237793	0.241816
ENSMUSG00000000295	Hddc2	18.631	21.5347	15.6092	20.4962	14.6473	13.9273
ENSMUSG00000000296	Tpd52l1	10.3089	9.91326	11.9119	12.8197	9.76436	9.26015
ENSMUSG00000000301	Pemt	4.04338	4.36343	3.80858	3.92718	3.51834	1.82401
ENSMUSG00000000303	Cdh1	0.0295226	0	0	0.0316924	0.0952003	0.225892
ENSMUSG00000000305	Cdh4	69.0346	73.9528	76.3008	90.1688	55.9034	58.5577
ENSMUSG00000000308	Ckmt1	68.7083	71.3561	60.7307	75.9072	48.4411	44.2932
ENSMUSG00000000317	Bcl6b	1.63394	2.8565	1.61601	1.59812	1.4831	1.34944
ENSMUSG00000000318	Clec10a	0.0465803	0	0	0	0	0
ENSMUSG00000000320	Alox12	0.0661132	0	0	0	0.0355321	0.1084
ENSMUSG00000000325	Arvcf	15.3638	18.3008	13.3455	17.0327	14.2231	15.255
ENSMUSG00000000326	Comt	58.7717	68.1143	51.4278	60.9158	33.3636	36.9011
ENSMUSG00000000339	Rtca	58.1805	60.4138	71.8919	78.2636	102.299	100.889
ENSMUSG00000000340	Dbt	39.2041	37.7239	20.5038	17.2325	33.4258	32.4042
ENSMUSG00000000346	Dazap2	114.455	127.58	112.554	117.119	134.838	137.781
ENSMUSG00000000355	Mcts1	82.6033	80.2275	94.6185	75.664	74.7456	57.5949
ENSMUSG00000000365	Rnf17	0.519287	0.420293	0.449389	0.301954	0.232573	0.118254
ENSMUSG00000000374	Trappc10	61.0554	57.7503	65.2818	72.4449	85.4142	83.645
ENSMUSG00000000378	Ccm2	46.6696	47.6527	50.9298	61.4088	46.8784	48.1547
ENSMUSG00000000384	Tbrg4	11.8376	13.6972	11.8161	13.8058	13.1168	15.7748
ENSMUSG00000000385	Tmprss2	0	0	0.0365801	0.079409	0	0.0202143
ENSMUSG00000000386	Mx1	0	0.0346506	0.0352851	0.0382989	0	0.0779945
ENSMUSG00000000392	Fap	0.0715487	0.0926544	0.0943512	0.20482	0.128178	0.312832
ENSMUSG00000000394	Gcg	1.80771	0.965647	0.893936	0.679202	0.971545	0.395193
ENSMUSG00000000399	Ndufa9	195.131	192.265	182.246	210.232	169.467	170.859
ENSMUSG00000000402	Egfl6	0.799031	0.873056	0.0493913	0.428879	0.322076	0.272937
ENSMUSG00000000409	Lck	8.7596	9.08977	8.70906	10.4427	6.44225	6.55124
ENSMUSG00000000411	Tssk3	0.105497	0	0.104339	0	0	0
ENSMUSG00000000416	Cttnbp2	26.0926	25.0302	23.3557	20.622	58.8223	56.1395
ENSMUSG00000000420	Galnt1	50.5009	48.8821	30.3455	29.4703	30.876	33.538
ENSMUSG00000000439	Mkrn2	20.6458	22.3549	19.1227	20.6733	22.6478	23.0942
ENSMUSG00000000440	Pparg	0.137185	0.0888265	1.31157	0.88361	0.933907	1.44955
ENSMUSG00000000441	Raf1	91.0434	97.7751	113.887	130.179	182.385	177.427
ENSMUSG00000000486	2022-09-01	0.244365	0.237337	0.241683	0.944373	0.315198	0.480797
ENSMUSG00000000489	Pdgfb	5.09509	7.12339	2.63192	3.27478	2.54647	2.97976
ENSMUSG00000000530	Acvrl1	0.0316615	0.0922525	0.0626279	0.0679771	0	0
ENSMUSG00000000531	Grasp	6.3101	5.28996	13.6642	14.1895	24.9887	24.8307
ENSMUSG00000000532	Acvr1b	131.643	134.537	71.6742	82.324	59.4985	67.1871
ENSMUSG00000000538	Tom1l2	68.2731	68.2998	63.4549	76.8308	44.8166	45.2885
ENSMUSG00000000544	Gpa33	0.0984947	0	0	0	0.0529354	0.161493
ENSMUSG00000000552	Zfp385a	25.6112	29.1508	14.6033	22.2485	16.6214	17.9004
ENSMUSG00000000555	Itga5	1.91618	2.47257	1.08294	1.93948	5.61999	4.60797
ENSMUSG00000000560	Gabra2	100.358	87.7725	95.8827	56.5804	135.859	143.567
ENSMUSG00000000561	Wdr77	68.0341	65.8065	43.2582	45.1263	67.5522	66.1949
ENSMUSG00000000562	Adora3	0	0	0.035815	0	0	0
ENSMUSG00000000563	Atp5f1	185.169	185.786	192.116	193.941	179.2	167.633
ENSMUSG00000000567	Sox9	12.4096	15.5416	13.6945	13.7073	12.8124	12.7079
ENSMUSG00000000568	Hnrnpd	87.5881	86.995	82.5224	74.4715	60.6925	58.1065
ENSMUSG00000000579	Dynlt1c	45.6914	38.0227	32.5664	38.3032	29.514	29.3099
ENSMUSG00000000581	C1d	63.0394	64.0168	69.535	48.0059	55.3709	53.7953
ENSMUSG00000000594	Gm2a	48.2623	46.5564	39.1245	42.7823	30.2467	33.5123
ENSMUSG00000000600	Krit1	4.83839	4.43516	4.07635	3.0912	5.06789	5.07258
ENSMUSG00000000605	Clcn4-2	164.784	165.948	163.006	167.935	142.711	141.029
ENSMUSG00000000617	Grm6	0	0	0.0492728	0.0267407	0.0267753	0.108913
ENSMUSG00000000627	Sema4f	35.7374	38.8251	26.9633	32.8012	11.8259	12.9189
ENSMUSG00000000628	Hk2	2.71475	6.72351	1.81234	2.79285	2.16422	2.91797
ENSMUSG00000000631	Myo18a	42.0172	42.976	33.0117	46.0184	31.2346	33.8523
ENSMUSG00000000632	Sez6	103.444	110.977	83.2893	112.502	46.8424	46.2813
ENSMUSG00000000673	Haao	0	0	0	0	0.0310081	0
ENSMUSG00000000682	Cd52	2.04773	5.63502	2.47531	3.0531	2.07879	0.994807
ENSMUSG00000000686	Abhd15	0.44493	0.604986	0.308032	0.238816	0.3826	0.145902
ENSMUSG00000000693	Loxl3	1.37882	2.27942	1.68284	2.04703	0.977539	0.737542
ENSMUSG00000000706	Btn1a1	0.0655675	0.0955225	0.0324239	0	0	0
ENSMUSG00000000708	Kat2b	11.1536	10.5903	9.16521	7.02914	9.93108	8.24911
ENSMUSG00000000711	Rab5b	207.521	209.357	184.038	201.793	140.726	136.256
ENSMUSG00000000724	Cryba1	0.338861	0.246836	0.0837855	0.454709	0.0910595	0.0926001
ENSMUSG00000000732	Icosl	0.409201	0.369043	0.317986	0.282392	0.25134	0.191694
ENSMUSG00000000738	Spg7	16.8571	16.082	12.7997	16.3314	10.7303	10.1605
ENSMUSG00000000739	Sult5a1	0	0	0	0	0.0328465	0.0334023
ENSMUSG00000000740	Rpl13	86.1213	117.304	99.3292	115.578	97.1015	98.2893
ENSMUSG00000000743	Chmp1a	154.227	155.603	145.84	188.733	97.2834	104.207
ENSMUSG00000000751	Rpa1	43.5031	45.5436	33.7836	41.321	33.8282	35.1414
ENSMUSG00000000753	Serpinf1	0.57243	0.389176	0.679376	0.921754	0.615298	0.813421
ENSMUSG00000000759	Tubgcp3	16.6904	18.2156	12.6103	14.4826	16.4665	15.0395
ENSMUSG00000000766	Oprm1	0.302433	0.45692	0.216026	0.162331	0.559862	0.495872
ENSMUSG00000000776	Polr3d	29.4298	29.2267	17.829	19.7582	37.7367	39.9784
ENSMUSG00000000782	Tcf7	0.581474	0.868846	0.442378	0.528179	1.73082	1.02673
ENSMUSG00000000787	Ddx3x	273.22	262.305	600.272	359.972	640.201	614.446
ENSMUSG00000000791	Il12rb1	0	0	0.0325345	0.0353133	0.035359	0
ENSMUSG00000000792	Slc5a5	0.553427	0.761472	0.866642	1.08919	0.793163	0.35288
ENSMUSG00000000794	Kcnn3	9.63898	9.18606	8.83034	8.29459	11.2497	10.4373
ENSMUSG00000000804	Usp32	90.8681	83.6438	110.599	78.3885	134.773	132.69
ENSMUSG00000000805	Car4	0.618172	0.933944	0.339659	0.589873	0.147659	0.225236
ENSMUSG00000000811	Txnrd3	25.1883	28.441	19.4492	21.0592	5.73225	6.03742
ENSMUSG00000000817	Fasl	0.139428	0.338545	0.344745	0.074838	0.674414	0.762027
ENSMUSG00000000823	Znf512b	67.4586	69.1776	49.6562	61.7948	39.3884	40.4449
ENSMUSG00000000826	Dnajc5	316.878	308.122	326.538	354.929	403.235	404.58
ENSMUSG00000000827	Tpd52l2	48.8158	50.1233	35.1712	42.5689	28.8142	27.6129
ENSMUSG00000000838	Fmr1	37.0499	32.5614	62.0104	28.5363	58.7006	62.015
ENSMUSG00000000861	Bcl11a	24.4654	25.454	20.4563	20.8062	19.3568	21.2752
ENSMUSG00000000869	Il4	0	0	0.108846	0	0	0
ENSMUSG00000000876	Pxmp4	15.958	14.741	13.1667	13.2206	3.49588	2.13301
ENSMUSG00000000881	Dlg3	111.814	112.458	77.5866	86.3467	67.4331	70.1147
ENSMUSG00000000884	Gnb1l	5.60117	7.21198	6.01452	7.76516	3.16513	2.9388
ENSMUSG00000000889	Dbh	0.100324	0.243597	0.0992229	0.107698	0.0539186	0.493477
ENSMUSG00000000901	Mmp11	2.33324	3.44641	0.913437	1.46109	0.574743	0.3188
ENSMUSG00000000902	Smarcb1	40.0511	44.1254	21.9952	28.3524	21.0493	24.5697
ENSMUSG00000000903	Vpreb3	0.314403	0	0	0	0	0
ENSMUSG00000000915	Hip1r	15.3379	18.9725	14.1184	18.2751	11.6608	12.0383
ENSMUSG00000000916	Nsun5	4.94226	4.61783	3.8671	5.54056	7.36335	7.79565
ENSMUSG00000000934	Top1mt	19.6308	20.9921	16.3429	19.9384	7.03364	6.14116
ENSMUSG00000000942	Hoxa4	0	0	0.0837855	0	0	0
ENSMUSG00000000948	Snrpn	9.78598	5.70774	7.98866	2.02879	5.76031	5.46159
ENSMUSG00000000957	Mmp14	21.8867	25.5923	19.8538	24.3223	16.1953	15.652
ENSMUSG00000000958	Slc7a7	0.977638	0.71214	0.886332	1.22441	0.788138	0.400736
ENSMUSG00000000959	Oxa1l	41.0835	40.8729	28.0772	28.0685	28.9516	32.7532
ENSMUSG00000000976	Heatr6	16.9347	18.0005	7.61502	9.643	16.2809	15.7055
ENSMUSG00000000982	Ccl3	4.93605	11.814	3.6614	4.54187	2.65285	2.11965
ENSMUSG00000000983	Wfdc18	0.442742	0.107502	0.656823	0.118821	0.356923	0
ENSMUSG00000001014	Icam4	0	0	0	0.130596	0	0
ENSMUSG00000001016	Ilf2	73.4358	71.9657	61.7026	75.3021	59.2437	56.9602
ENSMUSG00000001017	Chtop	179.999	178.572	209.493	181.152	245.2	257.709
ENSMUSG00000001018	Snapin	43.5182	42.5529	35.0507	30.195	13.5007	13.0201
ENSMUSG00000001020	S100a4	1.84981	2.69491	2.51557	1.73755	3.23105	0.252748
ENSMUSG00000001021	S100a3	0.0505754	0.196483	0	0	0	0.165848
ENSMUSG00000001025	S100a6	3.65497	6.52404	4.29874	4.55986	3.2916	3.99515
ENSMUSG00000001027	Scn4a	0	0	0.170712	0.247058	2.32947	1.92865
ENSMUSG00000001029	Icam2	0	0.0688825	0	0	0.533635	0.697711
ENSMUSG00000001034	Mapk7	32.2378	34.9819	24.3765	32.7598	28.4087	30.6026
ENSMUSG00000001036	Epn2	92.4435	93.2968	48.7672	60.3913	102.337	105.311
ENSMUSG00000001039	B9d1	15.5126	15.3958	13.2464	14.1048	4.82918	6.67139
ENSMUSG00000001052	Sec24b	46.8365	45.8162	34.2094	38.1667	54.3705	56.7125
ENSMUSG00000001053	N4bp3	3.66301	4.18265	3.72071	4.94186	2.02187	2.00197
ENSMUSG00000001054	Rmnd5b	44.7413	50.0697	32.6314	37.431	47.8232	51.2962
ENSMUSG00000001056	Nhp2	90.849	85.6038	84.7241	99.0442	72.9544	73.8023
ENSMUSG00000001062	Vps9d1	19.8112	19.0378	19.5679	24.3899	15.4078	15.6398
ENSMUSG00000001065	Zfp276	9.47451	11.0756	6.71393	6.73689	11.1552	11.7977
ENSMUSG00000001082	Mfsd10	4.80606	5.16633	3.415	5.30957	3.05946	3.67226
ENSMUSG00000001089	Luzp1	23.072	23.427	21.9297	19.5497	72.6996	71.5278
ENSMUSG00000001098	Kctd10	70.2095	71.7945	78.2344	83.9835	107.02	116.98
ENSMUSG00000001100	Poldip2	85.705	81.3332	67.0771	77.9411	38.0234	35.038
ENSMUSG00000001103	Sebox	0.496822	0	0.687916	0.320003	0.106806	0
ENSMUSG00000001105	Ift20	54.2801	55.213	69.7108	71.0072	78.999	79.6581
ENSMUSG00000001119	Col6a1	3.5763	3.6531	3.29311	5.65944	3.74471	3.67326
ENSMUSG00000001120	Pcbp3	55.4325	58.5781	49.4054	60.347	45.1827	46.6014
ENSMUSG00000001123	Lgals9	0.379138	0.613722	0.749953	0.474838	0.203765	0.414426
ENSMUSG00000001127	Araf	93.8296	94.299	100.028	104.56	98.0381	95.9509
ENSMUSG00000001128	Cfp	3.88929	4.75956	5.07752	5.17719	7.02333	5.44164
ENSMUSG00000001131	Timp1	0.456203	1.03386	0.451196	0.326489	0	1.32977
ENSMUSG00000001134	Uxt	7.57982	8.88219	6.11138	6.36803	3.18814	4.32277
ENSMUSG00000001138	Cnnm3	10.9585	11.7465	6.36566	7.40612	11.4175	11.0129
ENSMUSG00000001143	Lman2l	34.6444	36.3926	29.7089	33.9405	20.1974	19.7167
ENSMUSG00000001150	Mcm3ap	41.5597	45.5216	31.0828	37.8668	23.4352	24.529
ENSMUSG00000001151	Pcnt	3.87754	3.77681	3.23061	4.04327	1.98245	2.2103
ENSMUSG00000001156	Mxd1	7.88602	8.4752	10.3678	12.4217	9.9954	8.3278
ENSMUSG00000001157	Gmcl1	18.9462	17.654	9.48228	8.93031	15.8047	17.7316
ENSMUSG00000001158	Snrnp27	64.3205	63.1845	51.4005	49.6356	35.6353	45.3179
ENSMUSG00000001166	Oas1c	0.786073	0.490799	0.721914	0.783574	0.120706	0.368244
ENSMUSG00000001173	Ocrl	32.8551	33.1545	33.2829	34.6281	15.3932	14.2688
ENSMUSG00000001175	Calm1	1529.33	1484.2	1714.92	1564.32	1821.79	1899.1
ENSMUSG00000001211	Agpat3	105.394	108.34	105.249	121.012	88.4122	90.4196
ENSMUSG00000001225	Slc26a3	0	0.0823692	0.0209694	0.0227604	0.273479	0.208579
ENSMUSG00000001227	Sema6b	36.0732	37.9112	32.749	42.2316	27.0325	32.0653
ENSMUSG00000001228	Uhrf1	14.997	17.5527	8.05903	9.5302	7.97483	6.65416
ENSMUSG00000001229	Dpp9	15.5712	17.7188	12.2152	15.7043	8.78295	9.60562
ENSMUSG00000001240	Ramp2	4.21349	4.48961	3.19623	3.42532	1.71488	1.43088
ENSMUSG00000001247	Lsr	0.559542	0.905748	0.553401	0.467186	0.0668273	0.0679579
ENSMUSG00000001248	Gramd1a	77.4287	80.9595	88.2543	112.864	142.461	140.195
ENSMUSG00000001249	Hpn	0.0329276	0.127922	0.0325662	0.0353478	0.070787	0.0359923
ENSMUSG00000001260	Gabrg1	18.1044	16.567	18.7882	10.0583	28.7937	28.7181
ENSMUSG00000001270	Ckb	233.13	259.224	225.496	329.831	206.217	252.279
ENSMUSG00000001280	Sp1	18.5834	18.2553	12.2691	11.545	30.9904	29.3708
ENSMUSG00000001281	Itgb7	0.194998	0.331432	0.337501	0.261663	0.366802	0
ENSMUSG00000001285	Myg1	20.5687	22.5788	16.2744	20.6427	13.214	15.1631
ENSMUSG00000001288	Rarg	2.94728	4.18604	2.06866	3.81029	2.38451	2.42486
ENSMUSG00000001289	Pfdn5	377.016	389.129	343.753	421.885	333.821	329.622
ENSMUSG00000001300	Efnb2	103.498	98.8187	168.642	162.999	104.007	98.6399
ENSMUSG00000001305	Rrp15	12.1737	14.2531	6.06127	9.17476	16.8048	16.0866
ENSMUSG00000001313	Rnd2	57.2038	65.5762	58.7235	71.9707	50.328	49.1026
ENSMUSG00000001323	Srr	106.104	110.53	102.216	99.6608	72.0333	68.8821
ENSMUSG00000001333	Sync	0.0943649	0.274953	0.279988	0.354552	0.101432	0.103148
ENSMUSG00000001334	Fndc5	20.3801	21.7875	12.5675	15.1624	7.56476	6.78457
ENSMUSG00000001348	Acp5	0.199561	0.258428	0.197371	0.0714095	0.286007	0.145423
ENSMUSG00000001349	Cnn1	0.197421	0.0479358	0.341695	0.105966	1.06103	0.809235
ENSMUSG00000001366	Fbxo9	56.1382	55.5379	47.5595	45.9223	29.6098	28.2556
ENSMUSG00000001376	Ccdc132	36.6822	34.419	37.6328	26.2522	33.0649	34.073
ENSMUSG00000001380	Hars	166.767	174.137	162.099	192.353	191.653	207.684
ENSMUSG00000001383	Zmat2	216.308	228.302	210.688	238.358	189.892	186.727
ENSMUSG00000001403	Ube2c	10.4393	12.3081	10.222	9.0322	9.37885	7.66408
ENSMUSG00000001415	Smg5	48.144	53.2264	59.9035	69.3755	64.186	66.6937
ENSMUSG00000001416	Cct3	185.108	186.29	158.902	179.461	147.655	151.219
ENSMUSG00000001418	Glmp	19.9195	22.0151	17.7902	20.1162	20.696	19.4507
ENSMUSG00000001419	Mef2d	80.4802	80.313	98.676	104.561	124.486	128.836
ENSMUSG00000001420	Tmem79	0	0	0.321043	0.199123	0.0996901	0
ENSMUSG00000001424	Snd1	47.5678	45.7024	39.2436	45.3737	25.9146	23.4788
ENSMUSG00000001435	Col18a1	0.519296	0.747201	0.437508	0.9704	0.392797	0.525582
ENSMUSG00000001436	Slc19a1	9.88637	9.94092	4.25624	6.74238	3.59434	3.24196
ENSMUSG00000001440	Kpnb1	218.209	215.814	218.51	232.29	235.52	234.823
ENSMUSG00000001441	Npepps	129.414	133.555	130.959	139.992	150.628	150.431
ENSMUSG00000001444	Tbx21	0.054275	0.105428	0.214717	0.174792	0.175019	0.17798
ENSMUSG00000001445	Mrpl10	83.3303	78.4764	56.9247	70.7832	19.4608	19.7901
ENSMUSG00000001467	Cyp51	261.692	253.036	641.816	578.433	673.438	652.034
ENSMUSG00000001472	Tcf25	297.506	291.844	301.153	368.938	323.878	339.025
ENSMUSG00000001473	Tubb6	6.37225	5.43553	4.49382	4.81816	7.38549	7.26818
ENSMUSG00000001482	Def8	72.6647	76.4064	59.0207	76.986	54.6613	58.0975
ENSMUSG00000001493	Meox1	0.545478	0.706386	1.61847	1.43139	1.95443	2.38499
ENSMUSG00000001494	Sost	0.0653612	0.0634813	0	0	0.070256	0.0714446
ENSMUSG00000001496	Nkx2-1	1.28289	2.26125	1.78573	2.19329	1.99184	2.12941
ENSMUSG00000001497	Pax9	0	0	0.026415	0	0	0
ENSMUSG00000001504	Irx2	0.164578	0.119883	0.0813858	0.0441686	0.176903	0.269844
ENSMUSG00000001506	Col1a1	0.329206	0.179852	0.305243	0.419665	0.309627	0.472299
ENSMUSG00000001507	Itga3	11.9664	12.7018	10.8293	12.3636	2.05903	1.73196
ENSMUSG00000001508	Sgca	0.0778307	0.0755921	0	0	0.0836592	0
ENSMUSG00000001517	Foxm1	9.43423	11.2143	9.21463	12.0423	9.53532	9.46578
ENSMUSG00000001518	Itfg2	7.59293	8.15082	6.58736	7.41557	4.86829	5.6579
ENSMUSG00000001520	Nrip2	4.27716	3.73524	2.91494	3.66551	3.20664	2.9073
ENSMUSG00000001521	Tulp3	7.3141	7.42663	2.31597	3.21205	5.34481	6.57284
ENSMUSG00000001524	Gtf2h4	12.3501	12.7867	9.11054	8.44477	2.89158	3.38604
ENSMUSG00000001525	Tubb5	2403.34	2495.17	1461.75	1740.36	1458.47	1618.81
ENSMUSG00000001542	Ell2	1.25034	1.04089	7.58274	5.45743	7.67983	7.22403
ENSMUSG00000001552	Jup	23.1634	22.1508	16.3104	20.5865	22.1918	26.5349
ENSMUSG00000001555	Fkbp10	3.12861	3.53017	3.18528	4.64271	2.52218	2.16252
ENSMUSG00000001558	Klhl10	0.937317	1.69934	0.803426	1.00621	0.201502	0
ENSMUSG00000001569	Nom1	11.2628	10.2996	9.69251	9.53114	10.8484	11.7994
ENSMUSG00000001576	Ergic1	83.2126	81.8522	74.4855	89.0676	71.5292	72.0419
ENSMUSG00000001583	Tnk1	0	0	0	0	0.0436013	0
ENSMUSG00000001588	Acap1	0	0	0.0547577	0.0297173	0.0595116	0.151296
ENSMUSG00000001604	Tcea3	0.0964544	0.749442	0.572375	0.310631	0	0.105432
ENSMUSG00000001622	Csn3	0	0	0.0321662	0	0	0
ENSMUSG00000001627	Ifrd1	21.1614	22.7244	73.4342	65.8487	46.9541	41.9532
ENSMUSG00000001630	Stk38l	16.2708	13.8946	8.3745	8.25804	25.1928	23.9252
ENSMUSG00000001632	Brpf1	14.1231	14.3554	10.4416	13.7712	19.3346	18.8997
ENSMUSG00000001642	Akr1b3	45.0819	45.5842	40.0152	50.8332	31.1973	32.13
ENSMUSG00000001657	Hoxc8	0	0.0463109	0	0	0.0512531	0
ENSMUSG00000001663	Gstt1	7.42346	6.43745	5.15686	9.58186	3.98969	5.60279
ENSMUSG00000001665	Gstt3	0.456916	0.204819	0.243331	0.339576	0.264456	0.192093
ENSMUSG00000001666	Ddt	42.6246	55.1417	52.696	65.4482	29.6682	43.5367
ENSMUSG00000001672	Marveld3	0.0822389	0.0798736	0	0.0441417	0.0883976	0.0898931
ENSMUSG00000001674	Ddx18	51.937	51.2883	29.2065	35.7878	55.4757	54.1554
ENSMUSG00000001687	Ubl3	21.7779	22.4634	45.0238	44.6448	58.6295	56.541
ENSMUSG00000001700	Gramd3	13.3158	15.9812	12.0408	12.5077	16.8944	16.5824
ENSMUSG00000001707	Eef1e1	63.227	63.9453	55.8491	53.6761	40.9554	40.6966
ENSMUSG00000001729	Akt1	185.98	208.026	205.643	275.879	189.636	206.351
ENSMUSG00000001739	Cldn15	0.0635764	0.0617478	6.91664	8.1899	4.16859	3.47468
ENSMUSG00000001741	Il16	0.772616	0.400211	0.169808	0.331761	0.33219	0.168905
ENSMUSG00000001750	Tcirg1	1.17346	1.90902	1.36368	2.42494	1.95508	1.92402
ENSMUSG00000001751	Naglu	5.02956	5.18096	3.26599	4.52663	2.02051	1.11064
ENSMUSG00000001755	Coasy	32.923	37.1454	30.7915	40.8035	22.0229	22.447
ENSMUSG00000001761	Smo	18.426	18.1994	14.4697	16.9951	14.9255	13.4186
ENSMUSG00000001763	Tspan33	5.69257	5.60459	4.06189	6.19468	5.2248	6.02352
ENSMUSG00000001767	Crnkl1	27.5061	27.2609	16.5032	15.6501	25.0725	22.348
ENSMUSG00000001768	Rin2	4.14538	5.06178	7.10961	6.21207	8.11319	8.02782
ENSMUSG00000001773	Folh1	1.89303	1.51173	2.16349	1.2193	1.04001	1.51743
ENSMUSG00000001774	Chordc1	24.6192	23.9111	28.7841	21.112	26.6371	27.2452
ENSMUSG00000001783	Rtcb	257.576	266.217	213.329	267.194	220.804	226.289
ENSMUSG00000001785	Pwp1	80.9666	82.873	59.0144	63.4144	65.7166	65.2229
ENSMUSG00000001786	Fbxo7	89.9804	86.0343	72.4606	70.2288	38.2601	37.4982
ENSMUSG00000001794	Capns1	195.767	192.519	151.616	191.955	130.968	128.834
ENSMUSG00000001802	Lrp3	48.3832	45.7917	46.886	65.726	48.98	52.5095
ENSMUSG00000001804	Dsg4	0.116477	0.0754183	0	0.0416795	0.0834668	0.0424395
ENSMUSG00000001827	Folr1	1.88122	2.1697	1.45357	1.83016	1.89572	1.28519
ENSMUSG00000001829	Clpb	18.3573	19.0276	14.3745	17.2032	10.5364	9.18824
ENSMUSG00000001833	2022-09-07	76.8816	73.9261	92.7794	57.4186	110.818	105.776
ENSMUSG00000001844	Zdhhc4	15.6536	14.1502	10.0259	13.7166	8.10887	8.14299
ENSMUSG00000001847	Rac1	276.47	265.339	283.089	264.161	274.285	281.847
ENSMUSG00000001855	Nup214	16.4549	16.4568	12.3889	15.4881	12.5779	12.8365
ENSMUSG00000001864	Aif1l	26.2905	29.5353	15.3031	18.1201	19.5116	18.2309
ENSMUSG00000001870	Ltbp1	0.593649	0.834193	0.849469	0.461012	0.773873	0.828386
ENSMUSG00000001891	Ugp2	92.0481	91.5802	116.321	88.611	115.164	114.034
ENSMUSG00000001901	Kcnh6	0.951227	1.29342	1.3171	1.30706	0.449884	0.831809
ENSMUSG00000001909	Trmt1	12.1417	14.413	14.9099	18.9879	12.1072	13.459
ENSMUSG00000001910	Nacc1	73.5431	74.5713	63.6475	73.3957	104.831	113.586
ENSMUSG00000001911	Nfix	96.9557	95.416	88.7514	105.758	66.6409	82.6674
ENSMUSG00000001918	Slc1a5	2.7182	4.02289	2.56035	2.98746	2.74784	2.58211
ENSMUSG00000001924	Uba1	555.781	556.261	530.641	622.62	646.227	629.042
ENSMUSG00000001930	Vwf	0.0504368	0.0979724	0.0831387	0.0721918	0.126499	0.0551312
ENSMUSG00000001942	Siae	9.8283	8.9334	7.76107	7.78871	3.70581	3.40291
ENSMUSG00000001943	Vsig2	0.0682346	0	0	0	0.0733445	0
ENSMUSG00000001946	Esam	0.329701	0.594692	1.77016	2.17417	1.97447	1.85342
ENSMUSG00000001948	Spa17	4.96363	5.56254	6.16791	3.41567	5.19854	3.61708
ENSMUSG00000001962	Fam50a	44.1464	52.4495	45.9384	53.7269	36.7947	36.127
ENSMUSG00000001964	Emd	47.4799	47.6776	58.3138	75.1011	72.0842	81.162
ENSMUSG00000001983	Taco1	26.2652	25.4149	14.3887	16.8755	4.30304	5.01621
ENSMUSG00000001985	Grik3	61.4608	66.8843	60.8755	68.4175	54.6431	56.0447
ENSMUSG00000001986	Gria3	37.6523	34.6671	35.031	27.7013	23.6001	24.3887
ENSMUSG00000001988	Npas1	1.30145	2.09216	1.24278	2.45697	1.35067	1.22636
ENSMUSG00000001995	Sipa1l2	18.2538	20.7564	38.8566	44.2556	81.0491	79.9186
ENSMUSG00000001998	Ap4e1	6.9927	5.44129	3.07678	2.14265	6.77657	6.68057
ENSMUSG00000001999	Blvra	16.286	16.9973	14.8515	15.7051	10.2067	9.29317
ENSMUSG00000002006	Pdzd4	180.853	174.198	198.683	227.994	191.691	199.657
ENSMUSG00000002007	Srpk3	0	0.0471093	0.095944	0.104139	0.0521368	0.318113
ENSMUSG00000002010	Idh3g	112.439	114.206	103.244	118.824	73.8373	74.7586
ENSMUSG00000002012	Pnck	92.285	95.0206	76.1617	99.8769	67.9718	65.8267
ENSMUSG00000002014	Ssr4	31.5346	31.7714	30.1101	36.849	24.4728	25.602
ENSMUSG00000002015	Bcap31	175.026	178.169	186.143	202.399	157.532	152.448
ENSMUSG00000002017	Fam98a	68.2759	65.429	67.3391	65.3627	58.8903	59.721
ENSMUSG00000002020	Ltbp2	0	0.0320509	0.0163189	0.0177128	0.106414	0.072143
ENSMUSG00000002028	Kmt2a	45.9301	46.1826	42.2294	45.6971	58.1205	55.5974
ENSMUSG00000002031	Ift46	32.0122	34.6074	26.1654	28.4229	15.3836	14.7467
ENSMUSG00000002032	Tmem25	11.4352	15.7612	8.85648	10.2899	1.85277	1.83816
ENSMUSG00000002043	Trappc6a	2.8044	4.20942	3.10982	3.46666	1.91827	2.78674
ENSMUSG00000002052	Supt6	107.249	105.31	100.895	117.236	164.972	160.565
ENSMUSG00000002055	Spag5	8.64385	9.32805	5.17688	7.60376	12.6205	9.78956
ENSMUSG00000002058	Unc119	60.4574	66.6477	56.5204	74.6716	46.6041	48.7794
ENSMUSG00000002059	Rab34	15.6834	16.5521	3.19186	4.92321	7.05965	7.92175
ENSMUSG00000002064	Sdf2	148.406	142.839	143.075	181.512	180.214	171.669
ENSMUSG00000002068	Ccne1	11.2615	10.7405	7.17439	7.6238	7.52462	6.21026
ENSMUSG00000002076	Hsf2bp	0.413875	0.5116	0.632605	0.727027	1.01107	0.904792
ENSMUSG00000002083	Bbc3	5.6583	7.65673	2.70378	4.57269	1.43509	2.36278
ENSMUSG00000002100	Mybpc3	0.0324372	0	0	0	0	0
ENSMUSG00000002102	Psmc3	193.257	199.018	184.117	227.478	220.089	221.945
ENSMUSG00000002103	Acp2	76.1369	74.984	48.6471	55.7092	23.9862	24.762
ENSMUSG00000002104	Rapsn	0.224811	0	0	0	0	0
ENSMUSG00000002105	Slc39a13	7.90415	8.59265	4.88244	7.53239	5.36594	6.0024
ENSMUSG00000002107	Celf2	102.529	93.1555	71.5807	61.0613	46.9978	48.5229
ENSMUSG00000002108	Nr1h3	0.268462	0.365036	0.477927	0.403471	0.115426	0.293448
ENSMUSG00000002109	Ddb2	10.4633	12.7509	12.1058	13.2457	3.92581	4.85541
ENSMUSG00000002111	Spi1	0.200425	0.486651	0.594675	0.591678	0.269293	0.164309
ENSMUSG00000002129	Sf3a1	66.5625	67.9978	44.3008	50.5136	86.9429	86.685
ENSMUSG00000002147	Stat6	0.613522	0.744845	0.758485	0.559823	0.39568	0.301781
ENSMUSG00000002190	Clgn	10.8029	11.209	13.5379	14.154	5.37321	5.94085
ENSMUSG00000002204	Napsa	0.152296	0	0	0	0	0
ENSMUSG00000002205	Vrk3	13.5357	15.7328	11.1889	15.5623	8.75972	8.92981
ENSMUSG00000002210	Smg9	15.5755	17.2532	11.6887	16.5636	6.93985	7.0174
ENSMUSG00000002221	Paxip1	13.1605	11.3901	9.99933	11.6861	11.1925	10.2609
ENSMUSG00000002222	Rmnd5a	84.5096	79.2173	95.1989	81.745	94.9684	89.938
ENSMUSG00000002227	Mov10	1.66176	2.2923	1.54825	1.62878	1.65677	1.3689
ENSMUSG00000002228	Ppm1j	0	0.0723001	0.0736241	0.0799125	0.160032	0.244109
ENSMUSG00000002233	Rhoc	28.7933	35.4225	28.3947	39.9584	23.7728	26.9118
ENSMUSG00000002249	Tead3	0.724055	0.664162	0.457513	0.712499	0.302664	0.329769
ENSMUSG00000002250	Ppard	2.39018	3.08943	2.13288	2.81665	1.69991	2.02333
ENSMUSG00000002257	Def6	1.11182	1.57069	0.249914	1.03079	0.162966	0.386689
ENSMUSG00000002265	Peg3	70.3842	64.43	100.587	91.9103	115.609	108.795
ENSMUSG00000002266	Zim1	6.3627	5.56335	7.16825	5.25274	6.04936	5.82313
ENSMUSG00000002274	Metrn	7.73477	6.78194	5.59574	7.91886	3.46417	4.34476
ENSMUSG00000002279	Lmf1	2.26567	2.71203	2.18184	2.50687	0.918596	0.934137
ENSMUSG00000002280	Narfl	9.72139	10.2637	5.77311	7.85022	2.96222	3.22581
ENSMUSG00000002289	Angptl4	3.50842	3.03713	1.01834	1.63752	0.532882	1.12548
ENSMUSG00000002297	Dbf4	3.92979	4.32767	6.64098	6.17846	9.54576	8.7433
ENSMUSG00000002307	Daxx	31.4127	30.0514	21.1076	25.9467	34.8247	36.0228
ENSMUSG00000002308	Cd320	14.0516	14.8758	9.31126	10.1568	7.95474	6.75817
ENSMUSG00000002319	Ipo4	67.5615	66.2082	61.9858	71.7199	56.3932	65.9463
ENSMUSG00000002320	Tm9sf1	32.5757	33.4303	23.4752	23.4254	21.1364	20.4288
ENSMUSG00000002324	Rec8	1.51829	1.96617	1.22861	1.43233	0.543999	0.653785
ENSMUSG00000002325	Irf9	5.79156	6.03895	6.00076	6.45947	3.36866	4.08338
ENSMUSG00000002326	Gmpr2	21.0897	21.3519	18.1361	21.8642	7.35914	9.40156
ENSMUSG00000002329	Mdp1	67.5846	69.5779	57.9041	64.2053	31.2156	31.7437
ENSMUSG00000002332	Dhrs1	80.826	90.5236	73.4063	88.92	54.0101	51.3942
ENSMUSG00000002341	Ncan	460.624	453.702	435.689	497.925	311.661	321.201
ENSMUSG00000002342	Tmem161a	15.5514	17.7107	12.0355	13.616	11.4206	15.1101
ENSMUSG00000002343	Armc6	49.0137	57.8968	46.0602	61.904	27.2766	30.0911
ENSMUSG00000002345	2310045N01Rik	33.0232	35.915	32.5697	42.8564	19.4784	21.1151
ENSMUSG00000002346	Slc25a42	6.14825	5.53395	2.22739	2.10334	7.81906	8.1729
ENSMUSG00000002365	Snx9	6.42141	7.4333	3.84009	5.57081	6.34048	5.30511
ENSMUSG00000002372	Ranbp3	31.6055	32.562	26.5189	36.5319	39.5405	40.9518
ENSMUSG00000002379	Ndufa11	131.326	140.04	138.691	170.051	124.413	137.872
ENSMUSG00000002384	Bmp8b	0.174016	0.270417	0.722844	0.635139	0.112228	0.15217
ENSMUSG00000002393	Nr2f6	2.48977	2.72593	2.19381	2.04102	1.65439	1.92979
ENSMUSG00000002395	Use1	32.7323	37.5657	30.13	44.811	20.5567	21.6415
ENSMUSG00000002396	Ocel1	7.21278	7.02372	5.01787	6.66582	5.41281	5.75271
ENSMUSG00000002409	Dyrk1b	6.76434	7.29976	4.11317	5.21753	13.5724	14.7331
ENSMUSG00000002413	Braf	24.0906	20.6824	59.8787	37.1553	51.1717	49.3861
ENSMUSG00000002416	Ndufb2	17.1794	13.6093	13.9771	13.9346	10.342	10.5432
ENSMUSG00000002428	Hltf	15.2772	15.7887	13.6684	9.09215	12.2854	11.9457
ENSMUSG00000002455	Prpf6	91.0856	88.7377	47.7251	61.23	49.3107	54.2377
ENSMUSG00000002458	Rgs19	32.9416	31.1707	17.9669	18.8515	21.154	23.5638
ENSMUSG00000002459	Rgs20	14.1439	14.2631	11.2792	9.199	12.772	10.4462
ENSMUSG00000002475	Abhd3	16.5469	12.8118	15.0492	17.0177	12.5621	14.1027
ENSMUSG00000002477	Snrpd1	89.6293	92.1646	83.8943	80.6753	87.0044	80.7078
ENSMUSG00000002486	Tchp	4.80121	5.19503	1.91385	2.58684	5.78868	5.32789
ENSMUSG00000002489	Tiam1	20.8037	20.5578	22.5957	23.9919	41.372	39.7804
ENSMUSG00000002496	Tsc2	42.2374	42.8495	46.6884	59.5968	37.8715	36.8398
ENSMUSG00000002500	Rpl3l	0	0.15965	0	0	0.441719	0.269515
ENSMUSG00000002504	Slc9a3r2	20.1074	19.9752	18.4735	22.2975	18.7607	19.9149
ENSMUSG00000002524	Puf60	79.6054	76.5424	76.2282	86.4027	115.281	115.615
ENSMUSG00000002546	Golga2	56.4206	57.5878	42.6645	51.2108	39.9555	43.9325
ENSMUSG00000002550	Uck1	87.3735	101.117	83.1132	106.284	89.0626	91.6962
ENSMUSG00000002565	Scin	0	0	0	0	0.145197	0
ENSMUSG00000002578	Ikzf4	16.9919	17.1933	5.14703	5.0033	11.053	11.7883
ENSMUSG00000002580	Mien1	391.37	417.335	345.417	471.561	375.794	381.164
ENSMUSG00000002588	Pon1	0	0	0.0921698	0.0500211	0	0
ENSMUSG00000002602	Axl	16.8225	18.2149	15.8153	17.7709	11.5934	10.7338
ENSMUSG00000002603	Tgfb1	0.133911	0.13006	0.132442	0	0.0863638	0.17565
ENSMUSG00000002608	Ccdc97	21.9061	23.7399	15.1558	18.3272	16.5084	19.0361
ENSMUSG00000002617	Zfp40	38.5646	23.5559	8.4626	3.62241	28.3367	27.0378
ENSMUSG00000002625	Akap8l	24.1697	24.5345	35.646	42.1196	14.3918	13.4715
ENSMUSG00000002633	Shh	0.853759	0.276401	0.422194	0.203669	0.203932	0.673993
ENSMUSG00000002635	Pdcd2l	28.681	34.1216	18.8821	18.9039	30.8289	36.5914
ENSMUSG00000002658	Gtf2f1	120.723	127.791	112.397	139.136	110.658	121.987
ENSMUSG00000002660	Clpp	52.4466	58.7666	32.8698	49.5452	21.1255	25.1036
ENSMUSG00000002661	Alkbh7	17.9786	15.932	10.1236	13.8058	9.45089	9.89768
ENSMUSG00000002664	Pspn	0	0.276693	0	0	0	0
ENSMUSG00000002668	Dennd1c	0.0528621	0.0256708	0.0522819	0.0851211	0.0852312	0.0288911
ENSMUSG00000002679	Med6	43.3945	43.2341	23.3512	27.0487	44.5377	41.823
ENSMUSG00000002688	Prkd1	10.6092	11.1298	7.16578	8.5318	7.78789	9.73794
ENSMUSG00000002699	Lcp2	1.72619	2.32362	1.64734	1.69051	0.553382	0.364129
ENSMUSG00000002718	Cse1l	111.143	107.399	96.3727	82.2262	71.9	72.9485
ENSMUSG00000002728	Naa20	42.971	40.7794	29.8109	29.4226	35.2196	37.4091
ENSMUSG00000002731	Prkra	102.609	100.304	86.5994	96.9982	42.4424	44.7617
ENSMUSG00000002732	Fkbp7	1.364	0.794863	1.61884	2.44042	2.9323	0.99397
ENSMUSG00000002733	Plekha3	29.1585	29.3687	15.3378	15.674	24.1915	25.7812
ENSMUSG00000002741	Ykt6	321.933	323.354	325.695	366.192	344.874	355.161
ENSMUSG00000002748	Baz1b	37.0616	37.4255	29.5896	34.5459	32.8276	33.6638
ENSMUSG00000002763	Pex6	19.8499	19.8318	17.5211	26.0441	8.14455	9.83771
ENSMUSG00000002767	Mrpl2	23.4294	25.67	17.4648	22.5495	7.31947	8.9572
ENSMUSG00000002768	Mea1	180.732	193.243	166.943	218.228	148.848	150.966
ENSMUSG00000002769	Gnmt	0	0.2175	0.110741	0.1202	0.601778	1.4687
ENSMUSG00000002771	Grin2d	5.17186	6.06713	3.95166	6.61884	2.79048	2.74902
ENSMUSG00000002778	Kdelr1	119.472	119.465	90.794	103.113	71.5675	78.0556
ENSMUSG00000002781	Tmem143	3.5205	3.89026	3.12656	4.28058	1.1198	1.29581
ENSMUSG00000002791	Pdxk-ps	0.0865894	0	0	0.0929536	0	0
ENSMUSG00000002797	Ggct	4.75983	4.25039	3.12115	3.44388	2.02402	2.05827
ENSMUSG00000002799	Jag2	3.56736	4.31212	2.28183	3.35086	0.958628	1.78016
ENSMUSG00000002803	Btbd6	49.1569	55.4745	38.733	50.3996	47.9041	45.2214
ENSMUSG00000002804	Nudt14	5.27552	7.10719	5.38592	8.3122	3.38406	3.2553
ENSMUSG00000002808	Epdr1	49.0951	49.212	42.4746	42.5114	44.7873	42.6413
ENSMUSG00000002812	Flii	43.6275	46.459	31.6989	40.0161	35.4302	36.557
ENSMUSG00000002814	Top3a	6.28348	5.70352	1.91663	2.61617	5.11287	4.36491
ENSMUSG00000002820	Atg4d	6.43207	7.63731	1.87535	3.19298	8.83202	9.81456
ENSMUSG00000002825	Qtrt1	12.9356	16.419	6.09218	9.40448	11.5501	11.0722
ENSMUSG00000002831	Plin4	0.0637966	0.10327	0.147225	0.319599	0.11429	0.0464896
ENSMUSG00000002833	Hdgfrp2	24.0938	28.7535	19.8578	27.4404	19.0218	25.0044
ENSMUSG00000002835	Chaf1a	5.18549	5.71773	3.9671	5.35377	3.45905	3.65094
ENSMUSG00000002844	Adprh	55.5897	58.1475	40.0752	55.5701	16.7366	20.4039
ENSMUSG00000002845	Tmem39a	4.58477	5.25378	5.90456	6.12562	5.60174	5.01149
ENSMUSG00000002846	Timmdc1	32.1695	35.5817	23.5816	22.508	8.46159	7.94285
ENSMUSG00000002847	Pla1a	0	0	0	0	0.144499	0
ENSMUSG00000002870	Mcm2	8.28931	10.8979	7.27674	6.87711	4.75761	5.47469
ENSMUSG00000002871	Tpra1	7.21963	7.20065	3.68226	4.90039	2.99276	3.3265
ENSMUSG00000002881	Nab1	24.8335	25.2708	69.3178	43.5591	101.392	95.763
ENSMUSG00000002885	Cd97	0.826679	0.87272	0.853153	1.11894	1.39083	1.76795
ENSMUSG00000002897	Il17ra	1.26275	1.89264	1.1718	1.33882	1.86002	1.6018
ENSMUSG00000002900	Lamb1	15.3051	17.4438	8.91528	10.2614	11.1236	9.98716
ENSMUSG00000002908	Kcnn1	5.74058	6.06154	5.56111	7.11059	2.43655	2.22034
ENSMUSG00000002910	Arrdc2	4.88838	4.95068	2.06612	2.91537	1.16766	1.91813
ENSMUSG00000002930	Ppp1r17	0.384281	0.597165	0.684113	0.742545	2.56096	1.42816
ENSMUSG00000002944	Cd36	1.24128	1.24211	1.07885	1.13062	1.98114	2.26135
ENSMUSG00000002948	Map2k7	40.5567	37.0268	19.2884	24.5325	55.8381	54.0459
ENSMUSG00000002949	Timm44	27.0515	32.7881	23.875	32.8378	15.7271	16.114
ENSMUSG00000002957	Ap2a2	166.822	176.383	155.888	188.427	166.423	166.788
ENSMUSG00000002963	Pnkp	10.2628	12.1064	7.39684	9.99117	4.73408	4.63251
ENSMUSG00000002968	Med25	10.2308	11.0712	10.1535	14.27	12.3478	14.4141
ENSMUSG00000002980	Bcam	2.32166	3.03385	1.79519	2.26573	1.45194	1.2458
ENSMUSG00000002981	Clptm1	74.3895	74.8688	61.7015	76.1688	60.9344	60.468
ENSMUSG00000002983	Relb	1.18178	1.11404	1.37507	2.20147	0.896672	1.59572
ENSMUSG00000002984	Tomm40	25.5231	27.9567	21.3959	28.0093	18.7507	20.7032
ENSMUSG00000002985	Apoe	413.319	452.408	389.855	528.925	315.417	366.388
ENSMUSG00000002992	Apoc2	0.332192	0	0.164273	0.178304	0	0
ENSMUSG00000002996	Hbp1	21.7652	22.0749	17.5849	16.7597	23.913	22.0916
ENSMUSG00000002997	Prkar2b	255.43	246.862	251.42	197.158	206.157	208.877
ENSMUSG00000003031	Cdkn1b	53.8424	53.4463	134.464	99.008	113.74	115.6
ENSMUSG00000003032	Klf4	1.06293	1.24743	14.8491	17.6388	2.71351	3.24352
ENSMUSG00000003033	Ap1m1	121.846	126.374	99.83	128.981	49.1883	45.7092
ENSMUSG00000003037	Rab8a	41.7117	43.2315	23.5818	27.1764	22.6504	23.854
ENSMUSG00000003038	Hmgn2	382.47	408.501	343.793	351.27	199.603	201.099
ENSMUSG00000003039	Fam32a	111.239	103.31	77.2427	89.824	66.3688	64.0769
ENSMUSG00000003051	Elf3	0.304547	0	0.180723	0.130772	0.0654708	0
ENSMUSG00000003062	Stard3nl	35.447	37.4721	32.5061	33.6517	18.0658	19.953
ENSMUSG00000003068	Stk11	24.7075	26.0014	26.5359	30.9229	29.315	30.7778
ENSMUSG00000003070	Efna2	8.68135	12.986	7.14461	8.91127	7.01564	6.16462
ENSMUSG00000003072	Atp5d	100.297	114.35	105.569	150.6	116.465	142.475
ENSMUSG00000003099	Ppp5c	87.1104	92.091	74.3576	103.867	74.4721	76.1086
ENSMUSG00000003119	Cdk12	12.8244	12.1872	12.1713	13.94	28.8194	29.0679
ENSMUSG00000003123	Lipe	3.90013	3.98849	1.27065	2.06876	4.38948	4.48882
ENSMUSG00000003131	Pafah1b2	144.985	135.516	142.505	121.619	143.393	146.265
ENSMUSG00000003134	Tbc1d8	12.2948	12.9425	8.08105	10.4868	5.87355	6.08562
ENSMUSG00000003135	Cnot11	29.9867	28.3765	21.5103	19.5045	37.9423	36.1017
ENSMUSG00000003153	Slc2a3	69.1117	73.8038	185.372	200.144	192.009	198.558
ENSMUSG00000003154	Foxj2	33.4686	33.3155	29.4538	32.8644	25.8477	29.1565
ENSMUSG00000003161	Sri	32.3397	32.4097	24.1124	25.5445	20.7014	23.8504
ENSMUSG00000003166	Dgcr2	124.691	127.057	100.638	117.505	112.679	116.977
ENSMUSG00000003178	Mical3	NA	NA	NA	NA	NA	NA
ENSMUSG00000003184	Irf3	3.88396	4.95346	2.83249	3.53769	1.30727	2.0584
ENSMUSG00000003190	Bcl2l12	0.888396	1.19471	1.41935	1.24714	0.587647	0.672288
ENSMUSG00000003198	Zfp959	9.48784	9.00065	6.92866	3.31611	8.77534	6.93404
ENSMUSG00000003199	Mpnd	68.3676	79.488	68.1966	99.932	61.2081	65.8937
ENSMUSG00000003200	Sh3gl1	26.3768	29.3863	22.5432	29.2121	33.3912	37.7552
ENSMUSG00000003206	Ebi3	8.77618	10.6831	7.29108	10.1749	4.27648	7.4186
ENSMUSG00000003208	Ccdc94	2.17976	2.51402	0.700647	0.81899	2.16727	2.17416
ENSMUSG00000003226	Ranbp2	56.2689	43.8591	98.6396	51.0108	123.936	115.536
ENSMUSG00000003227	Edar	0.519798	0.901515	0.330488	0.398574	0.838088	0.48701
ENSMUSG00000003228	Grk5	7.54136	9.2764	6.54992	8.3422	31.046	28.3284
ENSMUSG00000003233	Dvl3	15.3153	17.4324	17.4808	25.894	12.2052	12.7341
ENSMUSG00000003234	Abcf3	69.9471	78.2565	56.1918	67.1434	91.6257	98.4445
ENSMUSG00000003235	Eif2b5	146.953	149.6	112.093	136.47	123.558	131.906
ENSMUSG00000003269	Cyth2	105.05	111.698	102.773	122.533	148.941	150.39
ENSMUSG00000003271	Sult2b1	0.410237	0.796875	0.87909	1.39456	2.42527	2.50367
ENSMUSG00000003273	Car11	41.6467	44.4665	31.8976	44.5571	18.0871	18.8529
ENSMUSG00000003279	Dlgap1	34.4044	34.28	40.9919	40.3768	22.9041	25.2966
ENSMUSG00000003282	Plag1	0.556883	0.262707	0.188836	0.136643	0.290742	0.0695674
ENSMUSG00000003283	Hck	1.93647	2.445	1.14913	1.59374	0.693828	0.282227
ENSMUSG00000003299	Mrpl4	21.775	20.9984	13.3197	18.6118	14.0878	15.567
ENSMUSG00000003308	Keap1	28.2273	30.7969	20.8883	23.4446	11.2581	13.3671
ENSMUSG00000003309	Ap1m2	0.817098	0.793597	0.212666	0.184664	0.0924515	0.282047
ENSMUSG00000003316	Glg1	149.778	147.616	123.778	138.787	171.476	171.046
ENSMUSG00000003341	Atp8b3	0.229215	0	0.878459	1.5994	1.2935	1.0022
ENSMUSG00000003344	Btbd2	36.3762	40.9623	28.938	41.8391	10.5239	14.7358
ENSMUSG00000003345	Csnk1g2	18.3772	20.5883	22.7056	31.091	22.065	27.0786
ENSMUSG00000003346	Abhd17a	52.8099	57.6494	57.1511	77.4938	46.913	49.7104
ENSMUSG00000003348	Mob3a	44.4864	44.94	27.9503	30.9613	56.7838	58.1074
ENSMUSG00000003352	Cacnb3	105.672	109.566	107.443	140.912	83.5058	89.4461
ENSMUSG00000003354	Ccdc65	14.1002	13.8263	5.49771	10.4791	5.46494	6.89118
ENSMUSG00000003355	Fkbp11	0.79844	0.436205	0.444193	0.214281	0.429117	0.327283
ENSMUSG00000003360	Ddx23	38.0026	41.9418	33.3617	44.0539	31.3413	31.8005
ENSMUSG00000003363	Pld3	144.134	157.437	129.763	160.925	99.0824	106.16
ENSMUSG00000003378	Grik5	56.387	59.384	51.9951	75.2575	37.0455	44.4413
ENSMUSG00000003379	Cd79a	0	0.0900154	1.0083	0.895436	1.09584	0.70915
ENSMUSG00000003380	Rabac1	57.366	56.2328	50.861	70.339	35.8345	44.4849
ENSMUSG00000003382	Etv3	6.36145	6.0636	10.5554	10.6104	18.5498	17.47
ENSMUSG00000003402	Prkcsh	50.2872	58.0445	40.5817	59.4765	41.0491	49.8921
ENSMUSG00000003410	Elavl3	266.721	273.745	265.732	313.634	296.112	305.878
ENSMUSG00000003411	Rab3b	98.6715	102.756	91.6384	107.117	78.7115	82.2213
ENSMUSG00000003418	St8sia6	0.810499	0.598947	0.871308	0.435035	0.833318	0.808898
ENSMUSG00000003420	Fcgrt	0.963626	1.18549	0.76244	1.44823	0.414316	0.351105
ENSMUSG00000003421	Nosip	33.1321	37.8468	28.9049	33.0304	16.8476	17.5017
ENSMUSG00000003423	Pih1d1	43.3854	44.3451	39.2728	54.0375	23.5687	22.6522
ENSMUSG00000003429	Rps11	1131.49	1209.33	1117.22	1392.13	1350.97	1304.38
ENSMUSG00000003435	Supt5	107.321	113.109	93.4461	114.304	119.891	125.223
ENSMUSG00000003436	Dll3	2.93763	3.63545	1.31211	2.03454	1.01859	1.60552
ENSMUSG00000003437	Paf1	51.2965	50.9274	50.4615	57.3857	73.6299	72.5143
ENSMUSG00000003438	Timm50	34.1112	35.4756	27.716	33.8639	31.6364	30.1368
ENSMUSG00000003444	Med29	39.4251	42.4889	39.8264	42.3228	59.6005	59.6871
ENSMUSG00000003452	Bicd1	8.09043	5.52437	5.74751	3.17746	12.0741	11.3401
ENSMUSG00000003458	Ncstn	87.85	84.3994	62.09	75.2704	47.7257	53.7318
ENSMUSG00000003464	Pex19	149.372	154.426	125.747	154.043	98.1609	101.911
ENSMUSG00000003469	Phyhip	37.309	39.4809	36.7159	45.2319	25.3387	30.789
ENSMUSG00000003476	Crhr2	0.501601	0.794863	0.469985	0.623489	0.624296	0.634858
ENSMUSG00000003500	Impdh1	86.4576	94.6813	85.1438	110.415	72.7066	85.4977
ENSMUSG00000003518	Dusp3	42.0798	41.3178	41.3042	45.4203	72.1094	78.3735
ENSMUSG00000003526	Prodh	1.87045	2.00168	1.13051	1.74764	0.577095	0.624721
ENSMUSG00000003527	Dgcr14	24.4157	26.5343	14.5833	17.679	26.5186	27.037
ENSMUSG00000003528	Slc25a1	170.542	173.819	127.259	176.914	111.41	127.892
ENSMUSG00000003531	Dgcr6	35.3311	37.742	30.7376	40.5503	25.4314	25.5156
ENSMUSG00000003534	Ddr1	29.9829	39.6424	24.7302	34.0085	20.5835	22.9415
ENSMUSG00000003541	Ier3	2.74609	1.85538	4.95957	5.12683	4.23511	6.65591
ENSMUSG00000003545	Fosb	0.2163	0	84.0302	102.562	10.4159	8.98442
ENSMUSG00000003546	Klc4	15.5658	21.7944	15.8444	19.6372	13.3119	13.6613
ENSMUSG00000003549	Ercc1	13.152	12.9424	10.5607	14.2119	10.3111	10.6754
ENSMUSG00000003555	Cyp17a1	0.146301	0	0	0.0523515	0.104838	0.0533061
ENSMUSG00000003559	As3mt	1.47144	1.83744	1.53845	1.57959	0.99417	0.827174
ENSMUSG00000003573	Homer3	6.83032	8.84516	5.94005	9.10221	9.53594	11.7569
ENSMUSG00000003575	Crtc1	38.6318	37.0281	25.4281	34.03	16.4983	16.4738
ENSMUSG00000003581	Rnf215	31.3995	29.38	15.9164	21.8871	6.37302	8.66317
ENSMUSG00000003585	Sec14l2	11.7121	12.6101	8.68768	10.5464	6.41885	7.28547
ENSMUSG00000003604	Aven	6.37243	5.4024	4.83369	5.5654	4.61481	3.57132
ENSMUSG00000003617	Cp	0.536418	0.589541	0.600337	0.378845	1.15318	0.894947
ENSMUSG00000003623	Crot	26.73	30.5766	26.5101	23.1151	29.7959	28.9203
ENSMUSG00000003644	Rps6ka1	10.5289	10.9345	7.30815	8.85155	7.90853	8.90896
ENSMUSG00000003657	Calb2	166.026	177.202	145.814	187.709	122.831	122.707
ENSMUSG00000003660	Snrnp200	130.166	132.645	103.526	121.249	114.185	107.018
ENSMUSG00000003662	Ciao1	58.5847	64.9403	41.9837	44.164	37.3201	37.6745
ENSMUSG00000003665	Has1	0	0.0580577	0	0	0	0
ENSMUSG00000003680	Taf6l	11.1431	11.3455	6.89466	9.07272	4.45543	4.70734
ENSMUSG00000003721	Insig2	26.2452	25.0371	21.381	20.7863	26.1627	25.2454
ENSMUSG00000003731	Kpna6	94.7601	91.2161	75.8771	82.7242	103.819	110.292
ENSMUSG00000003746	Man1a	6.64893	6.13141	3.0457	1.90837	9.28338	9.31804
ENSMUSG00000003752	Itpkc	10.808	11.2168	13.1406	16.375	16.6434	17.0646
ENSMUSG00000003762	Adck4	6.43029	7.34885	5.25992	7.08457	3.24805	2.80095
ENSMUSG00000003778	Brd8	24.3581	25.7297	19.3304	20.3952	28.2435	27.6524
ENSMUSG00000003779	Kif20a	11.2375	13.6957	8.58958	10.5596	11.4433	9.69739
ENSMUSG00000003808	Farsa	37.1067	37.1377	29.7539	35.266	38.1583	40.9507
ENSMUSG00000003809	Gcdh	29.6158	31.1451	26.672	28.3185	14.2303	15.0606
ENSMUSG00000003810	Mast2	76.1162	75.8497	92.1223	113.318	102.843	105.628
ENSMUSG00000003812	Dnase2a	2.73129	3.60188	2.25523	2.34025	1.48138	1.53384
ENSMUSG00000003813	Rad23a	27.8247	29.0601	23.4769	33.0761	16.7848	16.6678
ENSMUSG00000003814	Calr	599.692	626.435	556.151	619.86	343.267	315.351
ENSMUSG00000003824	Syce2	24.1528	26.9902	21.5804	24.6758	15.931	17.7755
ENSMUSG00000003847	Nfat5	9.07442	6.59401	22.7822	15.4994	22.7777	21.5969
ENSMUSG00000003848	Nob1	25.9923	30.0981	20.535	21.4988	33.9763	38.9971
ENSMUSG00000003849	Nqo1	7.73871	6.67163	6.8798	8.58753	4.8601	7.31845
ENSMUSG00000003863	Ppfia3	34.9258	39.5665	28.9967	36.9423	22.7122	28.7585
ENSMUSG00000003865	Gys1	15.9596	20.9778	13.0793	15.377	7.42565	8.9999
ENSMUSG00000003868	Ruvbl2	23.4522	26.8903	17.12	20.88	18.2061	22.6849
ENSMUSG00000003872	Lin7b	14.3989	14.2537	9.85908	15.4572	5.95279	5.34726
ENSMUSG00000003873	Bax	84.4833	90.625	68.4719	94.096	60.3252	73.334
ENSMUSG00000003882	Il7r	0	0	0.0286412	0	0	0
ENSMUSG00000003923	Tfam	39.2512	36.29	19.4403	17.867	24.4967	24.246
ENSMUSG00000003929	Zfp81	40.9484	33.6476	19.5906	10.0982	32.6638	32.0426
ENSMUSG00000003934	Efnb3	438.581	437.999	398.648	460.16	244.24	249.717
ENSMUSG00000003948	Mmd	134.923	130.786	153.059	133.222	110.534	109.395
ENSMUSG00000003949	Hlf	5.45723	4.80951	3.2384	3.34142	3.6499	4.70585
ENSMUSG00000003955	Fam162a	67.0415	92.7324	65.0487	81.8604	40.1294	47.2335
ENSMUSG00000003970	Rpl8	621.425	706.814	666.886	840.86	706.092	752.903
ENSMUSG00000003974	Grm3	76.1322	66.0278	76.5669	57.956	55.3651	52.9614
ENSMUSG00000003992	Ssbp2	99.066	97.35	78.9951	77.7544	99.3592	104.331
ENSMUSG00000004018	Fancl	10.7324	10.3071	9.3472	9.62969	2.92708	3.8083
ENSMUSG00000004031	Brinp2	49.9204	53.2568	38.3585	48.0834	57.682	59.3482
ENSMUSG00000004032	Gstm5	271.869	256.558	238.788	278.92	217.269	209.395
ENSMUSG00000004035	Gstm7	31.292	30.392	28.1123	31.6905	27.1984	22.5878
ENSMUSG00000004038	Gstm3	0	0	0	0	0	0.112589
ENSMUSG00000004040	Stat3	21.6013	23.9673	29.2145	31.9076	52.5473	52.4913
ENSMUSG00000004043	Stat5a	0.15145	0.183867	0.524255	0.589356	0.223838	0.0206932
ENSMUSG00000004044	Ptrf	1.58113	2.8885	2.30843	2.66725	3.52048	3.53889
ENSMUSG00000004054	Map3k11	2.42838	3.25418	1.45927	1.9139	1.51988	2.352
ENSMUSG00000004056	Akt2	39.1417	43.8646	41.0158	49.6214	64.8905	68.1618
ENSMUSG00000004069	Dnaja3	49.8101	52.9035	28.0286	33.9799	17.4757	16.4131
ENSMUSG00000004070	Hmox2	107.14	113.583	80.1204	88.9252	120.073	122.704
ENSMUSG00000004071	Cdip1	53.9262	51.1149	48.161	53.9978	78.5276	78.5255
ENSMUSG00000004085	Zak	5.38818	5.42655	5.70968	4.67295	10.8558	10.1546
ENSMUSG00000004096	Cwc15	135.466	132.238	123.608	132.135	133.415	126.183
ENSMUSG00000004098	Col5a3	0.733785	0.500802	0.58843	0.915455	0.831371	0.932148
ENSMUSG00000004099	Dnmt1	66.4839	69.3719	49.4061	58.912	41.7325	42.0784
ENSMUSG00000004100	Ppan	4.9239	5.5029	3.33552	5.17719	6.59767	7.37285
ENSMUSG00000004105	Angptl2	0.472605	0.730247	0.382433	0.553463	0.992905	1.31496
ENSMUSG00000004110	Cacna1e	37.7253	33.8122	30.7575	30.2472	25.9885	25.3282
ENSMUSG00000004113	Cacna1b	76.4961	74.3091	73.0638	80.5	44.6162	48.1326
ENSMUSG00000004127	Trmt10a	2.75964	3.35445	4.37031	3.72581	9.22648	8.2167
ENSMUSG00000004151	Etv1	13.8428	14.9736	12.9175	10.2158	16.2878	14.343
ENSMUSG00000004187	Kifc2	49.4194	54.6357	48.3675	60.8306	43.7809	49.0639
ENSMUSG00000004207	Psap	1182.65	1215.64	1170.45	1408.09	1095.81	1114.13
ENSMUSG00000004221	Ikbkg	27.3736	26.5216	16.5831	18.1961	6.15674	5.8787
ENSMUSG00000004231	Pax2	0	0	0.0246911	0	0	0
ENSMUSG00000004233	Wars2	6.38163	5.69077	3.5264	4.14453	2.41671	2.60654
ENSMUSG00000004263	Atn1	62.4102	64.4357	77.9259	98.1324	70.1447	73.2247
ENSMUSG00000004264	Phb2	75.581	83.8839	63.2209	78.8748	54.421	56.0167
ENSMUSG00000004266	Ptpn6	0.722892	0.795714	0.810285	1.0347	0.777028	0.632139
ENSMUSG00000004267	Eno2	101.887	114.232	91.657	115.846	53.1544	54.3674
ENSMUSG00000004268	Emg1	25.0715	28.7108	15.8293	22.4389	37.1646	39.9922
ENSMUSG00000004270	Lpcat3	36.3209	34.7947	20.311	24.1306	15.9895	16.0342
ENSMUSG00000004285	Atp6v1f	190.55	191.732	166.974	233.329	177.237	193.983
ENSMUSG00000004317	Clcn5	13.3833	13.1244	21.7031	19.2024	22.8902	21.4988
ENSMUSG00000004319	Clcn3	51.9626	50.0609	88.6475	70.4723	98.1036	93.8233
ENSMUSG00000004328	Hif3a	2.71682	2.15004	0.517497	0.648113	0.302844	0.681929
ENSMUSG00000004341	Gpx6	0.0987107	0	0.0976272	0.211932	0	0
ENSMUSG00000004347	Pde1c	2.67835	2.40957	2.42116	1.94271	3.16894	3.0715
ENSMUSG00000004356	Utp20	13.6638	13.6052	13.3567	13.2752	18.1596	16.8604
ENSMUSG00000004359	Spic	0	0.0341454	0.104312	0.0377405	0.0377893	0.115286
ENSMUSG00000004360	9330159F19Rik	136.301	127.923	200.181	169.645	230.798	222.597
ENSMUSG00000004364	Cul3	129.716	124.343	193.932	125.476	233.912	227.722
ENSMUSG00000004366	Sst	103.197	111.507	135.221	208.093	187.425	207.588
ENSMUSG00000004371	Il11	0	0	0.128356	0	0.0697495	0.141859
ENSMUSG00000004383	Large	118.512	115.186	73.4413	79.2779	90.2812	93.7518
ENSMUSG00000004393	Ddx56	54.0571	53.4344	30.1063	37.8284	60.5694	59.4381
ENSMUSG00000004394	Tmed4	80.4141	83.0391	41.82	48.1207	98.8318	100.843
ENSMUSG00000004415	Col26a1	7.39924	8.19702	9.14754	10.3366	5.04186	6.33674
ENSMUSG00000004446	Bid	33.0934	32.548	24.2278	27.4405	7.27788	7.98312
ENSMUSG00000004451	Ralb	22.0769	22.7455	18.4483	18.9655	20.5799	27.2155
ENSMUSG00000004455	Ppp1cc	115.357	113.801	150.911	148.179	198.35	186.058
ENSMUSG00000004460	Dnajb11	69.1038	69.1428	67.8501	68.7177	51.4928	50.6307
ENSMUSG00000004462	Tbccd1	6.85008	6.59637	3.56067	3.94836	0.96222	0.999771
ENSMUSG00000004473	Clec11a	0.725513	0.880808	0.538163	0.973547	0.389923	0.247825
ENSMUSG00000004500	Zfp324	18.4911	19.4971	5.70457	6.46498	11.8222	13.2584
ENSMUSG00000004508	Gab2	42.3849	41.7187	27.6722	30.6703	62.3613	60.3293
ENSMUSG00000004530	Coro1c	56.9544	63.8798	47.0562	52.9654	51.0364	57.49
ENSMUSG00000004535	Tax1bp1	63.5782	63.4037	74.617	59.27	97.0613	94.3747
ENSMUSG00000004540	Psg17	0	0	0	0	0.138237	0
ENSMUSG00000004542	Psg19	0	0	0	0	0.135865	0.0460545
ENSMUSG00000004558	Ndrg2	303.464	318.403	288.142	334.601	230.649	236.072
ENSMUSG00000004561	Mettl17	11.0206	12.1242	7.46826	9.20157	5.88639	4.90776
ENSMUSG00000004562	Arhgef40	7.72491	8.42634	5.50141	6.55863	6.34308	5.28278
ENSMUSG00000004565	Pnpla6	16.7368	17.9188	13.0827	16.8309	6.09152	6.69684
ENSMUSG00000004567	Mcoln1	16.4617	18.679	18.314	22.7755	11.1239	10.5502
ENSMUSG00000004568	Arhgef18	12.2018	12.153	6.26951	6.98244	11.7256	13.2949
ENSMUSG00000004591	Pkn2	9.23871	9.6452	14.3438	9.46745	19.0947	19.1541
ENSMUSG00000004609	Cd33	0.0173769	0.0168772	0.0515586	0	0.0373565	0.0379886
ENSMUSG00000004610	Etfb	71.2304	72.3366	57.1391	76.7149	27.4336	28.5318
ENSMUSG00000004626	Stxbp2	6.00666	7.18989	4.94526	6.30872	4.78129	4.18787
ENSMUSG00000004630	Pcp2	0	0.215239	0	0.0793004	0	0
ENSMUSG00000004631	Sgce	8.29661	7.58835	7.68955	7.48575	3.72036	4.57613
ENSMUSG00000004633	Chn2	36.5936	35.2703	35.089	36.0408	25.7732	23.1616
ENSMUSG00000004637	Wwox	4.88482	4.53806	4.75244	4.87336	2.82507	2.88738
ENSMUSG00000004642	Slbp	21.6245	23.6359	25.6074	22.6412	20.7594	22.6411
ENSMUSG00000004651	Tyr	0.0189978	0.0369027	0.0563678	0.0407882	0.0204205	0.020766
ENSMUSG00000004654	Ghrhr	0	0.0376118	0	0	0	0
ENSMUSG00000004655	Aqp1	1.95332	1.49774	1.42349	2.15207	1.71283	0.730437
ENSMUSG00000004661	Arid3b	1.30363	1.43057	0.686524	0.745162	2.58414	2.25774
ENSMUSG00000004665	Cnn2	4.06206	3.99855	4.77754	5.42131	15.0459	18.6606
ENSMUSG00000004667	Polr2e	26.6026	31.5846	23.4595	33.5528	19.8424	23.9926
ENSMUSG00000004668	Abca13	0.129994	0.03987	0.115034	0.0954803	0.0441249	0.00747857
ENSMUSG00000004677	Myo9b	20.1762	20.1033	15.9994	19.5319	18.1049	18.9428
ENSMUSG00000004698	Hdac9	7.52628	6.86787	5.5535	5.04111	35.0791	39.6616
ENSMUSG00000004707	Ly9	0.816669	0.991475	0.363467	0.745189	0.351131	0.312438
ENSMUSG00000004709	Cd244	0.0553881	0.188283	0	0	0.029768	0.0302716
ENSMUSG00000004730	Emr1	4.25377	7.8173	4.00085	5.64086	3.89992	3.55564
ENSMUSG00000004748	Mtfp1	11.1883	12.6776	4.61061	6.58915	5.51198	7.72843
ENSMUSG00000004768	Rab23	25.4751	24.9482	11.0583	10.5506	17.6596	17.6377
ENSMUSG00000004771	Rab11a	260.459	249.987	331.787	205.136	327.264	337.734
ENSMUSG00000004788	Eif2b2	42.7674	44.1813	34.4336	36.7594	47.6642	49.8019
ENSMUSG00000004789	Dlst	57.5235	57.4195	43.1022	47.6936	43.5644	48.3317
ENSMUSG00000004791	Pgf	1.81413	2.43962	0.368044	0.649155	1.04999	0.966065
ENSMUSG00000004798	Ulk2	183.746	176.991	171.92	153.547	114.137	112.932
ENSMUSG00000004815	Dgkq	10.5565	12.3508	7.69111	10.2233	11.6095	12.1139
ENSMUSG00000004821	Tmed11	0	0	0.175038	0	0	0
ENSMUSG00000004837	Grap	0.602504	0.512028	0.223459	0.242545	0.242859	0.246968
ENSMUSG00000004842	Pou1f1	0.0347048	0	0.0343238	0.0372555	0	0
ENSMUSG00000004843	Chmp2b	135.597	136.935	142.975	129.473	177.295	177.156
ENSMUSG00000004846	Plod3	14.1042	15.6141	11.8511	13.8257	18.5652	19.7938
ENSMUSG00000004849	Ap1s1	176.444	183.303	172.502	207.153	160.205	164.796
ENSMUSG00000004864	Mapk13	0.0857373	0.166543	0.0423981	0.0920389	0.138237	0.0468586
ENSMUSG00000004865	Srpk1	26.2304	26.4933	20.7194	22.0557	35.1613	35.5773
ENSMUSG00000004880	Lbr	9.92705	10.3027	11.6695	11.7528	15.396	15.5944
ENSMUSG00000004885	Crabp2	0.204291	0.0992075	1.91946	3.07028	4.06241	3.46123
ENSMUSG00000004891	Nes	60.5095	73.487	67.5056	82.2863	125.354	125.381
ENSMUSG00000004892	Bcan	107.059	119.115	100.856	146.994	78.3961	83.2455
ENSMUSG00000004894	Hapln2	0.17086	0.0553152	0.168984	0.122279	0	0
ENSMUSG00000004895	Prcc	84.7273	85.977	96.2047	119.201	133.255	138.674
ENSMUSG00000004896	Rrnad1	8.04851	9.24395	5.68584	6.97149	6.68298	8.33214
ENSMUSG00000004897	Hdgf	207.513	214.281	201.702	238.911	193.599	201.242
ENSMUSG00000004902	Slc25a18	15.2631	13.8633	13.4882	15.6264	10.6336	11.7404
ENSMUSG00000004929	Thop1	23.4625	25.4579	15.5228	16.3902	18.0468	19.4025
ENSMUSG00000004931	Apba3	3.3175	5.49115	1.8485	3.71181	5.52469	5.82246
ENSMUSG00000004933	Matk	14.2855	18.1855	13.1984	17.9545	16.9983	17.0931
ENSMUSG00000004934	Pias4	8.84405	9.47705	4.77108	5.64937	10.6456	13.582
ENSMUSG00000004936	Map2k1	79.843	82.6906	74.6343	78.8288	74.9928	85.5332
ENSMUSG00000004937	Sgta	105.268	110.996	85.6306	129.034	91.5507	111.268
ENSMUSG00000004939	Nmrk2	0.218505	0.212221	4.034	3.98761	2.50527	1.83112
ENSMUSG00000004945	Tmem242	69.7601	84.9599	69.358	91.0644	50.411	42.9074
ENSMUSG00000004947	Dtx2	3.30293	3.35714	2.16513	2.78296	4.52042	5.8983
ENSMUSG00000004948	Zp3	0	0	0	0	0.219424	0
ENSMUSG00000004951	Hspb1	0.261952	0	0.518153	0.281205	0.281569	0.429499
ENSMUSG00000004952	Rasa4	0.938127	1.08637	0.392544	0.619741	0.446015	0.552161
ENSMUSG00000004961	Syt5	133.618	145.59	123.622	171.152	90.6875	99.478
ENSMUSG00000004980	Hnrnpa2b1	406.401	432.381	573.852	539.531	540.45	540.626
ENSMUSG00000004988	Fxyd4	0.0690016	0	0	0.0740732	0.074169	0.150848
ENSMUSG00000004994	Ccdc130	11.3783	12.755	4.26342	5.16566	5.54949	7.34187
ENSMUSG00000004996	Mri1	4.00199	3.84682	1.79541	3.01172	2.66084	2.29998
ENSMUSG00000005034	Prkacb	271.504	264.473	267.123	262.374	290.231	291.726
ENSMUSG00000005043	Sgsh	5.26194	5.46716	4.08468	6.10847	1.70995	1.8392
ENSMUSG00000005045	Chd5	110.672	114.551	100.831	129.501	139.802	168.183
ENSMUSG00000005054	Cstb	86.665	102.877	92.8012	115.392	99.173	105.502
ENSMUSG00000005057	Sh2b2	7.09402	6.62312	3.77983	4.02223	8.45762	8.30037
ENSMUSG00000005069	Pex5	82.33	87.8119	97.4474	116.359	169.187	179.199
ENSMUSG00000005078	Jkamp	67.7187	63.6274	58.8392	58.803	26.3662	22.0968
ENSMUSG00000005087	Cd44	5.46044	5.74856	5.65673	5.19858	13.2382	13.6146
ENSMUSG00000005089	Slc1a2	129.916	131.102	113.419	98.1714	78.2055	73.8416
ENSMUSG00000005102	Eif2ak4	12.6036	13.1381	11.5877	12.2664	8.13627	8.82817
ENSMUSG00000005103	Wdr1	104.096	104.02	105.354	122.807	136.912	137.039
ENSMUSG00000005107	Slc2a9	0.185964	0.387032	0.131373	0.370745	0.0285557	0.0580777
ENSMUSG00000005124	Wisp1	0.315448	0.400645	0.191991	0.0520975	0.20866	0.21219
ENSMUSG00000005125	Ndrg1	121.647	119.182	67.6072	82.8758	22.5997	22.3331
ENSMUSG00000005131	4930550C14Rik	0.11447	0.0370592	0.0377378	0.0409611	0	0
ENSMUSG00000005142	Man2b1	8.24417	9.91895	7.22184	8.85011	5.89565	5.11264
ENSMUSG00000005148	Klf5	3.34929	3.63121	7.24135	8.64026	7.39558	6.58417
ENSMUSG00000005150	Wdr83	17.8259	19.5472	14.3601	17.1813	13.1345	11.9425
ENSMUSG00000005161	Prdx2	586.633	642.217	641.366	765.49	636.085	621.536
ENSMUSG00000005198	Polr2a	73.3938	73.4542	38.0989	48.0606	38.1819	38.2222
ENSMUSG00000005204	Senp3	69.0796	70.1622	77.073	85.2525	80.6471	85.9943
ENSMUSG00000005220	Corin	0	0.0242875	0.0247322	0.0536893	0.0537588	0.0273342
ENSMUSG00000005225	Plekha8	17.3108	15.6709	5.54807	4.65614	17.2189	17.2574
ENSMUSG00000005232	G6pc2	0	0	0.947192	0.514047	1.17648	0.598195
ENSMUSG00000005233	Spc25	9.4034	9.66776	5.44606	5.18368	5.55463	5.64861
ENSMUSG00000005237	Dnah2	1.04651	1.13032	0.820883	1.23965	1.057	1.16364
ENSMUSG00000005251	Ripk4	0.150416	0.73045	0.334722	0.76699	0.565882	0.575456
ENSMUSG00000005262	Ufd1l	69.3244	70.3855	66.5922	70.7756	60.8246	57.224
ENSMUSG00000005267	Zfp287	11.5184	11.2902	3.65734	3.58984	13.408	13.19
ENSMUSG00000005268	Prlr	0.237693	0.196656	0.139309	0.094505	0.123015	0.0769826
ENSMUSG00000005299	Letm1	31.5131	31.7892	25.8112	32.4473	18.5008	19.8998
ENSMUSG00000005312	Ubqln1	156.153	153.239	178.294	172.499	168.407	166.432
ENSMUSG00000005320	Fgfr4	0.0381243	0.0370278	0.113117	0.122779	0.0409793	0.208363
ENSMUSG00000005338	Cadm3	337.74	327.465	310.613	359.003	266.487	271.362
ENSMUSG00000005339	Fcer1a	0	0	0	0	0.14544	0
ENSMUSG00000005354	Txn2	75.8937	86.583	82.8048	103.209	80.3354	90.043
ENSMUSG00000005357	Slc1a6	17.005	14.9314	19.0526	20.8146	9.17297	7.68202
ENSMUSG00000005360	Slc1a3	297.959	317.442	301.916	318.059	273.771	262.082
ENSMUSG00000005362	Crbn	30.4421	26.918	24.9434	18.0838	28.9591	28.9839
ENSMUSG00000005370	Msh6	40.921	38.3257	20.2206	21.5807	41.9816	38.7182
ENSMUSG00000005371	Fbxo11	125.761	114.956	141.512	98.7068	169.94	157.205
ENSMUSG00000005373	Mlxipl	0.0731507	0.118411	0.265275	0.209406	0.0262096	0.0533061
ENSMUSG00000005374	Tbl2	19.5979	22.1064	8.36519	10.2608	5.41421	6.3702
ENSMUSG00000005378	Wbscr22	10.9672	14.2927	9.348	11.5164	8.35913	8.89289
ENSMUSG00000005397	Nid1	1.98382	1.75676	1.3465	1.62854	1.50522	1.53068
ENSMUSG00000005410	Mcm5	21.6775	23.6488	14.0478	14.2674	13.1953	11.7551
ENSMUSG00000005413	Hmox1	37.1716	46.2891	40.6535	52.9013	71.6211	63.7287
ENSMUSG00000005417	Mprip	104.183	104.345	129.546	156.339	157.783	161.571
ENSMUSG00000005442	Cic	42.7121	46.3505	46.3171	63.2427	39.2412	47.0746
ENSMUSG00000005447	Pafah1b3	86.2001	88.9496	83.606	109.46	88.7288	100.948
ENSMUSG00000005465	Il27ra	0.231822	0.0750514	0.0764258	0.373291	0.0415304	0.0844661
ENSMUSG00000005469	Prkaca	283.858	283.285	231.572	262.597	239.426	255.52
ENSMUSG00000005470	Asf1b	7.04637	6.8998	3.48452	3.53413	3.29037	3.8511
ENSMUSG00000005481	Ddx39	23.2351	22.6177	19.094	22.5526	27.1151	26.1994
ENSMUSG00000005483	Dnajb1	52.3033	51.1265	69.2364	71.8019	62.4267	60.8109
ENSMUSG00000005493	Msh4	0.117508	0.171192	0.232436	0.147169	0.273667	0.107037
ENSMUSG00000005501	Usp40	7.10956	7.24757	4.73644	6.14232	4.07165	3.99133
ENSMUSG00000005503	Evx1	0	0	0	0.100772	0	0
ENSMUSG00000005505	Kbtbd4	54.1177	49.8454	35.2712	37.4987	64.043	59.4838
ENSMUSG00000005506	Celf1	136.267	128.264	144.955	133.05	193.096	189.128
ENSMUSG00000005510	Ndufs3	93.6821	99.117	75.791	96.5077	62.3114	59.6382
ENSMUSG00000005514	Por	50.5084	53.9809	64.1033	76.2119	85.4432	96.5064
ENSMUSG00000005533	Igf1r	7.11733	6.62362	5.81431	6.85481	10.9871	11.0587
ENSMUSG00000005534	Insr	23.8519	22.8415	18.052	16.6411	28.3096	27.9403
ENSMUSG00000005540	Fcer2a	0.78611	0.593834	0.259161	0.328179	0.234717	0.238688
ENSMUSG00000005547	Cyp2a5	0	0.0632669	0	0	0	0
ENSMUSG00000005553	Atp4a	0.789895	0.767177	0.816736	0.385433	0.308745	0.235477
ENSMUSG00000005566	Trim28	217.331	221.615	248.35	295.745	292.357	282.749
ENSMUSG00000005575	Ube2m	109.771	110.509	96.5533	108.736	96.9917	100.887
ENSMUSG00000005580	Adcy9	12.2902	13.0471	6.91284	7.61486	16.8693	17.8648
ENSMUSG00000005583	Mef2c	206.004	188.337	238.689	163.133	204.206	209.38
ENSMUSG00000005609	Ctr9	57.3397	57.2152	46.2431	51.7149	66.3511	68.3225
ENSMUSG00000005610	Eif4g2	724.222	705.005	886.717	825.135	1023.55	977.782
ENSMUSG00000005611	Mrvi1	0	0	0.0195626	0	0	0
ENSMUSG00000005615	Pcyt1a	37.2206	38.6804	43.6772	45.7258	64.0754	67.9276
ENSMUSG00000005621	Zfp592	25.0506	25.1263	15.0996	17.0347	33.6239	33.2369
ENSMUSG00000005625	Psmd4	125.13	129.471	100.594	137.114	113.721	118.641
ENSMUSG00000005628	Tmod4	0.157293	0.152769	0	0	0	0
ENSMUSG00000005640	Insrr	0	0.114764	0.0467463	0	0.0254023	0
ENSMUSG00000005649	Cabp5	0.160376	0	0.105744	0.114775	0.114924	0.233736
ENSMUSG00000005656	Snx6	96.1649	101.58	86.1998	90.6128	100.704	97.0409
ENSMUSG00000005667	Mthfd2	19.5952	19.1444	24.8188	27.5622	63.1462	64.0876
ENSMUSG00000005672	Kit	20.0334	20.3698	15.4072	16.2514	36.161	34.4869
ENSMUSG00000005674	Tomm40l	39.2617	39.5628	36.2039	45.2527	32.1956	33.7464
ENSMUSG00000005677	Nr1i3	0.0305927	0.0594256	0	0	0	0.200641
ENSMUSG00000005681	Apoa2	2.26318	0.488463	1.74093	1.34973	1.08118	1.37434
ENSMUSG00000005682	Pan2	9.18093	11.4093	7.72444	10.0439	6.54472	6.95163
ENSMUSG00000005683	Cs	275.961	279.28	272.955	292.907	310.416	315.412
ENSMUSG00000005686	Ampd3	6.8154	7.78477	4.01113	5.10082	2.14099	1.70505
ENSMUSG00000005687	Bcas2	50.7232	60.5273	48.5845	50.5878	46.4542	46.2315
ENSMUSG00000005696	Sh2d1a	0.0490595	0.0714727	0	0	0	0.0536256
ENSMUSG00000005698	Ctcf	64.6006	67.6271	55.3178	51.9295	75.3818	74.0452
ENSMUSG00000005699	Pard6a	25.1806	28.6844	61.1208	82.3768	86.7957	110.377
ENSMUSG00000005716	Pvalb	0.908024	1.0079	0.256588	1.25327	0.69716	0.141791
ENSMUSG00000005718	Tfap4	2.49772	3.14848	0.157679	0.51344	0.571227	0.987516
ENSMUSG00000005732	Ranbp1	102.858	105.253	94.5139	110.505	71.9645	76.3716
ENSMUSG00000005763	Cd247	0.0760196	0	0.0501235	0.081607	0.517513	0.803252
ENSMUSG00000005774	Rfx5	7.71355	9.75829	1.62782	2.29427	6.09958	5.10185
ENSMUSG00000005779	Psmb4	232.558	231.785	227.61	263.174	247.147	243.158
ENSMUSG00000005802	Slc30a4	51.4576	51.3413	58.7375	37.5228	76.7049	73.3445
ENSMUSG00000005803	Sqrdl	1.28952	1.47723	1.07916	1.66826	0.710817	0.650559
ENSMUSG00000005804	Bloc1s6	53.0586	52.3735	51.5856	53.4635	32.7971	32.3299
ENSMUSG00000005813	Metap1	36.807	31.4766	30.8701	30.504	38.4644	40.3804
ENSMUSG00000005823	Gpr108	9.71959	10.1274	6.34638	8.6612	3.29653	4.28064
ENSMUSG00000005846	Rsl1d1	150.226	150.494	152.718	145.09	188.218	179.44
ENSMUSG00000005864	Cnga2	0.218152	0.127127	0	0.0936744	0.187591	0
ENSMUSG00000005871	Apc	330.276	271.639	354.313	226.455	348.759	352.562
ENSMUSG00000005873	Reep5	578.629	559.323	623.224	570.138	515.184	523.806
ENSMUSG00000005881	Ergic3	217.93	227.924	219.757	263.336	184.498	183.236
ENSMUSG00000005882	Uqcc1	37.021	39.7537	26.7152	31.9951	22.9106	23.0541
ENSMUSG00000005883	Spo11	0	0.0668974	0	0	0	0
ENSMUSG00000005886	Ncoa2	32.3907	30.8387	30.3617	25.6615	41.9059	40.6521
ENSMUSG00000005892	Trh	1.2684	2.74813	0.964986	1.25689	1.99265	1.27981
ENSMUSG00000005893	Nr2c2	44.8011	42.8539	38.5505	35.3789	38.4958	38.4058
ENSMUSG00000005897	Nr2c1	6.94673	7.28782	2.14521	3.24094	4.1273	4.35733
ENSMUSG00000005899	Smpd4	19.5663	20.3828	23.7571	27.0218	21.2726	19.917
ENSMUSG00000005907	Pex1	8.63209	8.82708	4.43633	5.24917	10.4559	10.7611
ENSMUSG00000005917	Otx1	1.04602	1.66904	3.71941	4.62528	2.54318	2.50454
ENSMUSG00000005936	Kctd20	83.4113	81.8004	76.1605	81.2198	113.562	108.538
ENSMUSG00000005947	Itgae	0.0589549	0.143148	0.116616	0.379728	0.0950549	0.128884
ENSMUSG00000005949	Ctns	13.2209	14.6584	5.59265	5.4291	7.83316	8.79272
ENSMUSG00000005950	P2rx5	0.845738	1.09522	1.44986	1.21053	0.36363	0.369782
ENSMUSG00000005951	Shpk	3.0762	2.32867	1.34225	1.8454	0.729391	0.79118
ENSMUSG00000005952	Trpv1	0.293477	0.285036	0.54423	0.236286	0.157728	0.40099
ENSMUSG00000005958	Ephb3	6.75079	7.01086	8.2051	9.23334	7.71533	7.62361
ENSMUSG00000005968	Tuft1	6.15179	5.34371	1.67103	2.83691	2.56118	1.79948
ENSMUSG00000005973	Rcn1	114.544	119.006	111.866	114.391	85.4271	83.2238
ENSMUSG00000005980	Dnase1	7.31464	6.38108	7.36432	9.21583	6.9679	8.18695
ENSMUSG00000005981	Trap1	75.7315	80.0269	71.6302	85.7485	48.9094	43.3119
ENSMUSG00000005982	Naa60	92.2837	95.5514	86.482	101.069	71.2058	68.8037
ENSMUSG00000005983	1700037C18Rik	2.34336	2.6011	1.90378	2.96481	1.16947	1.82962
ENSMUSG00000005986	Ankrd13d	42.2125	51.288	45.6581	58.8684	31.7439	27.4208
ENSMUSG00000005994	Tyrp1	0.190999	0.0927527	0.0944512	0.0512593	0	0.104388
ENSMUSG00000006005	Tpr	96.4011	87.0934	84.7564	58.4347	90.1648	84.6589
ENSMUSG00000006010	BC003331	38.4359	36.9466	42.7047	27.2244	20.7457	17.4605
ENSMUSG00000006014	Prg4	0.283955	0.122572	0.124817	0.101608	0.20348	0.103461
ENSMUSG00000006019	Dhx34	3.20256	3.16752	1.80164	2.30247	1.29484	1.50945
ENSMUSG00000006021	Kptn	16.0459	16.448	11.2328	15.0124	8.55861	8.08489
ENSMUSG00000006024	Napa	108.25	105.656	90.4471	109.391	72.8811	72.6327
ENSMUSG00000006050	Sra1	57.8896	62.6125	43.1311	55.402	31.7175	36.0106
ENSMUSG00000006056	Calcoco2	0.166609	0	0.0823899	0.089427	0.0895427	0
ENSMUSG00000006057	Atp5g1	110.074	107.709	110.525	135.606	102.745	105.475
ENSMUSG00000006058	Snf8	57.5556	58.3988	55.5768	61.2985	43.6477	43.0628
ENSMUSG00000006095	Tbcb	161.35	166.442	142.445	190.5	104.382	112.904
ENSMUSG00000006127	Inpp5k	20.4865	19.7141	18.3497	24.2193	15.4069	13.1164
ENSMUSG00000006134	Crkl	44.9942	45.521	88.2326	101.318	90.5093	80.5063
ENSMUSG00000006154	Eps8l1	1.83449	1.80345	2.05774	2.30555	0.985934	0.684713
ENSMUSG00000006169	Clint1	30.855	30.3965	27.3071	29.186	44.2071	39.0786
ENSMUSG00000006179	Prss16	0	0	0.0319278	0	0.0346997	0
ENSMUSG00000006191	Cdkal1	3.13351	3.10487	2.62955	2.95608	2.83516	2.96385
ENSMUSG00000006204	5430419D17Rik	0	0	0	0	0.0157736	0
ENSMUSG00000006205	Htra1	26.1254	25.1463	25.6995	28.952	22.5865	23.5326
ENSMUSG00000006215	Zbtb17	10.9018	11.0957	12.5734	15.3673	20.4039	22.6908
ENSMUSG00000006218	Fam131c	16.3023	14.3691	15.3778	17.3994	9.82515	10.8154
ENSMUSG00000006219	Fblim1	7.96826	7.35654	7.49125	9.4646	4.10338	4.20592
ENSMUSG00000006221	Hspb7	0	0	0	0	0	0.213224
ENSMUSG00000006235	Epor	0.0678915	0	0.134293	0.364407	1.45952	0.519473
ENSMUSG00000006241	Ccdc159	5.56723	5.22687	7.21914	9.03102	4.65434	4.66547
ENSMUSG00000006262	Mob1b	10.0965	8.83771	10.3233	3.5775	21.1355	21.7582
ENSMUSG00000006269	Atp6v1b1	0.0616463	0.0898099	0.152424	0.264709	0.0662629	0.067384
ENSMUSG00000006270	Vax1	0.725351	0	0.358695	0.519109	1.03956	0.396431
ENSMUSG00000006273	Atp6v1b2	324.24	312.813	333.621	385.397	532.139	542.005
ENSMUSG00000006276	Eps15l1	26.8509	31.0025	20.1748	21.8119	29.0125	32.3727
ENSMUSG00000006281	Tep1	0.310493	0.699077	0.390835	0.48482	0.227554	0.123415
ENSMUSG00000006288	Ttc5	46.0419	45.7823	37.1586	47.1436	25.4234	23.7111
ENSMUSG00000006289	Osgep	17.7384	20.392	15.2424	19.0715	11.2694	11.6396
ENSMUSG00000006299	Aamp	161.551	181.747	176.386	226.287	183.052	193.235
ENSMUSG00000006301	Tmbim1	1.61075	1.68875	1.26602	1.95816	1.33006	1.63241
ENSMUSG00000006304	Arpc2	449.678	440.486	496.903	519.236	480.14	459.948
ENSMUSG00000006307	Kmt2b	20.8408	21.1981	11.8161	15.7711	31.8402	34.2708
ENSMUSG00000006310	Zbtb32	0.286458	0.278219	0.396639	0.307512	0.738984	0.626239
ENSMUSG00000006313	Upk1a	1.04532	0.461479	0.751888	0.510068	1.53218	1.24648
ENSMUSG00000006315	Tmem147	158.595	140.116	141.721	148.09	95.4171	91.8546
ENSMUSG00000006333	Rps9	378.551	452.585	462.408	568.119	469.978	506.959
ENSMUSG00000006335	Tfpt	35.7548	37.4565	27.6894	36.2101	22.9628	22.8597
ENSMUSG00000006342	Susd2	0.314495	0.458174	0.777607	0.717421	2.11279	1.16021
ENSMUSG00000006344	Ggt5	0.0456049	0	0.0451044	0.0244784	0.0735303	0.0498496
ENSMUSG00000006345	Ggt1	0.593827	0.538298	0.156616	0.339985	0.170213	0.519277
ENSMUSG00000006356	Crip2	172.607	181.014	150.861	213.747	170.597	201.4
ENSMUSG00000006360	Crip1	0.118453	0.287615	0	0.254318	0.0636618	0.194217
ENSMUSG00000006362	Cbfa2t3	4.91891	4.87142	3.57293	3.63572	0.814761	1.00483
ENSMUSG00000006369	Fbln1	7.32683	10.5691	8.62231	8.59546	6.77893	6.69087
ENSMUSG00000006373	Pgrmc1	667.982	634.009	782.122	676.876	695.495	665.929
ENSMUSG00000006378	Gcat	17.0495	14.9637	15.2377	22.6198	13.699	12.3829
ENSMUSG00000006386	Tek	0.286579	0.0835011	0.0850302	0.123057	0.0924122	0.250602
ENSMUSG00000006390	Elovl1	7.6286	8.90066	6.51603	7.44482	6.54927	9.09669
ENSMUSG00000006392	Med8	40.5424	44.4895	23.0081	31.3978	37.6777	39.5448
ENSMUSG00000006395	Hyi	4.15684	4.27477	3.32525	3.54364	2.43119	2.94006
ENSMUSG00000006398	Cdc20	25.8072	26.8202	19.5898	23.7463	23.7771	23.7842
ENSMUSG00000006403	Adamts4	1.37563	1.66326	1.69372	1.89866	1.75023	1.4116
ENSMUSG00000006411	Pvrl4	0.865154	1.29542	2.78089	2.36055	1.08493	0.985081
ENSMUSG00000006412	Pfdn2	109.312	106.168	107.216	117.421	130.237	125.658
ENSMUSG00000006418	Rnf114	62.9713	59.8314	40.4721	46.0023	63.8378	65.1378
ENSMUSG00000006423	C330007P06Rik	26.1014	24.6794	24.6816	19.7408	18.6128	19.8224
ENSMUSG00000006435	Neurl1a	19.2988	20.7784	19.6554	23.7224	15.3638	17.6704
ENSMUSG00000006442	Srm	133.263	137.632	106.743	136.077	121.82	121.942
ENSMUSG00000006445	Epha2	0.202236	0.39284	1.14295	0.930431	0.96269	0.631598
ENSMUSG00000006456	Rbm14	23.9681	26.0628	22.5437	26.397	29.3267	34.6172
ENSMUSG00000006457	Actn3	1.53609	1.62754	1.38112	3.39792	1.15078	2.59491
ENSMUSG00000006463	Zdhhc24	25.8403	24.5573	9.70969	10.2407	5.22655	6.37797
ENSMUSG00000006464	Bbs1	22.3653	23.3798	19.109	21.0434	11.5567	11.1752
ENSMUSG00000006471	Ndor1	13.978	14.2278	13.2753	14.2601	8.10943	7.41185
ENSMUSG00000006476	Nsmf	130.127	136.403	135.573	183.689	152.827	168.557
ENSMUSG00000006494	Pdk1	31.1595	41.7786	29.0492	30.375	17.5209	16.8875
ENSMUSG00000006498	Ptbp1	17.4066	20.0326	41.2214	45.201	31.1427	32.9463
ENSMUSG00000006517	Mvd	148.474	163.958	121.197	165.781	68.5533	83.37
ENSMUSG00000006519	Cyba	1.42964	1.26229	1.28541	3.34848	0.977903	1.42064
ENSMUSG00000006522	Itih3	1.85591	2.05489	1.57857	1.67355	1.31663	0.730314
ENSMUSG00000006526	Tmem110	14.1785	13.8609	5.26623	6.24775	12.911	12.9941
ENSMUSG00000006527	Sfmbt1	16.6352	15.7923	10.02	9.26463	19.7464	18.6279
ENSMUSG00000006538	Ihh	0.177213	0.043029	0.0876339	0.142678	0	0.242133
ENSMUSG00000006567	Atp7b	1.26629	2.09682	1.17027	1.40393	1.27186	1.08917
ENSMUSG00000006574	Slc4a1	0	0	0	0	0.0296767	0.0905364
ENSMUSG00000006575	Rundc3a	108.36	117.105	113.755	149.644	128.27	132.849
ENSMUSG00000006576	Slc4a3	24.8747	28.2468	27.9254	36.6828	18.1626	18.487
ENSMUSG00000006585	Cdt1	1.89223	2.5061	0.893196	1.38498	1.84903	1.97433
ENSMUSG00000006586	Runx1t1	40.8213	36.3351	16.2601	11.0374	13.4407	12.8892
ENSMUSG00000006587	Snai3	0	0	0	0	0.0891577	0
ENSMUSG00000006589	Aprt	54.8506	60.663	46.8886	56.8176	27.412	35.8272
ENSMUSG00000006599	Gtf2h1	55.8427	55.7749	63.5098	57.421	85.9997	84.5363
ENSMUSG00000006611	Hfe	0.945102	0.771053	0.710394	0.568157	0.690798	0.371904
ENSMUSG00000006638	Abhd1	2.19733	3.29821	2.8647	2.35884	0.75151	1.3101
ENSMUSG00000006641	Slc5a6	19.4214	18.337	9.16908	9.91591	7.6375	7.72973
ENSMUSG00000006642	Tcf23	0	0.0637281	0	0	0.0705291	0.0358612
ENSMUSG00000006649	Nphs1	0	0	0	0	0	0.0445935
ENSMUSG00000006651	Aplp1	715.553	729.576	726.114	943.521	713.283	766.35
ENSMUSG00000006673	Qrich1	46.6436	48.4823	48.6111	53.6602	70.2646	68.769
ENSMUSG00000006675	P4htm	11.8374	14.0593	9.92214	13.4527	3.9179	3.83241
ENSMUSG00000006676	Usp19	44.4117	45.6465	35.5298	46.0305	71.73	77.195
ENSMUSG00000006678	Pola1	7.30878	6.97951	8.04689	5.39513	9.65133	8.64223
ENSMUSG00000006699	Cdc42	759.226	731.022	886.383	797.287	960.546	945.645
ENSMUSG00000006705	Pknox1	12.6603	12.5799	11.0573	12.3781	15.9322	13.9238
ENSMUSG00000006711	D130043K22Rik	25.8504	24.734	22.0481	23.052	23.9897	24.7313
ENSMUSG00000006715	Gmnn	8.94096	6.89333	7.29305	7.81702	4.85481	6.24675
ENSMUSG00000006717	Acot13	66.9736	82.4991	67.3156	71.1167	49.7486	43.2497
ENSMUSG00000006720	Zfp184	12.0698	12.3947	61.7778	63.3406	30.9469	28.1512
ENSMUSG00000006724	Cyp27b1	0.472155	0.458575	0.62263	1.12635	0.451123	0.286722
ENSMUSG00000006728	Cdk4	182.459	206.033	120.441	152.502	119.818	127.206
ENSMUSG00000006731	B4galnt1	73.4997	77.9548	55.7184	73.0682	33.4086	40.2558
ENSMUSG00000006732	Mettl1	15.6544	14.8883	10.9343	14.0623	5.24273	4.7729
ENSMUSG00000006736	Tspan31	84.2976	87.4947	76.7951	89.8984	184.795	192.7
ENSMUSG00000006740	Kif5b	110.283	103.545	134.257	66.8772	160.826	161.475
ENSMUSG00000006763	Saal1	8.69045	8.40804	7.73556	8.12716	6.64667	6.52164
ENSMUSG00000006764	Tph2	0.140712	0.273329	0.695836	0.553864	0.504164	0.717771
ENSMUSG00000006777	Krt23	0	0.0838034	0	0	0	0
ENSMUSG00000006782	Cnp	35.4382	40.7621	24.9565	35.5731	17.6301	18.7801
ENSMUSG00000006784	Ttc25	0.307549	0.32004	0.304174	0.377319	0.0472259	0
ENSMUSG00000006800	Sulf2	61.1124	63.4428	58.8493	70.1226	40.6941	38.9187
ENSMUSG00000006818	Sod2	43.7437	45.0672	48.1611	38.9779	39.4489	40.5293
ENSMUSG00000006850	Tmco6	6.10333	6.66876	2.1842	1.98282	0.992692	1.14116
ENSMUSG00000006906	Stambp	20.5935	20.1899	13.0531	13.8204	4.84479	5.80451
ENSMUSG00000006920	Ezh1	18.9123	18.8796	11.7398	12.5672	9.6961	8.88802
ENSMUSG00000006930	Hap1	68.8448	72.5413	72.3447	91.4187	47.5607	48.3262
ENSMUSG00000006931	Leprel4	8.12201	7.88841	6.19328	7.32127	3.19887	3.9307
ENSMUSG00000006932	Ctnnb1	639.315	656.065	639.346	691.246	766.085	783.765
ENSMUSG00000006941	Eif1b	390.705	414.791	285.034	304.354	272.751	258.997
ENSMUSG00000006948	Klk4	0	0	0	0	0	0.118178
ENSMUSG00000006958	Chrd	0.582611	0.985005	0.384144	0.555939	0.510271	0.400971
ENSMUSG00000006998	Psmd2	398.387	406.189	408.699	470.065	501.586	498.997
ENSMUSG00000007021	Syngr3	316.497	316.894	268.075	354.878	326.602	306.328
ENSMUSG00000007029	Vars	19.2152	23.0826	17.1944	23.0315	8.77415	11.3178
ENSMUSG00000007030	Vwa7	0.125236	0.152043	0.0619309	0.168051	0.0336538	0.136893
ENSMUSG00000007033	Hspa1l	4.80711	5.78301	3.13355	4.45674	2.70099	1.43305
ENSMUSG00000007034	Slc44a4	0.0433921	0	0	0	0	0
ENSMUSG00000007035	Msh5	0.122183	0.118668	0.0483366	0.0786977	0.052533	0.106844
ENSMUSG00000007036	Abhd16a	21.5135	20.1209	18.2496	22.2844	9.60146	10.9557
ENSMUSG00000007038	Neu1	16.242	23.3987	12.7007	15.8436	16.1363	16.5675
ENSMUSG00000007039	Ddah2	65.6108	78.2962	75.7058	99.0068	45.1938	56.5215
ENSMUSG00000007041	Clic1	24.1699	27.6302	21.9744	24.8988	26.7061	25.599
ENSMUSG00000007050	Lsm2	7.54009	7.94737	6.27094	4.82897	8.1508	8.94431
ENSMUSG00000007080	Pole	4.46491	4.30123	2.21393	2.20819	2.01596	1.81199
ENSMUSG00000007097	Atp1a2	221.626	226.023	211.375	233.569	136.652	134.958
ENSMUSG00000007107	Atp1a4	0	0.0357656	0.072841	0.0395313	0.0395824	0.0402521
ENSMUSG00000007122	Casq1	0.276855	0.739455	0.547633	0.594408	1.11596	1.58877
ENSMUSG00000007207	Stx1a	232.945	247.596	206.393	268.118	149.395	168.311
ENSMUSG00000007209	Ceacam9	0	0	0	0	0.102869	0
ENSMUSG00000007216	Zfp775	5.40908	4.72816	1.79373	1.53705	1.84685	1.14773
ENSMUSG00000007279	Scube2	1.49571	0.663183	1.06123	1.88488	1.43296	0.746375
ENSMUSG00000007338	Mrpl49	79.3949	79.4884	52.5389	61.2762	54.2374	60.0332
ENSMUSG00000007379	Dennd2c	0.866374	0.784084	0.876339	1.39508	9.4607	8.7168
ENSMUSG00000007411	Mark3	51.1328	51.7038	62.4124	66.8465	71.2277	69.7698
ENSMUSG00000007415	Gatad1	50.9302	47.3885	44.0267	44.6222	45.655	45.8254
ENSMUSG00000007440	Pcdha10	6.87906	7.17067	7.17738	7.19531	8.8839	6.14216
ENSMUSG00000007457	2310003L06Rik	0.505438	0.0818168	0	0	0.271645	0
ENSMUSG00000007458	M6pr	44.0082	46.1707	29.305	30.6956	42.2567	42.3345
ENSMUSG00000007476	Lrrc8a	26.5496	24.0507	14.3226	14.7047	47.1363	55.6429
ENSMUSG00000007480	Mc5r	0.276714	0.201566	0.376305	0.0742629	0.371795	0.302468
ENSMUSG00000007564	Ppp2r1a	1042.28	1019.46	991.926	1201.13	1103.32	1096.71
ENSMUSG00000007570	Fance	6.13416	5.79338	3.4309	5.90381	1.09134	1.34102
ENSMUSG00000007589	Tinf2	4.15664	4.59485	3.05622	4.46215	3.70368	3.82612
ENSMUSG00000007591	Tssk4	0.23594	0.611077	0.544484	0.253281	0.422681	0.171933
ENSMUSG00000007594	Hapln4	0.344129	0.668463	1.36141	1.47769	0.51786	0.978012
ENSMUSG00000007603	Dus3l	13.8063	15.1021	12.6568	16.1506	11.1918	12.033
ENSMUSG00000007610	Gtpbp3	3.83009	4.11497	1.24034	2.47424	3.78902	3.92723
ENSMUSG00000007613	Tgfbr1	20.5634	21.1161	18.6412	12.4683	20.3039	17.3041
ENSMUSG00000007617	Homer1	27.2756	25.0017	175.563	95.7451	122.133	109.138
ENSMUSG00000007646	Rad51c	3.17261	3.58994	4.44774	4.10018	1.25813	1.58244
ENSMUSG00000007653	Gabrb2	56.074	49.079	54.9126	25.7329	66.0016	65.0528
ENSMUSG00000007655	Cav1	12.0764	14.6994	4.53712	5.89273	5.68963	3.90012
ENSMUSG00000007656	Arpp19	150.836	144.223	151.552	107.617	115.662	118.125
ENSMUSG00000007659	Bcl2l1	77.9417	85.4807	51.5753	64.7679	60.9903	68.4272
ENSMUSG00000007670	Khsrp	49.4622	49.9831	40.8795	48.533	68.592	76.861
ENSMUSG00000007682	Dio2	12.0987	13.3069	18.3278	9.47296	38.4401	38.329
ENSMUSG00000007721	Ccdc124	15.0483	14.6154	11.497	22.7357	12.324	14.5342
ENSMUSG00000007739	Cct4	183.155	184.6	200.156	207.521	166.432	164.716
ENSMUSG00000007777	0610009B22Rik	56.9642	57.1656	26.2291	32.1006	5.09039	7.83872
ENSMUSG00000007783	Cpt1c	17.0813	18.9533	15.2259	19.9144	11.6274	10.6128
ENSMUSG00000007805	Twist2	0.085089	0.123963	0	0.0456715	0	0.0465043
ENSMUSG00000007812	Zfp655	26.9445	23.9907	24.5732	15.1228	28.366	26.8156
ENSMUSG00000007815	Rhoa	85.195	86.5949	85.1688	84.8218	96.1461	95.744
ENSMUSG00000007817	Zmiz1	75.1471	75.1327	68.5527	77.406	71.8616	78.9472
ENSMUSG00000007827	Ankrd26	12.9023	14.3394	8.54392	5.39632	7.12436	8.77121
ENSMUSG00000007833	Aldh16a1	1.39312	1.51635	1.23529	1.95963	0.800358	0.735135
ENSMUSG00000007836	Hnrnpa0	139.474	136.05	167.117	131.699	108.889	113.046
ENSMUSG00000007837	Prrg2	2.82524	3.70946	3.57041	4.38085	1.46217	1.88723
ENSMUSG00000007850	Hnrnph1	239.838	240.843	311.184	269.575	314.274	290.181
ENSMUSG00000007867	Ift43	7.44294	12.3129	7.8466	6.84856	3.95621	2.9503
ENSMUSG00000007872	Id3	3.76985	5.126	1.78967	2.26628	5.83513	7.08766
ENSMUSG00000007877	Tcap	0.854659	0.276693	0.14088	0.458738	0.459332	0.778505
ENSMUSG00000007880	Arid1a	56.9985	58.2734	52.6023	60.9226	70.323	69.9565
ENSMUSG00000007888	Crlf1	7.06394	7.02032	5.36166	9.523	3.5316	3.8607
ENSMUSG00000007891	Ctsd	433.942	471.334	454.232	550.31	488.419	476.717
ENSMUSG00000007892	Rplp1	465.726	545.636	551.345	806.728	411.885	520.018
ENSMUSG00000007907	Cabs1	0	0	0	0	0.192889	0
ENSMUSG00000007908	Hmgcll1	14.6461	15.8856	9.36275	7.47552	4.02229	3.79237
ENSMUSG00000007944	Ttc9b	35.141	31.1263	30.8502	48.8856	26.1721	30.2834
ENSMUSG00000007946	Phox2a	0	0	0.196886	0	0	0.0725329
ENSMUSG00000007950	Abhd8	19.499	19.8384	22.0025	31.1672	18.0057	23.087
ENSMUSG00000007987	Ift22	24.814	23.7005	21.8395	24.5486	20.9999	20.987
ENSMUSG00000007989	Fzd3	26.4398	23.8869	26.9319	17.3333	52.736	54.0318
ENSMUSG00000008028	1700008O03Rik	0.183723	0.0356877	0.145365	0.315562	0.276474	0.200823
ENSMUSG00000008035	Mid1ip1	46.8946	52.6335	33.2002	45.7091	37.0375	43.8374
ENSMUSG00000008036	Ap2s1	142.926	149.328	138.272	171.551	114.285	135.672
ENSMUSG00000008090	Fgfrl1	16.7946	16.7358	8.92921	9.84819	12.4175	13.052
ENSMUSG00000008129	4930432K21Rik	2.07662	3.05259	1.77628	1.74725	0.180984	0.490788
ENSMUSG00000008136	Fhl2	11.3183	10.7162	6.26585	9.16992	10.406	13.461
ENSMUSG00000008140	Emc10	65.3655	76.0297	60.2527	80.5561	42.9425	51.0063
ENSMUSG00000008153	Clstn3	165.418	170.898	193.718	244.41	276.889	289.221
ENSMUSG00000008167	Fbxw9	22.1135	22.2141	19.5021	25.8385	19.9081	22.5574
ENSMUSG00000008193	Spib	0	0	0	0.101089	0.0506098	0.051466
ENSMUSG00000008200	Fnbp4	33.9078	32.3149	67.4567	71.2364	95.6487	86.8407
ENSMUSG00000008206	Cers4	11.1759	11.1112	9.23466	9.04234	9.19607	8.54527
ENSMUSG00000008226	Scrn3	8.16107	7.73567	5.40873	5.93092	2.44176	2.51372
ENSMUSG00000008301	Phax	85.3468	95.6356	59.7178	68.0789	83.8376	87.3144
ENSMUSG00000008305	Tle1	23.5317	23.1711	18.7353	21.4837	27.2768	26.8064
ENSMUSG00000008307	1700109H08Rik	0.0441007	0	0.13085	0.189368	0	0.0964105
ENSMUSG00000008318	Relt	3.2524	3.35878	3.461	4.24277	7.12468	6.93021
ENSMUSG00000008333	Snrpb2	38.8046	45.9974	39.2201	34.8069	37.9002	41.6413
ENSMUSG00000008348	Ubc	1588.27	1688.75	807.787	982.559	1527.6	1496.56
ENSMUSG00000008373	Prpf31	36.3225	36.7969	27.2559	31.0764	10.9949	9.14557
ENSMUSG00000008384	Sertad1	2.10994	1.171	23.6502	24.4838	26.6754	29.2134
ENSMUSG00000008393	Carhsp1	246.212	255.697	258.089	296.567	321.328	323.305
ENSMUSG00000008398	Elk3	3.91753	4.12193	4.25612	4.10989	6.76298	8.72651
ENSMUSG00000008429	Herpud2	17.6144	18.9664	23.2357	23.4136	23.1961	22.4544
ENSMUSG00000008435	Rdh13	22.564	22.6708	22.6201	22.8817	27.4011	25.067
ENSMUSG00000008438	Adam21	1.66998	1.75711	0.825824	0.497977	0.648208	0.811293
ENSMUSG00000008450	Nutf2	53.7091	57.6451	54.5641	53.8794	42.1031	41.727
ENSMUSG00000008461	Fut1	0.0484696	0	0.0958751	0.312192	0.989888	1.00664
ENSMUSG00000008475	Arpc5	426.349	418.063	501.297	466.857	582.891	593.337
ENSMUSG00000008489	Elavl2	59.7291	55.0767	63.8129	34.248	73.9276	71.201
ENSMUSG00000008496	Pou2f2	2.75216	3.11851	1.523	1.14309	2.11305	2.16671
ENSMUSG00000008540	Mgst1	31.5957	30.1657	31.5142	36.5103	42.6866	45.8285
ENSMUSG00000008575	Nfib	51.1182	48.0784	47.5569	31.8281	52.9958	50.3298
ENSMUSG00000008590	Htr3b	0.0560084	0.0543975	0.221575	0	0.0602027	0
ENSMUSG00000008601	Rab25	0	0	0.319316	0.259942	0.173519	0.0882275
ENSMUSG00000008604	Ubqln4	70.8557	76.4397	84.2482	102.42	67.4118	65.2777
ENSMUSG00000008658	Rbfox1	86.5459	80.2414	90.9382	71.1628	51.8247	55.6536
ENSMUSG00000008668	Rps18	543.12	575.765	521.466	598.238	429.406	444.801
ENSMUSG00000008682	Rpl10	294.804	399.909	461.877	433.683	385.602	365.884
ENSMUSG00000008683	Rps15a	201.047	212.291	217.989	224.123	195.685	190.238
ENSMUSG00000008690	Ncaph2	87.751	101.098	83.1293	95.6854	65.7976	67.3679
ENSMUSG00000008730	Hipk1	33.0352	30.5229	39.8068	36.154	50.5374	51.122
ENSMUSG00000008734	Gprc5b	33.9778	36.5697	28.355	33.3755	29.4373	27.2893
ENSMUSG00000008763	Man1a2	57.6984	54.6729	77.4443	54.8266	70.2703	65.5876
ENSMUSG00000008813	Tppp2	0	0	0.179992	0	0	0
ENSMUSG00000008822	Acyp1	13.9929	16.3465	13.2586	19.013	10.518	10.8029
ENSMUSG00000008845	Cd163	0.0247274	0	0	0.0530896	0	0.0540577
ENSMUSG00000008855	Hdac5	21.4858	21.8388	27.0759	37.0658	37.0642	42.9196
ENSMUSG00000008859	Rala	228.336	223.579	273.327	210.066	267.717	261.758
ENSMUSG00000008892	Vdac3	215.211	214.006	191.436	214.045	159.048	160.159
ENSMUSG00000008932	Slc1a7	0	0.0390334	0.0794965	0	0.043199	0.13179
ENSMUSG00000008958	Vps72	23.8976	28.0397	19.5615	26.0922	11.5672	13.7505
ENSMUSG00000008976	Gabpa	29.6571	29.6805	26.7014	17.9449	43.5931	42.3062
ENSMUSG00000008999	Bmp7	9.03825	11.0952	9.37105	11.7585	6.57305	8.37368
ENSMUSG00000009013	Dynll1	173.117	169.554	191.439	211.405	194.85	199.551
ENSMUSG00000009030	Pdcl	53.5321	52.9714	36.7443	30.9168	26.6229	26.7978
ENSMUSG00000009035	Tmem184b	25.2439	26.1635	20.9619	27.9625	37.0744	37.2308
ENSMUSG00000009070	Rsph14	0.0448327	0.0435433	0.0443407	0.0481279	0.337331	0.147016
ENSMUSG00000009073	Nf2	145.483	147.506	127.801	157.238	128.369	124.593
ENSMUSG00000009075	Cabp7	3.49409	4.09227	2.43934	3.41994	1.38079	1.23565
ENSMUSG00000009076	Zmat5	38.3035	40.4597	30.8202	45.5327	20.8186	20.1064
ENSMUSG00000009079	Ewsr1	123.606	122.737	97.8537	115.513	70.3752	71.4409
ENSMUSG00000009090	Ap1b1	116.757	116.521	86.5663	105.687	57.8311	62.7401
ENSMUSG00000009092	Derl3	0.13551	0.394839	0.335058	0.654617	0	0.370307
ENSMUSG00000009108	Gnat2	0.405785	0.350324	0.668885	0.871219	0.533101	0.591404
ENSMUSG00000009112	Bcl2l13	33.5325	32.6402	28.2566	32.903	26.382	27.4292
ENSMUSG00000009115	Spatc1l	0	0	0.300797	0.217659	0	0
ENSMUSG00000009145	Dqx1	0	0	0.0390623	0	0.127361	0.0431718
ENSMUSG00000009207	Lnp	14.6631	12.5364	15.1441	9.20062	15.1904	16.044
ENSMUSG00000009210	2310007L24Rik	0	0	0	0	0	0.0856175
ENSMUSG00000009214	Tmem8c	0.71495	0.607589	0.883879	0.575624	0.0960614	0.29306
ENSMUSG00000009216	Fam163b	86.7536	89.7988	66.7093	84.3117	44.6876	44.7453
ENSMUSG00000009246	Trpm5	0.063318	0.020499	0.229618	0.271887	0.0680598	0.0922817
ENSMUSG00000009248	Ascl2	0.0832016	0.0808086	0.0822884	0.0893168	0.178865	0.454728
ENSMUSG00000009281	Rarres2	0.762629	0.641936	0.854826	0.272894	0.273247	0.27787
ENSMUSG00000009291	Pttg1ip	44.1645	45.8712	32.7254	36.6049	53.5744	54.3285
ENSMUSG00000009292	Trpm2	3.59836	4.93703	5.20967	5.73608	3.04068	3.1869
ENSMUSG00000009293	Ube2g2	74.2671	82.3816	68.4526	71.0197	87.2326	95.8124
ENSMUSG00000009350	Mpo	0	0.268127	0.390053	0.635052	0.296741	0.0862176
ENSMUSG00000009356	Lpo	0.775327	0.794863	0.89462	0.832313	0.555593	0.517911
ENSMUSG00000009376	Met	120.177	106.661	100.422	85.0059	69.7674	72.6586
ENSMUSG00000009378	Slc16a12	0.194297	0.597577	0.352301	0.417155	1.04424	1.0619
ENSMUSG00000009394	Syn2	150.362	146.915	131.446	142.034	102.065	98.396
ENSMUSG00000009406	Elk1	57.066	59.2757	29.436	35.3176	35.5252	38.1835
ENSMUSG00000009418	Nav1	122.325	114.784	119.229	133.165	120.376	121.958
ENSMUSG00000009470	Tnpo1	47.6095	42.5321	70.7436	41.942	75.0341	72.0645
ENSMUSG00000009471	Myod1	0.0725611	0	0	0	0.0779951	0
ENSMUSG00000009487	Otog	0.0652412	0.0253459	0	0.0700363	0.0140254	0
ENSMUSG00000009535	Rnmt	57.9042	56.4532	51.0814	40.887	36.0153	33.1452
ENSMUSG00000009545	Kcnq1	0	0.0961293	0.0652597	0.106251	0.0709254	0.0721254
ENSMUSG00000009549	Srp14	210.408	201.612	201.281	239.216	177.458	179.472
ENSMUSG00000009551	6330409D20Rik	5.09571	5.0408	4.38647	4.05203	2.2315	1.95981
ENSMUSG00000009555	Cdk9	33.5028	36.8057	28.7325	33.7017	33.399	37.8055
ENSMUSG00000009563	Tor2a	13.9906	14.4483	5.60489	6.79654	9.80349	10.4533
ENSMUSG00000009566	Fpgs	5.96688	5.86426	2.52917	3.46961	6.87185	8.57985
ENSMUSG00000009569	Mkl2	38.408	35.1296	22.4472	24.9611	48.8242	44.9381
ENSMUSG00000009575	Cbx5	182.267	177.549	146.307	124.954	154.142	145.261
ENSMUSG00000009580	Odam	0	0.0953142	0	0	0	0
ENSMUSG00000009585	Apobec3	1.11411	1.0682	0.86173	0.705333	0.736952	0.515226
ENSMUSG00000009588	St6galnac1	0	0	0.0558336	0	0	0
ENSMUSG00000009596	Taf7l	0.0601498	0.175259	0.118979	0.0645707	0.0646543	0
ENSMUSG00000009614	Sardh	9.09854	9.92335	10.228	11.7154	7.45518	7.17371
ENSMUSG00000009621	Vav2	46.6524	50.5264	44.9622	53.8128	18.6815	20.6838
ENSMUSG00000009628	Tex15	2.90506	2.08546	3.3451	1.29564	7.34644	6.79576
ENSMUSG00000009630	Ppp2cb	353.539	320.872	418.663	395.905	532.377	520.082
ENSMUSG00000009633	G0s2	0.930215	1.20461	0.613337	0.166431	0.666585	0.169466
ENSMUSG00000009640	Dmap1	39.0867	40.7488	26.4474	28.4863	39.536	40.4289
ENSMUSG00000009647	Mcu	20.7733	20.3649	17.2912	17.0543	13.749	16.2586
ENSMUSG00000009654	Oit3	0	0.0470417	0.14371	0.207979	0.728868	0.476485
ENSMUSG00000009670	Tex11	0.409878	0.10857	0.405379	0.160001	0.20026	0.203649
ENSMUSG00000009681	Bcr	61.8717	62.3498	53.7412	64.6317	67.0545	69.6125
ENSMUSG00000009687	Fxyd5	0.483192	0.500582	0.223015	0.414965	0.0692504	0.246477
ENSMUSG00000009731	Kcnd1	8.93941	10.2451	4.16804	4.55146	2.36104	2.51266
ENSMUSG00000009733	Tfcp2	11.5224	11.3699	5.31699	5.71718	2.61027	2.74596
ENSMUSG00000009734	Pou6f2	0.386646	0.206539	0.439763	0.269792	0.581842	0.570554
ENSMUSG00000009739	Pou6f1	29.6345	31.2735	35.2095	39.7188	68.0104	70.7117
ENSMUSG00000009741	Ubp1	52.8563	53.2109	59.1546	57.1983	53.0005	49.8324
ENSMUSG00000009772	Nuak2	2.5836	3.64684	1.49908	1.36826	3.0733	3.27592
ENSMUSG00000009828	Ick	30.9819	31.9232	22.9698	21.9882	16.4369	16.9968
ENSMUSG00000009863	Sdhb	123.939	143.746	129.021	161.795	83.6275	95.6562
ENSMUSG00000009876	Cox4i2	0	0.332874	0.169485	0.367922	0	0
ENSMUSG00000009894	Snap47	500.974	500.813	443.081	532.053	334.319	314.864
ENSMUSG00000009900	Wnt3a	0	0.0950035	0	0.105006	0	0
ENSMUSG00000009905	Kdsr	12.1826	12.5244	6.52443	6.97493	4.29371	3.65977
ENSMUSG00000009907	Vps4b	18.5912	19.1611	13.8278	10.6299	24.1887	26.0898
ENSMUSG00000009927	Rps25	314.181	329.124	335.151	380.638	358.584	332.069
ENSMUSG00000009941	Nxf2	0.420673	0.204287	0.416056	0.225796	0	0
ENSMUSG00000009995	Taz	9.33975	8.21536	8.19151	10.1613	2.7601	2.9719
ENSMUSG00000010021	Kif19a	0.265558	0.54808	0.229813	0.498883	0.107042	0.108853
ENSMUSG00000010025	Aldh3a2	34.9667	35.1514	27.5237	30.0551	16.4807	15.63
ENSMUSG00000010044	Zmynd10	1.07826	2.52571	2.25831	2.11075	0.954478	0.554644
ENSMUSG00000010045	Tmem115	31.451	38.5566	24.2272	29.4019	40.2897	41.9132
ENSMUSG00000010047	Hyal2	13.1223	15.7319	4.38015	5.15046	9.47677	10.175
ENSMUSG00000010048	Ifrd2	4.45512	2.83492	0.658401	0.714636	2.64207	3.41444
ENSMUSG00000010051	Hyal1	3.64673	3.09043	3.57134	5.14292	3.45867	3.90798
ENSMUSG00000010054	Tusc2	163.859	167.008	97.5655	120.923	93.0253	91.9531
ENSMUSG00000010057	Nprl2	55.1415	58.051	50.8872	58.0421	53.5024	52.2079
ENSMUSG00000010064	Slc38a3	37.6167	39.4923	34.3692	42.4143	16.5036	15.8597
ENSMUSG00000010066	Cacna2d2	23.738	23.1542	21.612	25.5921	18.082	16.9577
ENSMUSG00000010067	Rassf1	7.16189	8.70609	12.6814	15.7486	10.852	11.2881
ENSMUSG00000010080	Epn3	0.0664058	0.0644959	0.0328385	0.178216	0.285515	0.290346
ENSMUSG00000010086	Rnf112	38.1048	36.0059	27.167	34.4389	27.4906	27.2032
ENSMUSG00000010095	Slc3a2	99.7179	109.709	106.041	142.948	108.954	115.315
ENSMUSG00000010097	Nxf1	90.075	86.1215	108.575	128.327	123.378	116.963
ENSMUSG00000010110	Stx5a	30.7598	31.93	27.7778	32.3218	36.6371	36.342
ENSMUSG00000010122	Slc47a1	0	0	0.078956	0	0	0.0872625
ENSMUSG00000010136	Pifo	3.1153	2.32746	1.54055	2.31526	0.772753	1.17874
ENSMUSG00000010142	Tnfrsf13b	0.142845	0.277473	0.0470924	0.102229	0.102362	0.0520467
ENSMUSG00000010154	Spire2	17.3772	18.0269	12.4509	17.2683	13.0692	13.3491
ENSMUSG00000010175	Prox1	11.5883	12.0679	13.5464	11.196	9.68812	8.37423
ENSMUSG00000010205	Raver1	27.124	26.9108	17.2812	20.846	33.3382	39.1769
ENSMUSG00000010277	2610507B11Rik	108.36	114.501	111.543	129.292	104.531	102.357
ENSMUSG00000010290	AI597479	55.2563	55.1841	36.3045	32.1111	29.97	31.3308
ENSMUSG00000010307	Tmem86a	16.2444	17.0978	4.31733	5.37747	31.6143	31.1323
ENSMUSG00000010311	Optc	2.93671	3.25971	2.33395	3.15255	2.81842	2.0636
ENSMUSG00000010342	Tex14	0.188523	0.366201	0.21309	0.202379	0.23159	0.176631
ENSMUSG00000010358	Ifi35	0.312765	0.379712	3.32532	3.86116	1.59689	1.11109
ENSMUSG00000010362	Rdm1	5.14424	6.74498	4.91818	6.35068	2.94905	4.31099
ENSMUSG00000010376	Nedd8	355.206	323.773	287.337	387.636	321.722	315.342
ENSMUSG00000010392	Gosr1	49.3359	46.6632	27.1218	27.0049	36.9217	40.4717
ENSMUSG00000010406	Mrpl52	3.77468	6.14962	2.28812	3.65998	1.57059	1.33097
ENSMUSG00000010453	Kansl3	52.336	53.9822	43.8577	49.3883	88.9795	83.9389
ENSMUSG00000010461	Eya4	1.34764	1.01647	1.31867	0.692563	1.37151	1.48874
ENSMUSG00000010476	Ebf3	0.190254	0.383777	0.231588	0.157105	0.283156	0.59189
ENSMUSG00000010492	Uckl1os	0.214173	0.208013	0.158867	0.229915	0.460424	0.117054
ENSMUSG00000010505	Myt1	19.6611	23.0533	7.76326	7.68046	19.2563	16.6468
ENSMUSG00000010517	Faf1	51.5699	54.0524	37.2105	41.2426	23.0277	22.8087
ENSMUSG00000010529	Gm266	1.22255	1.40328	0.549605	0.238619	0.119464	0.121485
ENSMUSG00000010538	Tsacc	3.03589	2.24091	1.44123	3.25902	1.43582	1.59285
ENSMUSG00000010554	Mettl16	19.1848	18.4621	11.0095	10.565	12.4485	11.922
ENSMUSG00000010592	Dazl	1.23724	1.37332	1.08382	0.569219	0.64595	0.579599
ENSMUSG00000010601	Apol7a	0	0.0865978	0.0440918	0.0478578	0	0
ENSMUSG00000010607	Pigyl	11.644	14.5162	10.1412	10.6342	2.61529	5.50905
ENSMUSG00000010608	Rbm25	31.1789	29.8218	45.6171	36.3404	48.7922	49.3544
ENSMUSG00000010609	Psen2	5.73561	5.6312	5.48768	6.15717	1.84284	1.80587
ENSMUSG00000010651	Acaa1b	0	0	0.136141	0.369422	0.14796	0
ENSMUSG00000010660	Plcd1	7.0727	7.97176	5.35425	7.07699	4.69282	4.19955
ENSMUSG00000010663	Fads1	223.573	228.317	186.482	224.822	166.475	165.15
ENSMUSG00000010721	Lmbr1	42.1728	43.4933	39.6553	33.0809	16.0532	15.8454
ENSMUSG00000010751	Tnfrsf22	16.9396	14.6796	19.0656	17.7721	29.1881	26.0417
ENSMUSG00000010755	Cars	35.0155	36.1401	25.0148	32.8326	56.4235	59.6427
ENSMUSG00000010796	Asz1	0	0	0.0472089	0.0512411	0	0
ENSMUSG00000010797	Wnt2	1.43719	1.22137	0.888386	1.47854	1.67356	1.63641
ENSMUSG00000010803	Gabra1	19.0407	19.5135	9.11507	4.96659	19.0203	19.2414
ENSMUSG00000010825	Grid2ip	0.199374	0.348552	0.0788744	0.128417	0.0642915	0.0435862
ENSMUSG00000010830	Kdelr3	1.53124	2.2308	2.177	2.36294	5.14347	4.39362
ENSMUSG00000010841	1700006E09Rik	0	0	0.167361	0	0	0
ENSMUSG00000010911	Apip	54.6897	51.2806	35.2583	39.2845	35.9969	41.4769
ENSMUSG00000010914	Pdhx	58.6188	56.6992	55.0188	58.6853	73.7563	72.9009
ENSMUSG00000010936	Vac14	26.3476	26.9277	24.4465	29.0131	17.0383	16.3934
ENSMUSG00000011008	Mcoln2	0	0.199441	0	0	0	0
ENSMUSG00000011034	Slc5a1	0.0658071	0.0319572	0.0976272	0.0353219	0.0353676	0
ENSMUSG00000011096	Akt1s1	8.74746	9.56319	14.0858	19.6302	14.1747	15.6638
ENSMUSG00000011114	Tbrg1	40.1889	44.5131	26.7724	36.231	19.1622	21.1512
ENSMUSG00000011118	Panx3	0	0.0381923	0	0	0	0
ENSMUSG00000011148	Adssl1	0.516885	0.627523	0.639015	0.762954	0.625043	0.211873
ENSMUSG00000011154	1700026D08Rik	0.423577	0.493673	0.377035	0.454709	0.182119	0.555601
ENSMUSG00000011158	Brf1	15.5358	17.6655	15.0394	19.0043	18.8239	21.2461
ENSMUSG00000011171	Vipr2	1.3313	1.35178	0.748118	0.97442	1.39848	0.793751
ENSMUSG00000011179	Odc1	300.847	293.465	275.463	319.936	247.84	248.088
ENSMUSG00000011254	Thg1l	11.421	13.0935	7.75189	8.1736	4.14023	5.0915
ENSMUSG00000011256	Adam19	32.2644	31.7789	11.3939	12.9783	20.2576	23.1105
ENSMUSG00000011257	Pabpc4	58.5146	64.6154	52.765	59.4316	41.847	45.3407
ENSMUSG00000011263	Exoc3l2	0.134498	0.163287	0.465577	0.288767	0.180713	0.183771
ENSMUSG00000011267	Zfp296	0.530334	0.25754	0.131128	0.498148	0	0.144923
ENSMUSG00000011305	Plin5	0.19411	0.377055	0.255973	0.138918	0	0.0707257
ENSMUSG00000011306	Sugp1	18.7446	19.7297	10.8216	14.9493	9.24257	9.64057
ENSMUSG00000011349	Dmrtc2	0	0.648066	0.0824917	0	0	0
ENSMUSG00000011382	Dhdh	1.25776	0.991433	0.739163	0.900137	0.372277	0.3188
ENSMUSG00000011427	Zfp790	37.2475	38.0765	12.8151	13.3548	32.4978	30.7476
ENSMUSG00000011463	Cpb1	0.0822389	0.439305	0.244009	0.132425	0.441988	0.0898931
ENSMUSG00000011486	Slc25a41	0	0	0.401365	0.326734	0.109052	0
ENSMUSG00000011589	Fsd1	54.8703	66.4442	56.6252	72.5097	36.7966	38.3665
ENSMUSG00000011632	Pinlyp	0.160185	0	0	0	0.172181	0
ENSMUSG00000011658	Fuz	3.13096	2.96227	2.37584	2.72364	2.5821	1.74069
ENSMUSG00000011751	Sptbn4	9.85624	10.6151	11.6893	17.4626	4.73559	6.03507
ENSMUSG00000011752	Pgam1	527.54	648.02	678.282	753.988	894.767	961.962
ENSMUSG00000011831	Evi5	29.8051	28.8177	37.8624	21.924	37.0075	36.3334
ENSMUSG00000011832	Evi5l	70.1795	72.1153	66.3383	81.1538	69.8839	71.8282
ENSMUSG00000011837	Snapc2	53.8923	58.7183	30.5008	36.7934	52.8411	64.4153
ENSMUSG00000011877	Git1	60.7356	61.0761	77.267	108.316	102.756	121.916
ENSMUSG00000011884	Gltp	25.6737	31.7088	16.4479	22.5422	19.441	20.9428
ENSMUSG00000011958	Bnip2	43.6962	40.1239	40.5108	37.5515	73.8557	71.1749
ENSMUSG00000011960	Ccnt1	29.8475	30.4642	28.3385	27.5295	45.7305	41.9425
ENSMUSG00000012017	Scarf2	0.316574	0.136653	0.0695775	0.264321	0.037809	0.0768974
ENSMUSG00000012042	4930579F01Rik	0.113523	0	0.0561387	0	0	0
ENSMUSG00000012076	Brms1l	69.4137	68.9357	67.7627	59.0334	61.4624	62.7586
ENSMUSG00000012114	Med15	11.4135	10.6909	7.27309	6.77366	14.1134	13.769
ENSMUSG00000012117	Dhdds	61.0946	63.254	49.871	56.8505	36.9393	37.1352
ENSMUSG00000012123	Aim1l	0.311582	0.353057	0.222562	0.334483	0.26049	0.189212
ENSMUSG00000012126	Ubxn11	0.996682	1.1063	1.23922	1.22279	0.76523	1.33846
ENSMUSG00000012296	Tjap1	2.61397	3.37576	1.61935	2.55941	5.37245	5.11796
ENSMUSG00000012350	Ehf	0.121087	0.0940835	0	0.0519947	0.234279	0.211771
ENSMUSG00000012396	Nanog	0.0602302	0.0584979	0	0	0	0
ENSMUSG00000012405	Rpl15	691.89	705.083	714.701	834.655	701.621	705.673
ENSMUSG00000012422	Tmem167	37.4358	34.2232	28.2012	15.1977	23.4505	23.5331
ENSMUSG00000012428	Steap4	0.0428007	0	0	0.0459465	0.0920119	0.187137
ENSMUSG00000012429	Mplkip	7.37706	7.28139	3.73702	2.96168	2.77211	2.49122
ENSMUSG00000012443	Kif11	13.4837	13.8694	18.5626	11.3078	19.1236	16.3016
ENSMUSG00000012483	Rpa3	17.8305	23.0902	10.816	9.82572	8.30517	6.62661
ENSMUSG00000012519	Mlkl	0	0.0569485	0.115983	0.0629445	0.063026	0.128185
ENSMUSG00000012535	Tnpo3	50.0665	50.7089	49.2927	52.5291	46.78	46.0053
ENSMUSG00000012609	Ttll5	5.6056	6.01442	5.34216	6.07239	4.55333	5.00228
ENSMUSG00000012640	Zfp715	35.1901	32.6152	18.7325	11.299	37.7404	38.4077
ENSMUSG00000012705	Retn	0.17104	0.166121	0.169163	0.550834	0.0919245	0.0934798
ENSMUSG00000012819	Cdh23	0.159438	0.232279	0.212879	0.325198	0.145671	0.235275
ENSMUSG00000012848	Rps5	358.383	370.691	414.834	479.191	374.507	396.166
ENSMUSG00000012889	Podnl1	0	0.0369547	0.0752629	0.204228	0	0
ENSMUSG00000013033	Lphn1	241.326	237.669	264.977	298.549	300.507	317.108
ENSMUSG00000013076	Amotl1	17.698	16.9935	9.76707	10.4284	17.3359	17.3652
ENSMUSG00000013089	Etv5	52.5598	51.5595	84.1101	93.6613	113.487	110.119
ENSMUSG00000013091	Tmem190	0.155036	0	0	0	0	0
ENSMUSG00000013150	Gfod2	40.2354	41.9528	33.7363	44.9543	59.1242	58.587
ENSMUSG00000013155	Enkd1	1.69764	2.11478	1.46001	1.54509	1.30908	1.97667
ENSMUSG00000013158	4933405L10Rik	0.181622	0.264598	0.359258	0.584914	0.292835	0.496317
ENSMUSG00000013160	Atp6v0d1	482.907	486.939	469.264	554.216	433.746	467.346
ENSMUSG00000013236	Ptprs	73.2024	82.7161	91.0199	118.686	69.9503	72.5419
ENSMUSG00000013275	Slc41a1	36.5906	41.3856	24.5248	28.8329	57.238	58.4468
ENSMUSG00000013338	Fer1l4	0	0	0.0387338	0.0210211	0.105241	0.0428087
ENSMUSG00000013367	Iglon5	51.5012	54.972	55.9786	63.0819	31.4987	36.4789
ENSMUSG00000013415	Igf2bp1	0.418414	0.392834	0.275881	0.179667	1.15435	0.777508
ENSMUSG00000013418	B4galnt2	0	0	0	0	0.0842908	0
ENSMUSG00000013419	Zfp651	30.8004	33.0898	29.0064	37.7232	20.6122	22.1104
ENSMUSG00000013465	Nelfb	79.6761	77.5373	42.728	50.0944	63.8198	66.8779
ENSMUSG00000013483	Card14	0.0293238	0.0569609	0.029002	0.188875	0.157599	0.0961593
ENSMUSG00000013495	Tmem175	12.1642	11.8807	10.8817	12.5203	3.5014	2.76385
ENSMUSG00000013523	Bcas1	3.36249	11.3607	4.35156	5.37604	0.9997	0.899312
ENSMUSG00000013539	Tango2	24.9928	25.9983	21.5442	29.8536	12.4964	12.969
ENSMUSG00000013584	Aldh1a2	0	0.347577	0.0589903	0.0640288	0	0
ENSMUSG00000013593	Ndufs2	230.315	235.655	202.265	239.534	143.141	139.372
ENSMUSG00000013611	Snx31	0.184036	0.134057	0.136512	0.246953	0.0494544	0.100582
ENSMUSG00000013622	Atraid	82.3708	76.3481	73.7049	91.21	36.7404	33.959
ENSMUSG00000013629	Cad	18.4823	22.4063	16.7453	20.5493	7.36121	7.73828
ENSMUSG00000013643	Lypd8	0	0	0.104014	0.112898	0	0
ENSMUSG00000013646	Sh3bp5l	24.554	27.1926	24.8942	28.8462	42.0228	42.0831
ENSMUSG00000013662	Atad1	109.38	106.781	108.826	83.664	105.417	105.945
ENSMUSG00000013663	Pten	82.4863	73.3437	91.0865	53.0361	128.423	128.056
ENSMUSG00000013698	Pea15a	889.294	870.511	735.706	873.785	669.88	676.129
ENSMUSG00000013701	Timm23	105.171	105.818	81.1345	107.706	101.588	87.7693
ENSMUSG00000013707	Tnfaip8l2	0.842472	0.584458	0.595161	1.03359	0.388098	1.05244
ENSMUSG00000013736	Trnt1	44.6449	47.046	34.3494	24.7679	34.5357	33.2804
ENSMUSG00000013766	Ly6g6e	1.69723	1.75145	1.36387	2.04973	1.25423	1.27545
ENSMUSG00000013787	Ehmt2	62.2903	71.012	75.0375	96.1302	66.8758	70.2392
ENSMUSG00000013822	Elof1	85.4489	88.2312	75.5655	97.5209	73.4272	71.2873
ENSMUSG00000013833	Med16	12.2497	14.2037	12.6881	17.036	9.12044	10.8575
ENSMUSG00000013846	St3gal1	58.3429	54.1188	12.6322	14.7268	10.4238	9.71678
ENSMUSG00000013858	Tmem259	21.0822	19.5758	21.2804	27.7612	24.8088	25.4502
ENSMUSG00000013878	Rnf170	13.5101	12.3856	12.077	8.4369	4.65444	4.21254
ENSMUSG00000013921	Clip3	386.543	392.357	346.528	442.951	363.37	359.202
ENSMUSG00000013928	Thap8	0	0.0539278	0	0.178817	0	0.0606927
ENSMUSG00000013936	Myl2	0.138499	0	0	0.0743391	0	0.0756946
ENSMUSG00000013973	Dedd	13.1096	13.4934	8.95525	11.3031	22.9326	21.1799
ENSMUSG00000013974	Mcemp1	0.0903857	0.175572	0.178787	0.0970289	0.194309	0.197596
ENSMUSG00000013997	Nit1	23.9572	23.1883	22.9089	25.5122	7.71066	7.15278
ENSMUSG00000014039	Prdm15	7.49606	7.11868	3.43623	3.25712	11.9199	11.5363
ENSMUSG00000014074	Rnf168	41.7335	43.3255	21.0119	19.3628	37.5396	35.7599
ENSMUSG00000014075	Tctex1d2	14.1547	15.7273	13.9994	12.3992	4.07756	3.15632
ENSMUSG00000014077	Chp1	100.38	95.6561	98.2857	100.632	160.29	167.305
ENSMUSG00000014158	Trpv4	0.0662592	0.0965302	0.0982979	0.0711291	0.178053	0.144852
ENSMUSG00000014164	Klhl3	10.1434	10.3711	8.24453	9.91881	2.69602	4.03181
ENSMUSG00000014177	Tvp23b	45.0725	45.5953	26.173	24.1278	14.5474	16.8408
ENSMUSG00000014195	Dnajc7	172.468	174.115	167.197	182.401	172.489	173.981
ENSMUSG00000014198	Zfp385c	0.174184	0.0845871	0	0.14024	0	0.047599
ENSMUSG00000014226	Cacybp	198.543	185.753	235.536	144.901	252.522	240.182
ENSMUSG00000014232	Cluap1	52.0828	48.398	38.736	42.6169	20.5718	23.8991
ENSMUSG00000014243	Zswim7	15.8649	14.1544	12.7716	19.6054	5.55214	5.44443
ENSMUSG00000014245	Pigl	8.51419	7.74886	4.12204	5.17719	3.00793	2.53817
ENSMUSG00000014294	Ndufa2	102.93	95.8421	93.6279	125.954	79.6796	94.7043
ENSMUSG00000014301	Pam16	1.2755	2.26218	1.04211	1.19065	0	1.45483
ENSMUSG00000014303	Glis2	13.8958	15.9554	9.55921	9.779	17.7577	20.4884
ENSMUSG00000014313	Cox6c	120.953	128.505	130.297	137.24	136.115	134.363
ENSMUSG00000014329	Bicc1	1.37922	2.02695	1.1128	0.779257	0.994838	1.30922
ENSMUSG00000014349	Ube2z	160.07	156.648	136.795	161.064	162.543	166.771
ENSMUSG00000014353	Tmem87b	15.5706	15.2321	10.5316	9.42809	15.6647	17.178
ENSMUSG00000014355	Anapc1	60.0287	57.745	56.5651	62.7494	37.7765	36.1902
ENSMUSG00000014361	Mertk	5.29432	6.26119	4.49698	4.31273	3.81618	3.06375
ENSMUSG00000014402	Tsg101	145.424	147.534	133.799	137.315	124.413	118.895
ENSMUSG00000014418	Hps5	9.26984	10.2952	6.76301	8.07695	11.5949	10.0872
ENSMUSG00000014426	Map3k4	12.4677	13.6292	9.95654	10.2089	14.8128	15.049
ENSMUSG00000014444	Piezo1	1.79414	2.45539	1.64002	2.18864	0.847371	0.772565
ENSMUSG00000014470	Rnf166	14.354	15.7911	11.1688	12.2688	11.4072	9.88988
ENSMUSG00000014496	Ankrd28	18.1807	17.5828	14.0836	12.7743	18.0591	15.4325
ENSMUSG00000014498	Ankrd52	48.4465	44.1182	43.543	45.8644	73.1186	77.7116
ENSMUSG00000014503	Pkd2l2	1.27963	0.926473	1.63376	0.624402	1.00034	1.3733
ENSMUSG00000014504	Srp19	32.9592	31.3971	29.6542	27.1952	27.4703	31.2287
ENSMUSG00000014529	Tmbim7	0	0	0	0	0	0.0629444
ENSMUSG00000014542	Clec4f	0.109297	0	0	0	0.0587409	0.119469
ENSMUSG00000014547	Wdfy2	2.79335	2.41315	1.71577	1.64137	3.17636	3.10154
ENSMUSG00000014550	Zfyve20	33.6553	33.2995	30.7921	32.9105	50.008	50.1314
ENSMUSG00000014551	Mrps25	34.3546	34.603	34.0181	32.2503	24.3018	25.0721
ENSMUSG00000014554	Dguok	8.25856	8.61834	3.38881	3.83545	1.00732	1.28046
ENSMUSG00000014592	Camta1	69.7332	67.6015	67.3087	52.3034	45.7562	44.4333
ENSMUSG00000014599	Csf1	5.67658	6.68055	3.8693	3.84294	6.07421	6.12107
ENSMUSG00000014601	Strip1	97.6926	102.94	80.9211	96.2066	74.7438	79.3107
ENSMUSG00000014602	Kif1a	655.526	657.983	638.783	770.672	611.616	654.127
ENSMUSG00000014603	Alx3	0	0.0693194	0	0	0	0
ENSMUSG00000014606	Slc25a11	148.476	143.463	111.505	140.448	65.1116	65.4473
ENSMUSG00000014609	Chrne	0	0	0	0	0.515321	0.17468
ENSMUSG00000014633	Cmc2	6.34531	6.29121	5.62195	4.8959	2.20245	2.38421
ENSMUSG00000014668	Chfr	90.5415	90.5681	48.431	54.7893	34.6106	37.9241
ENSMUSG00000014686	Ceacam16	1.07368	0.481293	0.326738	0.443306	0.44388	0.270834
ENSMUSG00000014725	Adam28	0.0294068	0.0285611	0	0	0.0632181	0.0160719
ENSMUSG00000014747	Ankrd53	0.155303	0.377091	0.230398	0.250077	1.7528	0.84879
ENSMUSG00000014748	Tex261	51.7617	54.1549	45.9337	52.0201	31.92	33.0377
ENSMUSG00000014763	Fam120b	39.2568	39.3693	22.0696	24.1805	20.7157	23.2594
ENSMUSG00000014767	Tbp	9.22058	8.45303	6.70918	6.37462	6.5967	7.03448
ENSMUSG00000014769	Psmb1	101.887	101.097	98.676	112.152	97.4819	102.183
ENSMUSG00000014771	Pdcd2	16.3696	16.9655	8.27601	10.8917	10.7934	11.0903
ENSMUSG00000014773	Dll1	13.8269	14.7348	4.9699	6.80311	6.26146	6.36739
ENSMUSG00000014776	Nol3	4.16673	3.1797	4.24715	2.96678	1.59956	2.74202
ENSMUSG00000014778	Fhod1	0.549869	0.562162	0.572456	0.683486	0.933233	1.04392
ENSMUSG00000014782	Plekhg4	0.76417	0.885841	1.0971	1.66713	1.77528	1.77837
ENSMUSG00000014786	Slc9a5	7.75685	8.13445	7.97756	11.536	7.92224	7.0422
ENSMUSG00000014791	Elmo3	0.0774957	0.263434	0.0766451	0.540745	0.291547	0.29648
ENSMUSG00000014813	Stc1	7.75404	9.34347	11.1056	9.08382	30.2264	34.536
ENSMUSG00000014837	4931428F04Rik	235.02	227.352	235.313	286.41	212.287	228.468
ENSMUSG00000014846	Tppp3	22.6522	22.0716	11.9245	16.6297	10.9961	13.4186
ENSMUSG00000014850	Msh3	9.46717	9.999	7.31023	7.54818	4.95265	4.6692
ENSMUSG00000014852	Adamts13	0.137093	0.319559	0.298293	0.23547	0.117887	0.119882
ENSMUSG00000014856	Tmem208	77.5721	90.7043	77.0742	102.365	79.9231	85.0851
ENSMUSG00000014859	E2f4	34.8054	40.4369	20.6431	23.2931	46.0546	45.8706
ENSMUSG00000014867	Surf4	132.978	133.071	113.283	126.847	116.128	119.577
ENSMUSG00000014873	Surf2	23.457	24.7835	23.3171	27.4354	28.6635	33.1764
ENSMUSG00000014905	Dnajb9	30.2494	26.4466	81.0546	51.8084	47.3769	48.6997
ENSMUSG00000014907	Naf1	12.8315	12.5048	17.6115	15.7424	22.6121	20.8001
ENSMUSG00000014932	Yes1	14.3705	13.3982	12.8609	6.02396	8.69965	9.53492
ENSMUSG00000014956	Ppp1cb	116.24	109.34	140.358	77.8139	154.379	156.396
ENSMUSG00000014959	Gorasp2	82.8135	77.7105	79.6169	92.8521	99.0654	108.113
ENSMUSG00000014980	Tsen15	11.5239	12.1617	5.63506	6.80747	5.19006	3.51858
ENSMUSG00000015001	Oc90	0.0706256	0	0.279402	0	0	0
ENSMUSG00000015002	Efr3a	17.8761	17.3159	19.6717	16.3414	25.607	27.5812
ENSMUSG00000015013	Trappc2l	77.767	74.656	72.5986	80.3605	60.5903	56.014
ENSMUSG00000015016	Acsf3	9.47812	11.0606	6.20187	9.32363	2.75035	2.44235
ENSMUSG00000015023	Ddx19a	46.8996	44.8411	29.9447	38.4831	45.6504	53.0118
ENSMUSG00000015027	Galns	11.0067	12.0264	7.30767	11.7063	3.23161	3.73189
ENSMUSG00000015053	Gata2	0	0	0.0247414	0.0268546	0	0.0546886
ENSMUSG00000015083	C8g	0.633123	0.17569	0.805081	0.582563	0.388878	0.494322
ENSMUSG00000015085	Entpd2	2.22099	3.51301	3.07526	4.63222	1.84164	0.90172
ENSMUSG00000015087	Rabl6	40.9618	42.3331	37.6229	48.79	32.3109	33.0658
ENSMUSG00000015090	Ptgds	11.0551	12.0097	9.39495	11.1644	9.68245	9.48822
ENSMUSG00000015092	Edf1	73.0036	95.2025	74.6361	113.261	69.4334	86.4109
ENSMUSG00000015093	Clic3	0.400305	0.129597	0.263941	0.286485	0	0.145854
ENSMUSG00000015094	Npdc1	68.9355	68.1952	57.3058	87.7338	51.0585	59.4424
ENSMUSG00000015095	Fbxw5	74.9513	88.7814	72.247	91.6694	36.953	38.8357
ENSMUSG00000015112	Slc25a13	2.02661	2.45177	1.37141	1.22137	1.64334	1.8266
ENSMUSG00000015120	Ube2i	70.6263	69.5534	83.5872	90.7795	102.591	101.252
ENSMUSG00000015126	Tsr3	42.482	41.1502	30.4754	42.8073	32.6341	31.948
ENSMUSG00000015127	Unkl	18.1619	15.9057	10.9235	10.9366	15.1469	15.1429
ENSMUSG00000015133	Lrrk1	0.314434	0.381738	0.790414	0.914182	0.506972	0.501228
ENSMUSG00000015134	Aldh1a3	31.5582	32.4969	30.8068	34.8824	10.5317	10.1025
ENSMUSG00000015143	Actn1	23.6246	25.3866	23.7757	28.2429	54.4078	57.9961
ENSMUSG00000015149	Sirt2	46.9341	54.6229	50.5834	68.0324	47.8544	47.6673
ENSMUSG00000015165	Hnrnpl	94.5458	95.2854	104.523	114.766	89.0204	87.3031
ENSMUSG00000015176	Nolc1	81.4434	87.49	135.471	153.978	95.5475	94.1904
ENSMUSG00000015189	Casd1	63.086	59.3873	64.8086	53.6827	40.2692	35.2832
ENSMUSG00000015202	Cnksr3	2.11159	1.87995	2.5409	2.45569	2.64801	2.00037
ENSMUSG00000015214	Mtmr1	20.9734	20.3925	25.8036	21.0056	26.5573	25.8982
ENSMUSG00000015217	Hmgb3	302.471	299.467	300.108	310.687	269.376	263.032
ENSMUSG00000015222	Map2	578.458	538.581	606.333	480.426	663.119	664.023
ENSMUSG00000015224	Cyp2j9	8.94306	10.3366	9.72539	9.2094	8.0904	7.87342
ENSMUSG00000015243	Abca1	61.8302	63.2792	49.4239	48.2178	54.1489	49.6953
ENSMUSG00000015247	Nipsnap3b	110.062	111.406	100.225	105.176	93.353	89.2452
ENSMUSG00000015289	Lage3	34.2769	37.9635	23.3274	27.0413	11.6349	9.12943
ENSMUSG00000015290	Ubl4	95.0239	97.7173	65.1193	80.9697	61.3025	63.0443
ENSMUSG00000015291	Gdi1	703.879	652.862	588.465	666.97	536.098	522.423
ENSMUSG00000015305	Sash1	17.0529	18.8126	19.3286	20.0997	12.875	12.3693
ENSMUSG00000015312	Gadd45b	0.424909	0.412688	9.5816	14.3228	3.19711	3.06542
ENSMUSG00000015314	Slamf6	0	0	0	0	0.0134	0
ENSMUSG00000015316	Slamf1	0.131614	0.106524	0.0216949	0.0470959	0.0943137	0.0239773
ENSMUSG00000015335	Zdhhc12	5.37119	6.9801	2.84317	3.32964	0.97579	0.49615
ENSMUSG00000015337	Endog	3.17583	3.578	1.75894	3.13651	0.409639	1.52742
ENSMUSG00000015340	Cybb	0.25575	0.406464	0.114974	0.424301	0.224921	0.25414
ENSMUSG00000015341	Golga7	46.6383	46.4864	44.5776	39.6563	50.9726	49.399
ENSMUSG00000015342	Xk	15.3233	14.1332	10.7612	7.08242	9.17903	9.15986
ENSMUSG00000015354	Pcolce2	0.759122	1.16265	0.693037	1.41043	0.659054	0.606375
ENSMUSG00000015355	Cd48	0.454285	0.551524	0	0.121919	0.854535	0.372425
ENSMUSG00000015357	Clpx	29.9136	26.6509	19.8382	21.1592	29.7027	31.5149
ENSMUSG00000015363	Trabd	9.73343	9.75843	3.89363	5.39294	5.97106	6.46809
ENSMUSG00000015365	Mov10l1	0.0322821	0.0313537	0	0.0346548	0	0
ENSMUSG00000015377	Dennd6b	12.6425	13.7025	9.94407	12.4899	6.44996	6.40888
ENSMUSG00000015396	Cd83	5.09273	6.83298	3.42713	4.79071	2.42667	2.066
ENSMUSG00000015401	Tmem27	0.174917	0	0	0.0938868	0	0
ENSMUSG00000015405	Ace2	0	0.0348624	0	0	0.0771658	0.0392357
ENSMUSG00000015451	C4a	0.326385	0.528329	0.215202	0.467165	1.02909	0.784878
ENSMUSG00000015452	Ager	0	0.367545	0.187138	0.947901	0.0677949	0.206826
ENSMUSG00000015461	Atf6b	60.7345	65.1243	51.1061	68.6686	35.0631	36.0847
ENSMUSG00000015467	Egfl8	0	0	0.0758399	0.164635	0.164848	0.0838186
ENSMUSG00000015468	Notch4	0.351788	0.37421	0.248519	0.377644	0.162057	0.164799
ENSMUSG00000015474	Ppt2	18.6488	21.6748	7.91923	10.7029	7.66279	6.6631
ENSMUSG00000015476	Prrt1	27.8739	25.5935	33.1858	41.175	20.0162	18.8826
ENSMUSG00000015478	Rnf5	191.764	202.61	166.335	214.46	162.962	171.094
ENSMUSG00000015484	Fam163a	1.46098	1.28382	0.791279	1.23228	0.560853	0.646388
ENSMUSG00000015488	Cacfd1	67.6188	67.3787	45.7322	51.7079	43.0838	43.6869
ENSMUSG00000015501	Hivep2	69.7425	69.2182	110.172	115.599	89.2475	87.7881
ENSMUSG00000015522	Arnt	11.2657	10.7615	6.12144	6.01063	15.8618	16.0011
ENSMUSG00000015533	Itga2	1.00335	0.937722	0.486809	0.406452	1.28198	1.38644
ENSMUSG00000015536	Mocs2	25.4144	26.8997	25.1059	31.269	27.1893	25.8561
ENSMUSG00000015542	Nat9	13.9219	13.712	11.0541	15.0153	2.52921	4.14379
ENSMUSG00000015568	Lpl	11.2895	14.3068	11.6372	10.0026	11.096	10.0441
ENSMUSG00000015575	Atp6v0e	13.3145	15.8994	10.7577	11.5204	14.6244	14.0367
ENSMUSG00000015597	Zfp318	29.3863	28.7787	19.9693	20.9293	21.787	22.4337
ENSMUSG00000015599	Ttbk1	13.2862	14.3647	17.4131	22.736	19.9339	23.9359
ENSMUSG00000015605	Srf	39.1152	41.7983	89.0514	97.5594	90.4107	94.0322
ENSMUSG00000015619	Gata3	0	0.0329694	0.0671463	0.109322	0.145952	0
ENSMUSG00000015647	Lama5	1.70752	1.90026	1.74741	2.71134	1.97559	1.72387
ENSMUSG00000015652	Steap1	0.294196	0.666715	0.387957	0.31582	0.843275	0.75035
ENSMUSG00000015653	Steap2	3.35811	3.36953	2.2435	1.53985	1.85261	1.98119
ENSMUSG00000015656	Hspa8	2577.37	2722.03	2947.6	3319.04	2749.19	2630.49
ENSMUSG00000015659	Serac1	20.6273	18.5723	22.5314	22.5235	9.0718	9.09626
ENSMUSG00000015668	Pdzd11	67.6768	67.5185	64.1712	72.3784	47.564	42.1926
ENSMUSG00000015671	Psma2	128.86	124.225	124.791	139.909	136.652	130.043
ENSMUSG00000015672	Mrpl32	12.2785	13.5049	9.19491	7.97257	12.6153	12.3843
ENSMUSG00000015697	Setdb1	60.0205	57.3373	35.1376	42.877	57.2716	56.3452
ENSMUSG00000015702	Anxa9	0.651405	0.759203	0.70868	0.559426	0.350094	0.356017
ENSMUSG00000015709	Arnt2	189.866	193.871	196.71	227.877	167.84	159.007
ENSMUSG00000015711	Prune	114.284	117.994	95.053	107.98	81.4005	81.5538
ENSMUSG00000015714	Cers2	36.5876	40.4945	29.3194	33.9925	30.088	28.4689
ENSMUSG00000015721	Nlrp5	0.0835792	0.0541169	0.0551079	0.11963	0.0299461	0
ENSMUSG00000015733	Capza2	138.017	131.932	169.471	120.473	208.679	213.262
ENSMUSG00000015745	Plekho1	35.1268	43.174	38.5536	56.1958	111.067	115.528
ENSMUSG00000015747	Vps45	49.5685	50.1803	38.9519	44.1313	23.1307	22.5605
ENSMUSG00000015748	Prpf3	17.9142	19.5304	12.4801	16.3885	21.7941	20.6766
ENSMUSG00000015749	Anp32e	163.096	178.082	192.541	176.588	172.99	173.35
ENSMUSG00000015750	Aph1a	35.0311	35.6963	27.7173	32.5637	24.6543	29.5209
ENSMUSG00000015755	Tab2	64.7557	65.2448	79.1093	75.5878	129.96	117.627
ENSMUSG00000015757	Ppil4	37.0355	35.0146	35.2624	22.6994	36.8385	35.5624
ENSMUSG00000015759	Cnih1	111.074	115.071	118.578	98.3378	112.327	116.319
ENSMUSG00000015766	Eps8	8.80932	10.127	5.53458	5.56144	21.9339	22.4005
ENSMUSG00000015776	Med22	44.9498	49.2456	46.4889	56.9576	45.7456	44.7633
ENSMUSG00000015790	Surf1	64.2443	71.2248	56.4538	68.9661	46.9477	42.4374
ENSMUSG00000015804	Med28	34.1161	31.5907	24.2535	32.429	32.0944	34.9055
ENSMUSG00000015806	Qdpr	127.71	132.693	118.242	141.151	104.965	105.75
ENSMUSG00000015812	Gnrh1	0.210337	0	0	0	0.226088	0
ENSMUSG00000015829	Tnr	76.6013	75.713	61.0838	59.0908	49.9509	43.9246
ENSMUSG00000015837	Sqstm1	304.918	303.69	349.565	438.08	392.585	389.287
ENSMUSG00000015839	Nfe2l2	16.1147	14.2347	16.1841	18.4066	17.5892	17.4201
ENSMUSG00000015843	Rxrg	10.817	10.9056	5.98871	7.0682	7.89882	9.31766
ENSMUSG00000015846	Rxra	9.44803	10.1751	6.58977	7.91157	12.8499	13.0673
ENSMUSG00000015850	Adamtsl4	0.0321668	0.0937249	0.222696	0.448903	0.24203	0.0351607
ENSMUSG00000015852	Fcrls	3.64494	5.50683	3.49049	3.91283	2.92288	1.45454
ENSMUSG00000015854	Cd5l	0.132649	0.3865	0.196789	0.498393	0.213873	0.652476
ENSMUSG00000015869	Prpsap1	33.7293	35.1074	36.6519	41.2291	44.435	44.277
ENSMUSG00000015879	Fam184b	9.56467	11.4404	6.36859	7.6881	7.12407	7.15877
ENSMUSG00000015880	Ncapg	4.68212	4.38041	3.51558	2.62596	5.01221	4.49122
ENSMUSG00000015882	Lcorl	18.8862	12.4125	19.2477	5.96796	27.8255	27.3106
ENSMUSG00000015889	Lta4h	29.6761	32.9923	28.9564	33.0451	10.3474	11.1514
ENSMUSG00000015890	Amdhd1	1.11554	0.866765	0.551648	1.19753	0.839357	0.792589
ENSMUSG00000015932	Dstn	722.808	708.127	871.561	756.741	962.266	937.223
ENSMUSG00000015937	H2afy	38.5733	42.6067	44.2107	52.6493	41.6964	42.7487
ENSMUSG00000015942	Gtf2ird2	7.99327	8.29221	6.35459	8.74443	4.96315	6.16606
ENSMUSG00000015943	Bola1	1.87204	1.69698	0.740596	0.669876	0.268297	0.136418
ENSMUSG00000015944	Gatsl2	78.1817	77.8761	72.3771	77.7537	143.325	150.201
ENSMUSG00000015947	Fcgr1	0.104315	0.20263	0	0.111982	0.0560637	0
ENSMUSG00000015950	Ncf1	0.294919	0.429656	1.05735	1.14766	0.356631	0.241776
ENSMUSG00000015957	Wnt11	0.130564	0.285321	0.129131	0.245281	0.245599	0.249754
ENSMUSG00000015961	Adss	85.0272	82.0607	77.6388	73.2324	39.851	38.8313
ENSMUSG00000015966	Il17rb	0.0728547	0.283037	0.396303	0.312838	0.156621	0.199089
ENSMUSG00000015968	Cacna1d	15.3331	14.4256	18.8417	20.5942	3.77618	3.79146
ENSMUSG00000015970	Chdh	0.108602	0.126575	0.62298	0.536289	0.583677	0.189937
ENSMUSG00000015971	Actr8	15.4987	13.6699	6.87858	7.90054	21.38	20.4638
ENSMUSG00000015980	Lrrc27	2.67325	2.81273	2.42358	3.62702	1.55645	1.5422
ENSMUSG00000015981	Stk32c	83.1804	85.3459	72.8107	94.8986	75.4749	88.0369
ENSMUSG00000015994	Fnta	69.0424	66.4035	49.8389	48.3685	51.178	47.2413
ENSMUSG00000016018	Skiv2l2	50.5015	47.7588	58.0389	49.6861	68.8346	69.1234
ENSMUSG00000016024	Lbp	0.111808	0.407221	0.221162	0.210045	0.270408	0.274983
ENSMUSG00000016028	Celsr1	4.23253	4.89721	2.82712	4.14852	1.59562	1.66285
ENSMUSG00000016087	Fli1	0.0774734	0.338603	0.114935	0.0831676	0	0.0423421
ENSMUSG00000016128	Stard13	1.587	1.19035	1.24323	1.41689	2.41521	2.28432
ENSMUSG00000016150	Tenm1	44.4135	35.6647	41.9242	29.6833	36.829	38.8827
ENSMUSG00000016179	Camk1g	71.556	71.1617	34.8528	42.6109	72.022	74.2035
ENSMUSG00000016181	Diexf	14.703	15.7061	10.2057	10.1673	21.25	18.5127
ENSMUSG00000016194	Hsd11b1	0.825909	1.01812	1.0996	0.784311	0.717037	0.729169
ENSMUSG00000016200	Syt14	11.7925	10.475	6.86127	4.37362	13.6731	13.3972
ENSMUSG00000016206	H2-M3	0.84515	0.912047	0.18575	1.20969	0.706566	0.410583
ENSMUSG00000016239	Lonrf3	3.96749	4.19743	8.8639	6.76891	13.0984	12.8554
ENSMUSG00000016252	Atp5e	93.9717	89.5511	80.5431	100.383	62.4074	79.6863
ENSMUSG00000016253	Nelfcd	48.3845	50.6777	42.8967	53.5999	32.5238	32.6133
ENSMUSG00000016255	Tubb1	0	0	0.0949887	0	0.103235	0
ENSMUSG00000016256	Ctsz	24.0835	31.2181	21.5021	27.5638	20.7499	19.7694
ENSMUSG00000016257	Slmo2	79.9327	77.2107	78.7682	79.7287	65.395	66.184
ENSMUSG00000016262	Sertad4	49.56	49.2588	36.1116	36.9745	32.6114	30.326
ENSMUSG00000016308	Ube2a	58.1868	57.6678	63.7203	47.8525	64.9081	64.7719
ENSMUSG00000016319	Slc25a5	434.314	446.763	445.937	496.972	443.736	435.46
ENSMUSG00000016327	Atp1b4	0	0	0	0	0	0.140542
ENSMUSG00000016344	Ppdpf	101.176	99.0515	88.0697	112.193	68.5546	69.162
ENSMUSG00000016346	Kcnq2	106.042	99.3173	107.8	126.094	94.7708	92.7188
ENSMUSG00000016349	Eef1a2	272.859	288.925	223.466	287.836	178.859	184.222
ENSMUSG00000016356	Col20a1	0.0787842	0.102024	0.0519463	0.16915	0.479877	0.430585
ENSMUSG00000016382	Pls3	68.0279	72.0441	64.5396	56.5068	86.8564	88.5697
ENSMUSG00000016386	Mpped2	92.6131	89.6048	73.6205	67.973	94.4633	94.5531
ENSMUSG00000016409	Nkap	28.2808	30.8629	19.2335	15.6488	22.9836	22.963
ENSMUSG00000016427	Ndufa1	216.896	231.942	192.522	212.425	173.555	181.776
ENSMUSG00000016458	Wt1	0.435952	0.359902	0.237142	0.210597	0.11715	0.119132
ENSMUSG00000016477	E2f3	25.6691	24.9308	19.6309	19.4652	16.8436	18.9502
ENSMUSG00000016481	Cr1l	9.66874	9.11185	9.21418	8.22227	6.60596	6.27558
ENSMUSG00000016487	Ppfibp1	17.0508	16.9255	27.0826	26.7531	15.2253	15.0985
ENSMUSG00000016493	Cd46	0.497305	0.276001	0.210792	0.0762653	0.076364	0.310624
ENSMUSG00000016494	Cd34	0.42604	0.863555	0.824408	0.795398	0.358392	0.749159
ENSMUSG00000016495	Plgrkt	23.1399	26.6517	13.8159	17.9723	8.52018	9.32485
ENSMUSG00000016496	Cd274	1.75226	1.88292	1.58554	1.40078	0.961781	1.46708
ENSMUSG00000016498	Pdcd1lg2	0.0688609	0	0.13621	0.295688	0.370089	0.22581
ENSMUSG00000016503	Gtf3a	43.6695	47.6637	40.6218	54.5027	29.5652	27.8641
ENSMUSG00000016510	Mtif3	12.0102	12.8671	3.95947	5.51345	10.2485	9.1839
ENSMUSG00000016520	Lnx2	5.80801	6.73462	4.48404	5.31238	4.23629	4.01645
ENSMUSG00000016524	Il19	0	0	0.116235	0	0.252652	0.256927
ENSMUSG00000016526	Dyrk3	18.2711	17.6218	13.2377	13.1824	25.4855	18.857
ENSMUSG00000016528	Mapkapk2	45.5597	46.2764	46.2894	51.5778	69.448	69.7493
ENSMUSG00000016529	Il10	0.103081	0.200233	0.305849	0	0	0.22535
ENSMUSG00000016534	Lamp2	32.3736	32.4036	41.6937	33.6907	45.9212	45.6165
ENSMUSG00000016541	Atxn10	821.162	810.545	707.14	819.85	761.413	738.251
ENSMUSG00000016552	Foxred2	19.463	22.0391	8.32042	11.5696	11.6579	10.6124
ENSMUSG00000016554	Eif3d	81.7067	93.85	64.7877	80.3006	101.411	107.732
ENSMUSG00000016559	H3f3b	409.192	417.784	457.117	391.775	269.13	287.67
ENSMUSG00000016619	Nup50	48.176	51.2657	72.9171	78.4935	91.3482	89.184
ENSMUSG00000016624	Phf21b	2.62852	3.59869	2.9442	3.97759	8.71437	7.06176
ENSMUSG00000016637	Ift27	20.9344	26.4228	19.1191	24.6495	10.3388	11.8022
ENSMUSG00000016664	Pacsin2	21.8182	24.0499	22.3134	24.1011	19.5779	18.1649
ENSMUSG00000016756	Cmah	0.785389	0.467523	0.964696	0.557543	0.885054	0.816948
ENSMUSG00000016757	Ttll12	62.7539	63.2545	45.6974	58.609	57.3192	64.1362
ENSMUSG00000016758	Bik	0	0	0	0	0.273694	0.278324
ENSMUSG00000016763	Scube1	32.945	33.9189	37.4343	45.4543	31.9567	35.3056
ENSMUSG00000016831	Tox4	56.7929	59.8206	64.7401	73.0646	90.5144	88.4565
ENSMUSG00000016833	Mrps18c	68.8986	75.3273	61.1916	66.2834	39.6596	51.4421
ENSMUSG00000016918	Sulf1	2.48694	2.35735	2.02211	2.19483	1.79926	1.41148
ENSMUSG00000016921	Srsf6	85.6539	90.2252	107.26	94.4508	192.345	181.238
ENSMUSG00000016933	Plcg1	74.6936	77.5363	69.3182	84.9066	68.7596	68.2133
ENSMUSG00000016940	Kctd2	41.9155	47.4659	36.3068	47.4051	27.9782	27.3233
ENSMUSG00000016942	Tmprss6	0	0	0.0795201	0.0431561	0	0
ENSMUSG00000016946	Kctd5	75.9895	83.6844	41.7491	51.1834	38.7971	44.1626
ENSMUSG00000016982	Pom121l2	0.191053	0.0371116	0	0	0	0
ENSMUSG00000016984	Etaa1	11.5837	12.3788	6.3506	4.36442	12.2085	11.8507
ENSMUSG00000016995	Matn4	0.469782	0.557664	0.129063	0.420259	0.168321	0.342338
ENSMUSG00000017002	Slpi	0	0.111146	0	0	0	0
ENSMUSG00000017007	Rbpjl	0	0	0	0	0.0253225	0
ENSMUSG00000017009	Sdc4	12.5122	12.3583	12.27	11.8382	7.57942	8.46104
ENSMUSG00000017057	Il13ra1	2.14632	3.00322	2.33864	2.03071	1.68141	1.86892
ENSMUSG00000017119	Nbr1	123.009	127.488	98.664	111.29	76.2184	72.9752
ENSMUSG00000017132	Cyth1	35.3065	36.0039	20.3495	26.6907	25.4986	25.9678
ENSMUSG00000017144	Rnd3	33.3934	37.1973	58.008	44.1229	45.6865	43.7618
ENSMUSG00000017146	Brca1	3.87717	3.90398	2.03469	2.0386	2.39845	2.23145
ENSMUSG00000017165	Gast	0	0.285114	0	0.315133	0	0.641759
ENSMUSG00000017167	Cntnap1	3.034	2.94674	1.38669	2.34405	1.06237	0.954719
ENSMUSG00000017176	Nt5c3b	41.9323	42.6053	44.7914	50.906	33.6134	35.8653
ENSMUSG00000017188	Coa3	226.94	228.554	170.485	234.458	101.735	103.29
ENSMUSG00000017195	Zpbp2	0	0.0779277	0	0.0861326	0	0
ENSMUSG00000017204	Gsdma	0	0.0962233	0	0	0	0
ENSMUSG00000017210	Med24	30.801	34.4154	39.0556	51.3626	29.5278	26.0026
ENSMUSG00000017221	Psmd3	69.1085	69.4973	61.4666	79.7039	60.3155	64.5454
ENSMUSG00000017264	Exosc10	86.8305	92.6898	64.7704	78.9744	97.614	101.401
ENSMUSG00000017286	Glod4	41.9613	43.2661	36.0296	40.8933	18.2735	15.9034
ENSMUSG00000017288	Vps53	47.7545	52.5063	43.1234	51.5987	38.6375	35.7451
ENSMUSG00000017291	Taok1	70.9155	57.8418	73.4273	32.6428	96.1037	94.3904
ENSMUSG00000017299	Dnttip1	24.2454	29.2961	18.0002	21.0406	22.2306	21.3547
ENSMUSG00000017300	Tnnc2	0.168795	0	0.333885	0	0.181436	0.184506
ENSMUSG00000017307	Acot8	5.07146	6.2391	4.94892	6.82341	3.63417	4.65653
ENSMUSG00000017309	Cd300lg	0	0	0.487958	0.582599	0.159096	0
ENSMUSG00000017310	Spint4	0.179809	0.174637	0	0	0.193274	0
ENSMUSG00000017314	Mpp2	38.9349	42.5897	35.3125	40.0475	29.8933	31.9037
ENSMUSG00000017344	Vtn	0.798244	0.710678	0.263161	0.928323	0.643517	0.145423
ENSMUSG00000017376	Nlk	39.6407	39.8489	41.7065	37.2849	61.982	66.3638
ENSMUSG00000017386	Traf4	71.8662	83.3447	82.8425	104.714	137.653	148.143
ENSMUSG00000017390	Aldoc	276.984	309.774	245.906	294.987	182.559	170.132
ENSMUSG00000017400	Stac2	10.9268	11.5317	11.7854	14.1775	8.92441	7.05342
ENSMUSG00000017404	Rpl19	1293.94	1369.14	1299.34	1763.36	1522.5	1599.68
ENSMUSG00000017405	Nek8	2.63763	2.36084	1.66239	1.66558	0.972847	0.678382
ENSMUSG00000017412	Cacnb4	23.5632	20.2077	23.1555	10.4479	32.3884	35.8019
ENSMUSG00000017417	Plxdc1	0.726001	0.78648	0.635183	1.10909	0.270128	0.244176
ENSMUSG00000017418	Arl5b	22.8945	19.3685	111.743	59.7193	67.1599	62.974
ENSMUSG00000017421	Zfp207	79.099	75.7012	99.7744	93.7088	178.46	174.696
ENSMUSG00000017428	Psmd11	45.146	47.6899	37.1181	43.0364	56.4404	60.2628
ENSMUSG00000017446	C1qtnf1	5.47735	5.61304	5.03334	3.79649	2.03978	1.79143
ENSMUSG00000017453	Pipox	6.83382	7.91162	6.81288	7.92298	2.997	2.68915
ENSMUSG00000017466	Timp2	595.081	561.538	565.822	625.982	569.828	575.68
ENSMUSG00000017478	Zc3h18	11.1379	12.9725	8.92298	10.1583	14.9413	15.8044
ENSMUSG00000017485	Top2b	108.358	97.4241	104.865	55.1156	115.976	114.706
ENSMUSG00000017491	Rarb	9.95139	9.93918	8.52311	8.12223	8.02247	10.373
ENSMUSG00000017493	Igfbp4	23.3622	26.4621	23.4083	23.9961	14.528	14.3727
ENSMUSG00000017499	Cdc6	2.91817	4.16357	4.92942	5.37817	2.33171	1.72191
ENSMUSG00000017548	Suz12	46.8053	45.6713	49.9916	31.8944	66.8653	69.9965
ENSMUSG00000017550	Atad5	8.92831	7.78347	3.81228	2.52123	7.51567	6.76096
ENSMUSG00000017561	Crlf3	6.65515	6.27906	5.54777	5.23915	7.01728	6.89352
ENSMUSG00000017607	Tns4	0.0261344	0	0	0.0280552	0	0
ENSMUSG00000017615	Tnfaip1	105.036	110.618	99.4679	116.015	152.289	158.457
ENSMUSG00000017631	Abr	158.33	161.042	135.964	160.165	104.12	98.551
ENSMUSG00000017639	Rab11fip4	146.019	145.322	129.306	148.697	235.246	258.858
ENSMUSG00000017652	Cd40	0.0396466	0	0	0	0	0
ENSMUSG00000017664	Slc35c2	21.5285	26.1702	22.1111	28.0367	13.9067	14.3305
ENSMUSG00000017667	Zfp334	20.4735	20.2043	20.0372	21.5896	29.6312	25.5992
ENSMUSG00000017670	Elmo2	50.7096	56.7236	49.2897	61.432	28.9337	30.0224
ENSMUSG00000017677	Wsb1	71.6332	66.4479	117.174	101.295	106.887	106.4
ENSMUSG00000017679	Ttpal	43.817	47.9122	35.8852	38.7797	39.586	40.1318
ENSMUSG00000017686	Rhot1	46.1352	46.825	49.7	48.0988	54.0735	52.1414
ENSMUSG00000017688	Hnf4g	0	0	0	0	0.0551897	0
ENSMUSG00000017692	Rhbdl3	12.4653	12.2453	8.26602	8.97204	4.41517	4.20926
ENSMUSG00000017697	Ada	10.8596	10.0886	8.20537	8.54417	5.22014	5.30846
ENSMUSG00000017707	Serinc3	157.577	151.611	184.159	171.047	234.771	234.168
ENSMUSG00000017713	Tha1	0.55685	1.35209	0.229474	0.199259	0.199517	0.202893
ENSMUSG00000017715	Pgs1	27.068	29.9292	27.7225	33.5425	33.2865	35.8701
ENSMUSG00000017716	Birc5	6.31122	7.36335	3.21912	6.22114	7.93582	7.76638
ENSMUSG00000017718	Afmid	1.64073	1.70472	2.37748	3.23592	2.13273	1.79344
ENSMUSG00000017720	Trp53tg5	0	0	0	0	0	0.632139
ENSMUSG00000017721	Pigt	59.8488	60.8484	55.8322	71.24	47.0905	48.9974
ENSMUSG00000017723	Wfdc2	0.82917	2.07083	0.468611	2.03454	0.891265	0.388433
ENSMUSG00000017724	Etv4	15.5744	17.0278	17.5118	20.1283	12.3451	13.6002
ENSMUSG00000017734	Dbndd2	22.306	21.3059	15.4885	14.1691	21.0663	22.1625
ENSMUSG00000017737	Mmp9	0.915758	0.630006	0.754756	0.983065	0.492169	0.375372
ENSMUSG00000017740	Slc12a5	88.7609	91.9493	84.5765	101.514	48.2205	51.4743
ENSMUSG00000017747	Ghdc	5.26701	6.23607	4.7627	8.13118	2.80377	2.52222
ENSMUSG00000017754	Pltp	3.32056	3.42982	2.81496	3.16855	2.4928	2.88065
ENSMUSG00000017756	Slc12a7	2.20637	2.86757	2.03457	2.39142	2.22266	2.37677
ENSMUSG00000017760	Ctsa	43.561	46.2024	36.0865	43.1348	24.1042	23.4164
ENSMUSG00000017764	Zswim1	20.7823	19.0527	4.17807	5.94231	18.6851	20.8589
ENSMUSG00000017765	Slc12a4	9.94073	9.77743	7.61561	9.51954	8.9552	10.1416
ENSMUSG00000017767	Spata25	0	0.115248	0	0	0	0
ENSMUSG00000017774	Myo1c	9.49457	12.0099	3.91434	4.64492	9.56637	9.43683
ENSMUSG00000017776	Crk	170.808	162.402	211.032	170.306	268.97	263.972
ENSMUSG00000017778	Cox7c	302.667	306.95	312.689	367.338	291.838	311.392
ENSMUSG00000017781	Pitpna	307.715	290.32	347.163	358.559	454.57	463.691
ENSMUSG00000017801	Mlx	85.9935	88.0473	54.3169	59.3913	143.987	149.155
ENSMUSG00000017802	Fam134c	98.3518	99.3966	72.9728	85.9104	83.6355	90.397
ENSMUSG00000017817	Jph2	0.444302	0.215762	0.408038	0.272547	0.13645	0.104069
ENSMUSG00000017830	Dhx58	0.206351	0.160333	0.775528	1.06329	0.266165	0.225557
ENSMUSG00000017831	Rab5a	67.9793	67.9155	82.6667	56.8567	95.7927	97.8615
ENSMUSG00000017832	Hspb9	0	0.180651	0	0.599013	0.399859	0.406624
ENSMUSG00000017837	Nkiras2	40.9486	43.3631	32.6233	43.2696	18.0523	19.9254
ENSMUSG00000017843	Ppp2r5c	59.1415	63.8667	71.145	71.3959	73.1875	71.4687
ENSMUSG00000017858	Ift52	26.2651	28.5521	18.3982	21.3148	8.4437	10.7464
ENSMUSG00000017861	Mybl2	3.87733	4.61525	2.56613	3.37992	2.97693	2.32624
ENSMUSG00000017868	Sgk2	0	0	0	0.127457	0.170163	0.0865208
ENSMUSG00000017897	Eya2	2.87117	3.6296	3.01995	2.8865	0.587845	0.946502
ENSMUSG00000017929	B4galt5	49.1497	47.9492	47.4632	55.6223	42.5204	45.9123
ENSMUSG00000017943	Gdap1l1	120.015	121.291	104.617	139.848	94.2342	100.863
ENSMUSG00000017950	Hnf4a	0	0	0	0.0900753	0	0
ENSMUSG00000017969	Ptgis	0.420837	0.255458	0.260136	0	0.339265	0.345005
ENSMUSG00000017978	Cadps2	12.1259	10.8037	12.4395	13.1383	8.52745	8.22426
ENSMUSG00000017999	Ddx27	22.0902	23.1702	15.8313	20.9753	22.4187	23.7479
ENSMUSG00000018001	Cyth3	28.6614	27.9065	25.1343	27.9876	26.009	25.5731
ENSMUSG00000018008	Cyth4	0.232451	0.520997	0.247584	0.326316	0.0576597	0.175906
ENSMUSG00000018012	Rac3	565.732	587.599	598.153	752.498	479.564	499.207
ENSMUSG00000018040	Rrp7a	60.7925	70.2905	48.5	61.0278	64.1917	74.2251
ENSMUSG00000018042	Cyb5r3	92.9356	105.917	87.9381	104.083	68.5556	74.3518
ENSMUSG00000018068	Ints2	12.7539	12.622	10.6753	8.10274	5.67789	4.91134
ENSMUSG00000018076	Med13l	29.0695	29.0156	30.1183	31.9296	52.7737	51.7051
ENSMUSG00000018102	Hist1h2bc	4.90616	6.69376	8.78037	9.90652	28.2513	34.7305
ENSMUSG00000018126	Baiap2l2	0.396001	0.817298	0.244784	0.265691	0.372449	0.324643
ENSMUSG00000018143	Mafk	10.1078	10.3214	16.3305	19.6948	24.6318	26.9782
ENSMUSG00000018160	Med1	39.2011	33.9381	28.7768	27.1274	46.5146	46.1886
ENSMUSG00000018166	Erbb3	0.224462	0.436012	0.177598	0.144576	0.0965085	0.0981413
ENSMUSG00000018167	Stard3	18.2225	18.6939	17.6846	22.5368	16.1594	17.0137
ENSMUSG00000018168	Ikzf3	0.0154257	0.029964	0	0	0.0165809	0.0168614
ENSMUSG00000018169	Mfng	2.85388	2.67941	1.59945	1.58288	1.94282	0.779876
ENSMUSG00000018171	Vmp1	69.7908	70.806	74.5579	75.033	55.0603	52.0553
ENSMUSG00000018189	Uchl5	32.4531	26.1766	34.0172	23.5729	24.3488	22.4363
ENSMUSG00000018196	Glrx2	25.4155	22.2325	23.3552	19.7149	16.1332	15.3124
ENSMUSG00000018199	Trove2	58.92	48.7852	64.0404	24.6135	83.0182	89.2342
ENSMUSG00000018209	Stk4	50.2123	51.4986	36.0095	36.5371	55.6569	61.1325
ENSMUSG00000018217	Pmp22	28.7396	28.6931	23.8854	23.8318	26.7607	27.2761
ENSMUSG00000018238	Gdf9	2.59301	2.13098	0.854851	2.06985	1.00053	0.363379
ENSMUSG00000018239	Zcchc10	18.6391	14.143	8.35313	10.1087	23.1654	19.1005
ENSMUSG00000018259	Prl8a2	0	0	0	0	0	0.157193
ENSMUSG00000018263	Tbx5	0	0.056108	0	0	0	0
ENSMUSG00000018286	Psmb6	236.89	270.502	242.067	309.901	270.448	284.013
ENSMUSG00000018287	Spag7	103.649	110.771	86.1785	99.416	63.3555	65.5245
ENSMUSG00000018293	Pfn1	98.6522	98.6506	94.182	103.01	93.3056	97.4006
ENSMUSG00000018322	Tomm34	40.422	40.338	26.8865	29.2307	30.4144	30.2007
ENSMUSG00000018326	Ywhab	808.54	795.485	864.429	879.068	882.352	862.714
ENSMUSG00000018334	Ksr1	12.8896	13.8667	10.8302	13.2247	16.2253	16.5829
ENSMUSG00000018339	Gpx3	7.89511	7.9574	8.91343	8.63531	7.6057	7.49014
ENSMUSG00000018340	Anxa6	73.5095	79.4524	56.0198	69.3142	60.8337	60.5531
ENSMUSG00000018341	Il12rb2	8.86242	7.25936	6.61786	3.13306	4.28484	4.74638
ENSMUSG00000018347	Zkscan6	24.5469	27.7129	9.51946	13.0838	20.6918	20.6684
ENSMUSG00000018362	Kpna2	136.305	138.822	282.82	307.279	206.23	192.97
ENSMUSG00000018363	Smurf2	36.0053	34.3312	42.4807	41.8981	54.3425	54.1839
ENSMUSG00000018372	Cep95	6.20671	7.55867	3.18062	3.72846	4.42464	4.07767
ENSMUSG00000018377	Vezf1	42.7913	40.5629	41.0154	33.5859	66.47	60.0235
ENSMUSG00000018378	Cuedc1	17.4549	17.7245	17.3327	20.8449	10.549	10.6764
ENSMUSG00000018379	Srsf1	144.496	136.711	163.493	105.992	153.029	146.932
ENSMUSG00000018381	Abi3	0	0	0	0	0.0699007	0
ENSMUSG00000018387	Shroom1	0.821959	1.16897	0.174201	0.346646	0.599528	0.673847
ENSMUSG00000018395	Kif3a	290.934	281.616	309.789	306.011	332.231	322.376
ENSMUSG00000018398	2022-09-08	38.5342	42.4893	32.6041	34.7697	50.6483	51.3839
ENSMUSG00000018401	Mtmr4	98.7452	98.7006	48.9056	59.0763	105.791	106.753
ENSMUSG00000018405	Mrm1	20.6698	21.5844	13.551	14.6073	6.98415	7.77137
ENSMUSG00000018411	Mapt	1493.34	1464.83	1383.09	1674.15	1412.09	1440.45
ENSMUSG00000018412	Kansl1	57.303	55.6167	44.4533	44.9392	66.5776	66.1579
ENSMUSG00000018415	Gid4	54.3587	55.1142	31.0546	31.2036	20.6801	21.1817
ENSMUSG00000018417	Myo1b	19.5822	19.2378	19.2436	17.8649	15.763	15.7425
ENSMUSG00000018425	Dhx40	36.7498	35.321	38.8389	28.869	55.9953	54.5018
ENSMUSG00000018427	Ypel2	9.05442	7.87401	4.38108	3.79824	10.9603	8.89221
ENSMUSG00000018428	Akap1	81.1755	86.2499	55.8554	66.3718	33.2619	36.2455
ENSMUSG00000018433	Nol11	31.0556	29.1341	18.5734	16.5067	33.9502	31.9071
ENSMUSG00000018442	Derl2	17.9008	18.771	7.63261	5.97927	5.33781	5.73987
ENSMUSG00000018446	C1qbp	68.9038	71.0525	51.087	58.7847	47.4584	47.2167
ENSMUSG00000018449	Rpain	9.59793	11.2601	8.88167	9.89531	4.85191	7.01148
ENSMUSG00000018451	6330403K07Rik	340.81	355.104	308.626	360.698	272.027	282.26
ENSMUSG00000018459	Slc13a3	6.29219	8.47523	6.81215	7.94993	4.92643	4.47201
ENSMUSG00000018470	Kcnab3	3.11078	2.8382	2.61048	3.6936	2.02651	2.21536
ENSMUSG00000018474	Chd3	306.89	329.799	327.265	402.983	299.976	310.769
ENSMUSG00000018476	Kdm6b	19.6127	20.6328	13.5782	16.9476	16.2807	18.7212
ENSMUSG00000018479	1700125H20Rik	0.542859	0.395434	0.402676	0.874138	1.45878	0.890078
ENSMUSG00000018481	Appbp2	90.9713	90.4653	134.505	113.156	162.621	155.415
ENSMUSG00000018486	Wnt9b	0.059777	0	0	0.0962558	0.0963803	0.0326703
ENSMUSG00000018500	Adora2b	2.34209	1.63496	0.72387	1.25712	0.5507	0.720022
ENSMUSG00000018501	Ncor1	96.3626	89.1377	101.185	96.4409	88.8273	88.406
ENSMUSG00000018507	Trpv2	14.2112	16.9021	9.8565	11.0862	6.31082	6.28595
ENSMUSG00000018509	Cenpv	41.085	44.6831	44.5426	53.3099	27.9718	27.956
ENSMUSG00000018537	Pcgf2	18.8423	19.379	18.1809	17.2671	22.8467	22.1449
ENSMUSG00000018541	Cwc25	16.6758	18.7917	126.682	147.543	27.0879	26.3778
ENSMUSG00000018543	1700001P01Rik	0.432808	0	0.642087	2.3231	0.697831	1.18273
ENSMUSG00000018547	Pip4k2b	285.823	293.707	290.719	323.182	253.648	262.421
ENSMUSG00000018548	Trim37	164.836	162.204	176.542	158.384	158.388	151.656
ENSMUSG00000018554	Ybx2	2.14912	2.01773	2.12553	2.61468	1.23203	2.27084
ENSMUSG00000018559	Ctdnep1	88.3738	100.017	79.0797	101.978	118.141	115.878
ENSMUSG00000018565	Elp5	173.357	178.605	189.27	228.627	207.283	204.549
ENSMUSG00000018566	Slc2a4	1.47538	2.75277	0.806393	1.2087	0.667735	0.424395
ENSMUSG00000018567	Gabarap	481.927	475.747	458.024	543.604	475.512	460.904
ENSMUSG00000018569	Cldn7	0	0	0.0685596	0.0744154	0.0745117	0
ENSMUSG00000018570	2810408A11Rik	1.82481	2.2708	2.53798	1.40798	0.858143	0.685663
ENSMUSG00000018572	Phf23	52.2734	58.8242	52.9238	69.6682	65.7671	58.1308
ENSMUSG00000018574	Acadvl	53.4414	57.666	40.8717	54.239	31.9371	35.335
ENSMUSG00000018581	Dnah11	0.224157	0.253995	0.249409	0.22058	0.45177	0.37774
ENSMUSG00000018583	G3bp1	69.9841	71.8145	53.2401	60.5168	79.0469	84.2499
ENSMUSG00000018585	Atox1	205.175	232.002	224.4	293.406	184.052	196.715
ENSMUSG00000018589	Glra2	120.375	118.204	134.105	100.184	148.881	135.937
ENSMUSG00000018593	Sparc	55.255	58.6169	53.6261	60.3877	74.452	78.1665
ENSMUSG00000018595	Glra4	0	0	0	0.28848	0	0.0734351
ENSMUSG00000018599	Mief2	14.7168	18.6395	5.99911	6.40477	7.80255	9.67364
ENSMUSG00000018604	Tbx3	0.0203859	0	0	0.0218842	0.0438251	0.0222833
ENSMUSG00000018634	Crhr1	12.8998	13.1686	10.4237	15.1443	13.6888	11.1003
ENSMUSG00000018648	Dusp14	14.6492	11.9352	50.675	58.9534	67.8356	63.1398
ENSMUSG00000018651	Tada2a	34.145	34.7505	17.4689	18.0348	10.7861	12.1598
ENSMUSG00000018654	Ikzf1	0.0934992	0.295133	0.161828	0.17565	0.100501	0.0766511
ENSMUSG00000018656	Fam115e	0	0	0.0361739	0.0392636	0.0393144	0.159918
ENSMUSG00000018659	Pnpo	36.7021	36.0949	30.2266	38.1112	20.8419	21.245
ENSMUSG00000018661	Cog1	25.2634	26.6407	13.2563	16.4233	10.5071	10.2409
ENSMUSG00000018666	Cbx1	71.3262	68.1084	56.1658	54.0085	91.6819	91.0222
ENSMUSG00000018669	Cdk5rap3	28.658	33.0289	25.9611	32.8178	13.7838	12.5069
ENSMUSG00000018672	Copz2	1.22315	3.02933	2.11703	3.54525	1.70918	1.40385
ENSMUSG00000018677	Slc25a39	59.9725	69.6212	60.4289	77.8456	53.6671	55.8605
ENSMUSG00000018678	Sp2	5.06287	6.18498	3.28604	4.45838	10.8415	10.5061
ENSMUSG00000018697	Aatf	33.1825	33.8738	18.0151	24.9602	12.8504	14.5598
ENSMUSG00000018698	Lhx1	0.265297	0.322083	0.393578	0.249197	0.106937	0.144995
ENSMUSG00000018707	Dync1h1	272.358	258.184	286.393	353.21	367.377	379.013
ENSMUSG00000018727	Cpsf4l	0.541107	0.700725	0.0594631	0.258168	0.193876	0.59147
ENSMUSG00000018733	Pex12	13.9008	12.5737	4.49461	4.09958	9.64648	8.4739
ENSMUSG00000018736	Ndel1	80.3658	81.8442	149.73	163.187	195.212	190.438
ENSMUSG00000018740	Slc25a35	2.13002	1.64074	0.835394	1.10387	0.671071	0.722568
ENSMUSG00000018750	Zbtb4	24.3887	25.8524	16.0258	17.2339	10.8187	11.4018
ENSMUSG00000018752	Tnfsf12Tnfsf13	0.302094	0.52813	0.179267	0.324298	0	0
ENSMUSG00000018761	Mpdu1	76.8367	76.7404	69.702	83.0831	61.8982	56.1141
ENSMUSG00000018765	Fxr2	75.9086	80.76	73.9051	94.96	103.446	113.114
ENSMUSG00000018770	Atp5g3	260.599	234.403	234.837	261.143	244.444	248.985
ENSMUSG00000018774	Cd68	2.3634	4.79953	6.58739	9.57182	6.23551	4.57962
ENSMUSG00000018776	Slc35g3	1.25188	0.405292	1.23814	0.716743	0.179418	0.456133
ENSMUSG00000018796	Acsl1	19.8761	19.5046	12.2177	13.8006	15.2723	17.1077
ENSMUSG00000018800	Abca5	14.1093	13.6347	9.27183	5.90644	20.6993	20.9462
ENSMUSG00000018809	Smyd4	11.8535	10.9975	9.22445	10.9499	4.42588	4.43257
ENSMUSG00000018819	Lsp1	0.548079	1.11533	0.774376	0.840517	0.897712	0.998485
ENSMUSG00000018820	Zfyve27	30.7093	31.8033	32.1843	38.8838	26.7304	27.5764
ENSMUSG00000018821	Avpi1	4.1516	7.10939	4.6463	8.09249	6.10658	9.07601
ENSMUSG00000018822	Sfrp5	0.142143	0.138055	0	0.152591	0	0.155373
ENSMUSG00000018830	Myh11	0.337635	0.120814	0.0703009	0.190764	0.0955052	0.0776968
ENSMUSG00000018841	Rad51d	15.2343	16.138	8.12688	9.44551	3.51734	3.33839
ENSMUSG00000018844	Fndc8	1.4339	1.33211	0.986549	1.27159	1.0722	0.8859
ENSMUSG00000018845	Unc45b	0.0601096	0.0875711	0.1189	0.193583	0.161528	0.0328521
ENSMUSG00000018846	Pank3	96.1877	95.0037	147.043	76.4898	183.975	176.861
ENSMUSG00000018848	Rars	87.305	89.0601	73.8105	75.1301	57.5559	60.4959
ENSMUSG00000018849	Wwc1	79.5516	78.6385	72.8893	87.912	44.5103	46.7216
ENSMUSG00000018858	Ict1	21.3578	24.2467	13.4676	18.2289	10.4549	13.3783
ENSMUSG00000018861	Fdxr	5.14928	4.62726	2.09422	3.40964	2.53467	2.89318
ENSMUSG00000018862	Otop3	0.166986	0.0540612	0.110102	0.119506	0	0
ENSMUSG00000018865	Sult4a1	233.518	238.027	296.35	329.51	331.785	363.547
ENSMUSG00000018882	Mrpl45	56.2304	61.9892	42.5459	46.2357	43.1644	41.5067
ENSMUSG00000018893	Mb	0.181014	0.175807	0.26854	0.388636	0.194569	0.395723
ENSMUSG00000018899	Irf1	1.83399	2.1111	1.6795	1.6042	1.49676	1.41071
ENSMUSG00000018900	Slc22a5	19.2595	19.3034	17.439	15.3883	17.5351	18.5527
ENSMUSG00000018906	P4ha2	1.96959	3.06912	0.834847	0.720275	1.83792	1.9873
ENSMUSG00000018907	Alox12e	0	0.0928184	0.047259	0.153887	0	0.156693
ENSMUSG00000018909	Arrb1	125.212	129.591	102.923	124.686	105.715	108.653
ENSMUSG00000018919	Tm4sf5	1.32035	1.86528	0.712288	1.28854	0.516085	1.31204
ENSMUSG00000018920	Cxcl16	0.893983	0.781444	0.751546	1.19961	0.672652	1.31921
ENSMUSG00000018921	Pelp1	44.4812	44.8592	23.928	30.4496	38.6819	45.6782
ENSMUSG00000018923	Med11	34.4691	39.4962	11.3636	20.2336	27.4756	28.7871
ENSMUSG00000018924	Alox15	0.110054	0	0.217692	0.4135	0.0591478	0.0601486
ENSMUSG00000018927	Ccl6	0.150458	0.146131	0	0.0807583	0.404314	0
ENSMUSG00000018930	Ccl4	3.88741	3.7756	1.01177	0.878553	0.219922	0.67093
ENSMUSG00000018931	Natd1	49.0607	47.0938	16.4466	20.7868	41.0805	48.796
ENSMUSG00000018932	Map2k3	14.2615	16.5425	4.83599	5.11782	12.1322	12.293
ENSMUSG00000018965	Ywhah	551.176	499.008	506.562	551.822	526.433	503.782
ENSMUSG00000018974	Sart3	23.7274	24.2969	19.9021	24.3695	31.7906	34.0505
ENSMUSG00000018983	E2f2	1.99152	2.22975	1.47725	1.93004	1.33791	1.11867
ENSMUSG00000018986	Slfn3	0	0	0.0783079	0	0.0425531	0.0432731
ENSMUSG00000018995	Nars2	7.94673	6.77693	6.26843	6.0964	5.25011	5.6991
ENSMUSG00000018999	Slc35b4	23.2638	22.6519	13.2725	13.5215	15.4054	16.3737
ENSMUSG00000019027	Dnah1	0.641896	0.683766	0.245748	0.577933	0.300469	0.169751
ENSMUSG00000019039	Dalrd3	20.6565	27.9059	16.8437	25.6542	19.6642	21.9185
ENSMUSG00000019054	Fis1	128.812	141.482	121.788	150.459	134.902	136.754
ENSMUSG00000019055	Plod1	5.44935	7.81292	6.33715	7.3927	3.90496	4.01467
ENSMUSG00000019066	Rab3d	53.9051	52.1671	34.789	41.2151	20.3056	23.0412
ENSMUSG00000019080	Mfsd3	3.62882	3.84486	3.64337	5.01698	1.59569	2.04339
ENSMUSG00000019082	Slc25a22	91.1584	93.3301	89.8236	119.366	108.813	122.478
ENSMUSG00000019087	Atp6ap1	481.418	477.887	456.008	529.401	423.551	410.278
ENSMUSG00000019088	Dnase1l1	0.636663	0.680187	0.50374	0.751803	0.410605	0.069592
ENSMUSG00000019102	Aldh3a1	0.139069	0.810416	0.618943	0.895744	0.298968	0.760065
ENSMUSG00000019122	Ccl9	0.70955	1.42136	0.833342	1.19016	0.90569	0.484744
ENSMUSG00000019124	Scrn1	205.886	196.34	162.861	192.373	120.848	114.529
ENSMUSG00000019132	BC005537	132.058	129.942	144.743	122.135	144.007	149.018
ENSMUSG00000019139	Isyna1	19.4018	20.5666	11.5681	14.2819	6.37558	5.99871
ENSMUSG00000019143	Hars2	20.7651	24.3056	13.421	14.9399	15.3324	14.6949
ENSMUSG00000019146	Cacng2	37.4229	37.7271	33.2552	38.3318	26.3955	28.2886
ENSMUSG00000019158	Tmem160	2.75272	3.56473	3.17626	3.44755	1.97258	1.3373
ENSMUSG00000019173	Rab5c	163.841	187.403	170.382	196.894	157.652	176.533
ENSMUSG00000019178	Styxl1	0	0	0	0.163798	0.49203	0
ENSMUSG00000019179	Mdh2	260.519	279.721	258.522	305.184	223.143	235.537
ENSMUSG00000019188	H13	47.4998	47.3294	39.3266	46.5364	43.7538	38.4629
ENSMUSG00000019189	Rnf145	58.6036	57.3728	61.5968	63.9162	83.9648	81.537
ENSMUSG00000019194	Scn1b	20.5569	23.7048	23.2049	25.8887	23.8141	20.9616
ENSMUSG00000019210	Atp6v1e1	189.281	182.082	182.329	210.74	206.034	213.901
ENSMUSG00000019214	Chtf18	0.407733	0.990016	0.327647	0.875403	0.493051	0.529248
ENSMUSG00000019230	Lhx9	0.369806	0.372984	0.309479	0.274837	0.214039	0.233207
ENSMUSG00000019232	Etnppl	0	0	0.0161649	0.0175455	0.0175682	0.0535964
ENSMUSG00000019235	Rps6kl1	25.8594	27.8408	9.80763	14.9924	9.39097	10.2469
ENSMUSG00000019254	Ppp1r12c	21.045	20.4132	20.0331	29.5475	31.3709	35.0561
ENSMUSG00000019256	Ahr	6.68279	6.87364	1.77696	1.52888	8.85542	8.40649
ENSMUSG00000019261	Map1s	1.67884	1.51526	0.570242	0.600743	1.42178	2.07607
ENSMUSG00000019278	Dpep1	0	0	0.0537225	0.116622	0	0
ENSMUSG00000019295	Tmem129	22.4706	21.9069	10.7129	12.5399	16.7567	19.7797
ENSMUSG00000019297	Nop9	23.276	23.4003	12.7579	14.3054	20.0153	18.839
ENSMUSG00000019301	Hsd17b1	0	0.293844	0.0997416	0.974347	0.108401	0
ENSMUSG00000019302	Atp6v0a1	198.6	198.029	241.746	291.736	239.863	241.58
ENSMUSG00000019303	Psmc3ip	9.87889	11.1819	6.3912	7.73445	7.66462	5.68334
ENSMUSG00000019312	Grb7	0.120389	0.116926	0	0.172316	0.129405	0.0438647
ENSMUSG00000019320	Noxo1	0.806721	0.652932	0.886519	1.49147	2.50506	2.10654
ENSMUSG00000019326	Aoc3	0	0	2.08091	1.88221	0.43975	0.351363
ENSMUSG00000019338	Zfp687	15.7905	15.9533	6.3501	7.7449	15.6074	15.1027
ENSMUSG00000019359	Gdpd2	9.90285	10.6424	9.2436	10.4105	8.31401	8.4867
ENSMUSG00000019362	D8Ertd738e	163.096	175.863	175.832	261.919	209.476	237.222
ENSMUSG00000019368	Sec14l4	0	0	0.229803	0.124716	0.0416257	0.0846599
ENSMUSG00000019370	Calm3	1414.34	1489.44	1412.54	1692.15	1337.07	1422.99
ENSMUSG00000019373	Cops3	92.3829	91.1308	73.7757	74.3692	41.351	44.3583
ENSMUSG00000019428	Fkbp8	63.8358	68.9788	61.4248	94.6137	54.4508	58.5008
ENSMUSG00000019432	Ddx39b	205.321	218.137	180.332	218.419	180.717	168.284
ENSMUSG00000019433	Gipc1	37.957	43.0095	26.1856	35.884	13.7677	13.3177
ENSMUSG00000019437	Tlcd1	8.51895	8.6405	6.82568	7.2061	3.73811	3.3004
ENSMUSG00000019461	Plscr3	12.0537	11.957	3.18188	4.60487	2.85871	5.06394
ENSMUSG00000019464	Ptger1	8.33618	7.11139	7.87771	9.79862	5.39755	5.54294
ENSMUSG00000019467	Arhgef25	18.3587	24.0698	19.5616	25.733	13.1194	10.8283
ENSMUSG00000019470	Xab2	22.655	24.9148	12.0869	15.6874	18.4031	22.054
ENSMUSG00000019471	Cdc37	34.7066	35.4211	33.1033	40.4243	30.7161	33.5596
ENSMUSG00000019478	Rab4a	63.0989	64.4938	58.3016	68.3141	63.2806	71.576
ENSMUSG00000019487	Trip10	1.6561	2.0209	2.2679	3.37331	11.3198	12.0219
ENSMUSG00000019494	Cops6	143.914	147.566	120.066	145.822	109.566	113.758
ENSMUSG00000019505	Ubb	4496.34	4961.24	4165.93	5399.31	3654.54	3762.11
ENSMUSG00000019518	Ap4m1	12.2669	11.963	8.99329	10.1941	10.126	10.2148
ENSMUSG00000019528	Gyg	98.2239	94.7274	80.7364	76.686	62.8524	61.5229
ENSMUSG00000019539	Rcn3	2.28075	3.74285	2.56685	4.47463	1.52165	1.8053
ENSMUSG00000019558	Slc6a8	50.8783	54.0469	37.1439	44.2118	74.441	80.8567
ENSMUSG00000019564	Arid3a	3.01052	2.94751	2.59328	2.52809	1.69627	2.12304
ENSMUSG00000019577	Pdk4	5.73067	6.16353	8.86303	9.86777	12.113	11.1828
ENSMUSG00000019578	Ubxn6	19.715	23.2775	20.4384	25.4479	18.8425	19.5248
ENSMUSG00000019579	D17Wsu104e	46.7339	52.8859	41.0519	54.6703	37.365	45.6365
ENSMUSG00000019590	Cyb561	45.0244	45.8477	31.6245	36.032	16.4897	19.1122
ENSMUSG00000019647	Sema6a	30.3055	29.135	31.0683	30.7824	56.3531	54.5151
ENSMUSG00000019659	Ccdc12	19.3482	24.0982	15.8639	21.685	17.1334	18.5738
ENSMUSG00000019689	1110001J03Rik	20.1868	20.558	13.9563	18.9354	11.7973	11.5684
ENSMUSG00000019699	Akt3	285.858	268.576	291.921	240.895	275.256	272.999
ENSMUSG00000019710	Mrpl24	57.308	61.4177	48.2098	65.2486	16.6068	14.8586
ENSMUSG00000019715	Gle1	47.6298	47.9621	42.8066	49.4397	41.5631	40.9568
ENSMUSG00000019718	L3hypdh	1.8146	1.27285	1.09675	0.811653	1.02942	0.936647
ENSMUSG00000019726	Lyst	9.79958	9.57031	8.70522	7.82968	17.1512	17.7119
ENSMUSG00000019731	Slc35e1	69.3609	68.8623	62.9825	70.8267	64.6838	67.3962
ENSMUSG00000019732	Calr3	0.825909	0.735309	0.612633	0.886613	0.22194	0.601853
ENSMUSG00000019734	Tmc4	0.63101	0.888649	0.748901	0.60965	1.32262	1.44846
ENSMUSG00000019737	Syne4	0.32086	0.178075	0.272004	0.344443	0.0985396	0.100207
ENSMUSG00000019738	Polr2i	26.7398	26.5118	24.4629	36.5991	17.7244	22.5304
ENSMUSG00000019756	Prl8a1	0.484497	0	0.136908	0.148602	0.223191	0.151312
ENSMUSG00000019761	Krt10	6.00445	5.89379	4.10644	4.45718	3.77634	5.16686
ENSMUSG00000019762	Iyd	1.99684	2.74749	2.79781	2.32224	4.38219	5.27484
[truncated: 20,516 more rows]
