# Supplementary material for: Neuronal Depolarization Induced RNA m5C Methylation Changes in Mouse Cortical Neurons
Source: Biology (Basel). 2022 Jun 29;11(7):988. doi: 10.3390/biology11070988 (PMC9311806; doi:10.3390/biology11070988)
Supplement: Supplementary file 1 [file biology-11-00988-s001.zip › Supplementary Table S3. GO annotation of differentially expressed genes (DEGs).xlsx]

## Sheet: 0hvs2h up
Category	Term	Count	%	PValue	Genes	List Total	Pop Hits	Pop Total	Fold Enrichment	Bonferroni	Benjamini	FDR
GOTERM_BP_DIRECT	GO:0045944~positive regulation of transcription from RNA polymerase II promoter	61	11.7083	4.48954e-09	CSRNP1, GMEB2, CITED2, MAML1, RORA, PTBP1, IL4I1, JUNB, IER2, EDN1, SERPINF2, IFRD1, ARID5A, BHLHA15, FOS, KLF14, NPAS4, ADCYAP1, ELF4, IRF4, RFX4, ZFP131, IRF7, PPARG, IRF6, ATF3, ATF4, ENG, NFAT5, KDM3A, DLX2, DLX5, SRF, CREM, HELZ2, SERTAD1, PLAGL1, HES1, OTX2, OTX1, EGR1, EGR2, FZD5, EGR4, SMARCA5, NFATC2, FOXJ1, KLF4, FOSL2, NR4A2, NR4A1, PER1, MC1R, KLF5, NR4A3, ZGLP1, KLF9, MAFF, REL, FOSB…	438	1213	19672	2.25862	1.20229e-05	1.20185e-05	1.19422e-05
GOTERM_BP_DIRECT	GO:0045893~positive regulation of transcription, DNA-templated	36	6.90979	2.10118e-06	KDM3A, MSTN, DLX5, CITED2, SRF, RORA, AFF1, SERTAD3, SERTAD1, MSANTD1, NFIL3, HES1, OTX2, EGR1, EGR2, SMARCA5, NFATC2, FOXJ1, FOS, KLF4, FOSL2, NPAS4, NR4A2, NR4A1, KLF5, NR4A3, RYBP, BAMBI, IRF4, ELF4, WAC, IRF7, REL, PPARG, IRF6, ATF4	438	661	19672	2.44611	0.00561117	0.00149109	0.00148162
GOTERM_BP_DIRECT	GO:0006357~regulation of transcription from RNA polymerase II promoter	65	12.476	2.16836e-06	ZFP248, CSRNP1, GMEB2, CITED2, RORA, TFCP2L1, JADE2, JUNB, TSC22D2, IFRD1, ARID5A, BHLHA15, FOS, KLF14, NPAS4, ELF4, IRF4, RFX4, ZFP131, ERF, IRF7, PPARG, IRF6, ATF3, ATF4, C130026I21RIK, NFAT5, KDM3A, DLX2, DLX5, SRF, FOXG1, UCP1, CREM, PRDM14, ZFP948, GBX1, PLAGL1, ZFP184, HES1, OTX2, OTX1, EGR1, EGR2, EGR4, ZFP957, IRF2BP2, NFATC2, FOXJ1, KLF4, FOSL2, SMAD7, NR4A2, NR4A1, KLF5, NR4A3, ZGLP1, J…	438	1585	19672	1.84187	0.00579005	0.00149109	0.00148162
GOTERM_BP_DIRECT	GO:0006355~regulation of transcription, DNA-templated	54	10.3647	2.524e-06	PRDM8, CSRNP1, CITED2, SPIN4, NAB1, RORA, JUNB, BHLHA15, FOS, SAP30, ELF4, IRF4, RFX4, ERF, IRF7, PPARG, IRF6, ATF3, ATF4, ENG, NFAT5, DLX2, DLX5, SRF, FOXG1, CREM, SPTY2D1, SERTAD3, NFIL3, GBX1, SAP18, ZFP184, HES1, OTX2, OTX1, EGR1, EGR2, SMARCA5, NFATC2, FOXJ1, ZBTB11, FOSL2, SMAD7, NR4A2, NR4A1, RYBP, KLF5, NR4A3, ZGLP1, KLF9, MAFF, REL, FOSB, SIM1	438	1225	19672	1.97985	0.00673648	0.00149109	0.00148162
GOTERM_BP_DIRECT	GO:0030216~keratinocyte differentiation	11	2.11132	2.785e-06	CERS3, ST14, OPN3, LATS2, UBN1, SFN, IRF6, PTGS2, EVPL, PNPLA1, EPHA2	438	69	19672	7.16008	0.00743049	0.00149109	0.00148162
GOTERM_BP_DIRECT	GO:0035914~skeletal muscle cell differentiation	10	1.91939	3.64447e-06	EGR1, NR4A1, EGR2, KLF5, CITED2, PLAGL1, MAFF, FOS, ATF3, SAP30	438	56	19672	8.02022	0.00971243	0.00162604	0.00161571
GOTERM_BP_DIRECT	GO:0030512~negative regulation of transforming growth factor beta receptor signaling pathway	11	2.11132	4.70191e-06	WFIKKN1, BAMBI, PEG10, WFIKKN2, SPRY2, PMEPA1, PPARG, SKIL, ASPN, VASN, SMAD7	438	73	19672	6.76775	0.0125128	0.00179815	0.00178673
GOTERM_BP_DIRECT	GO:0006695~cholesterol biosynthetic process	8	1.53551	2.51663e-05	IDI1, INSIG1, APOA1, DHCR24, MSMO1, HMGCR, HSD17B7, CYP51	438	40	19672	8.98265	0.0651752	0.00842126	0.00836778
GOTERM_BP_DIRECT	GO:0030154~cell differentiation	43	8.25336	6.29719e-05	PIWIL2, SUV39H2, CNTF, KDM3A, DLX2, DLX5, CITED2, D16ERTD472E, HSD17B7, EDA2R, EFNB2, PEG10, TXNDC2, OTX2, CFAP43, UTP14B, UNC45A, RBM38, SYT4, NANOS2, TNFRSF12A, GADD45B, FZD5, IFRD1, BRAF, TDRD6, KLF4, DUSP6, GADD45G, SMAD7, NPAS4, OBSCN, ELF4, ZGLP1, PSME4, ERF, PPARG, SIK1, SPEM1, IRF6, TSSK1, SIM1, EPHA2	438	1003	19672	1.92549	0.15519	0.0187306	0.0186117
GOTERM_BP_DIRECT	GO:0010628~positive regulation of gene expression	29	5.56622	0.000107122	PPP1R15A, NFAT5, CNTF, KDM3A, DLX5, CITED2, TTN, GJC2, NFIL3, LMNA, PLCG2, HES1, LDLR, SLC38A2, EGR1, EIF2AK3, PAWR, NFATC2, BRAF, KLF4, ADCYAP1, CRH, SPRY2, PPARG, PKP3, ATF3, FGFR2, ATF4, ENG	438	579	19672	2.24954	0.249404	0.0286766	0.0284945
GOTERM_BP_DIRECT	GO:0051591~response to cAMP	8	1.53551	0.000162322	PER1, VGF, DUSP1, CREM, FOSB, BRAF, PYGM, FOS	438	53	19672	6.77936	0.352563	0.0395032	0.0392524
GOTERM_BP_DIRECT	GO:0042472~inner ear morphogenesis	9	1.72745	0.000232592	MYO15, NR4A3, DLX5, FOXG1, INSIG1, SPRY2, OTX2, OTX1, FGFR2	438	74	19672	5.46242	0.463643	0.0518874	0.0515579
GOTERM_BP_DIRECT	GO:0016126~sterol biosynthetic process	6	1.15163	0.000476312	INSIG1, SC5D, DHCR24, MSMO1, HMGCR, CYP51	438	30	19672	8.98265	0.720811	0.0980836	0.0974608
GOTERM_BP_DIRECT	GO:0001525~angiogenesis	17	3.26296	0.0005191	EDN2, TNFRSF12A, FZD5, MCAM, EIF2AK3, RORA, PTGS2, EFNB2, PTPRB, KLF5, MMRN2, PECAM1, ADAM8, SCG2, FGFR2, EPHA2, ENG	438	278	19672	2.74649	0.751052	0.0992593	0.098629
GOTERM_BP_DIRECT	GO:0000188~inactivation of MAPK activity	5	0.959693	0.000573951	DUSP4, DUSP1, LAX1, DUSP16, DUSP6	438	18	19672	12.4759	0.785079	0.102431	0.101781
GOTERM_BP_DIRECT	GO:0048511~rhythmic process	12	2.30326	0.000634971	PIWIL2, PER1, SUV39H2, EGR1, NFIL3, SIAH2, KLF9, CREM, PPARG, SIK1, RORA, ATF4	438	153	19672	3.52261	0.817498	0.106239	0.105564
GOTERM_BP_DIRECT	GO:0048661~positive regulation of smooth muscle cell proliferation	9	1.72745	0.00075765	EGR1, EDN1, NR4A3, ORC1, PDE4D, SERPINF2, HMGCR, PTGS2, FGFR2	438	88	19672	4.5934	0.868633	0.112788	0.112071
GOTERM_BP_DIRECT	GO:0008285~negative regulation of cell proliferation	22	4.22265	0.000758378	PPP1R15A, RBM38, CDKN1A, CDKN1B, FZD5, DUSP1, SRF, DHCR24, IFI35, TOB2, KLF4, PTGS2, NPPC, MUC2, DLC1, LMNA, MMRN2, SPRY2, PPARG, IRF6, FGFR2, PTGES	438	434	19672	2.27671	0.868889	0.112788	0.112071
GOTERM_BP_DIRECT	GO:0043407~negative regulation of MAP kinase activity	7	1.34357	0.000807016	RGS2, DUSP1, SPRY4, SPRY2, PPARG, HMGCR, LAX1	438	50	19672	6.28785	0.884912	0.113704	0.112982
GOTERM_BP_DIRECT	GO:0032496~response to lipopolysaccharide	13	2.4952	0.000955003	SPON2, EDN1, GCH1, FMO1, FOS, PTGS2, NR4A1, PELI1, PLCG2, TAC1, TRIB1, FGFR2, PTGES	438	186	19672	3.1391	0.922596	0.127827	0.127015
GOTERM_BP_DIRECT	GO:0035970~peptidyl-threonine dephosphorylation	5	0.959693	0.00106493	DUSP4, DUSP1, PPM1D, DUSP16, DUSP6	438	21	19672	10.6936	0.942352	0.135753	0.134891
GOTERM_BP_DIRECT	GO:0010828~positive regulation of glucose transport	4	0.767754	0.00116304	AOC3, C3, NR4A3, BRAF	438	10	19672	17.9653	0.955685	0.141521	0.140622
GOTERM_BP_DIRECT	GO:0000122~negative regulation of transcription from RNA polymerase II promoter	37	7.10173	0.00177041	SUV39H2, ZFP248, DLX2, CITED2, FOXG1, CREM, PRDM14, TFCP2L1, SDCBP, NFIL3, HES1, SKIL, EGR1, EDN1, RBM15, ARID5A, PAWR, IRF2BP2, NFATC2, FOXJ1, KLF4, SMAD7, SAP30, NR4A2, PER1, KLF5, NR4A3, RYBP, ZGLP1, ERF, PPARG, SIK1, BCOR, ATF3, FGFR2, ATF4, ENG	438	967	19672	1.7185	0.991308	0.20606	0.204752
GOTERM_BP_DIRECT	GO:0060021~palate development	8	1.53551	0.00200423	CSRNP1, WFIKKN1, DLX5, TIPARP, INSIG1, WFIKKN2, BCOR, IRF6	438	80	19672	4.49132	0.995358	0.223555	0.222135
GOTERM_BP_DIRECT	GO:0007275~multicellular organism development	41	7.86948	0.00273641	TRIM71, PIWIL2, CNTF, DLX2, DLX5, CITED2, SRF, FOXG1, RORA, MST1R, EDA2R, EFNB2, DND1, TXNDC2, OTX2, OTX1, UTP14B, UNC45A, NANOS2, TNFRSF12A, GADD45B, FZD5, SIAH2, SPRY4, IFRD1, TDRD6, DKK2, GADD45G, TMEM198, ARC, OBSCN, ZGLP1, PSME4, SPRY2, SIK1, SPEM1, TSSK1, SIM1, CFAP53, FGFR2, EPHA2	438	1135	19672	1.62242	0.99935	0.264731	0.26305
GOTERM_BP_DIRECT	GO:0010575~positive regulation of vascular endothelial growth factor production	5	0.959693	0.00281125	C3, EIF2AK3, RORA, PTGS2, ATF4	438	27	19672	8.31727	0.999468	0.264731	0.26305
GOTERM_BP_DIRECT	GO:0009416~response to light stimulus	5	0.959693	0.00281125	PER1, DUSP1, RHO, PPARG, FOS	438	27	19672	8.31727	0.999468	0.264731	0.26305
GOTERM_BP_DIRECT	GO:0070373~negative regulation of ERK1 and ERK2 cascade	8	1.53551	0.00283376	DUSP4, ERRFI1, DUSP1, SPRY4, SPRY2, KLF4, DUSP6, ATF3	438	85	19672	4.22713	0.999499	0.264731	0.26305
GOTERM_BP_DIRECT	GO:0071376~cellular response to corticotropin-releasing hormone stimulus	3	0.575816	0.00286784	NR4A2, NR4A1, NR4A3	438	4	19672	33.6849	0.999543	0.264731	0.26305
GOTERM_BP_DIRECT	GO:0007616~long-term memory	6	1.15163	0.00310977	NPAS4, EGR1, ARC, SRF, TAC1, LDLR	438	45	19672	5.98843	0.999761	0.27027	0.268553
GOTERM_BP_DIRECT	GO:0051412~response to corticosterone	5	0.959693	0.00322301	CDKN1A, CRH, NEFL, FOSB, FOS	438	28	19672	8.02022	0.999824	0.27027	0.268553
GOTERM_BP_DIRECT	GO:0007179~transforming growth factor beta receptor signaling pathway	8	1.53551	0.00323072	MSTN, CITED2, BAMBI, WFIKKN2, FOS, SKIL, SMAD7, ENG	438	87	19672	4.12995	0.999828	0.27027	0.268553
GOTERM_BP_DIRECT	GO:0071277~cellular response to calcium ion	8	1.53551	0.00366876	SYT4, CRHBP, EDN1, PLCG2, FOSB, BRAF, FOS, JUNB	438	89	19672	4.03715	0.999947	0.288028	0.286199
GOTERM_BP_DIRECT	GO:0007155~cell adhesion	25	4.79846	0.00371618	LGALS3BP, SPON2, SELPLG, TNFAIP6, HAPLN4, EFNB2, STAB1, HES1, CDH26, MPZL3, AOC3, TNFRSF12A, MCAM, PCDH8, CRTAM, GM20518, CLDN15, KITL, COL7A1, PECAM1, ESAM, PKP3, VCL, EPHA2, ENG	438	594	19672	1.89029	0.999953	0.288028	0.286199
GOTERM_BP_DIRECT	GO:0034198~cellular response to amino acid starvation	6	1.15163	0.00376577	CDKN1A, SESN2, EIF2AK3, SLC38A2, ATF3, ATF4	438	47	19672	5.73361	0.999959	0.288028	0.286199
GOTERM_BP_DIRECT	GO:0060394~negative regulation of pathway-restricted SMAD protein phosphorylation	4	0.767754	0.00406024	PMEPA1, PPARG, SMAD7, ENG	438	15	19672	11.9769	0.999981	0.293764	0.291898
GOTERM_BP_DIRECT	GO:0010839~negative regulation of keratinocyte proliferation	4	0.767754	0.00406024	EFNB2, KLF9, SFN, FGFR2	438	15	19672	11.9769	0.999981	0.293764	0.291898
GOTERM_BP_DIRECT	GO:0043065~positive regulation of apoptotic process	18	3.45489	0.00561747	PPP1R15A, TNFRSF12A, GADD45B, DUSP1, TNFRSF10B, PAWR, PTGS2, DUSP6, GADD45G, NR4A1, RYBP, MUC2, LATS2, STK17B, JMY, SAP18, PPARG, IP6K2	438	383	19672	2.11081	1	0.387368	0.384908
GOTERM_BP_DIRECT	GO:0043154~negative regulation of cysteine-type endopeptidase activity involved in apoptotic process	7	1.34357	0.00564339	NR4A1, SIAH2, DHCR24, SFN, KLF4, PTGS2, RAG1	438	73	19672	4.30675	1	0.387368	0.384908
GOTERM_BP_DIRECT	GO:0042149~cellular response to glucose starvation	6	1.15163	0.00632268	SESN2, EIF2AK3, SIK1, SIK2, BHLHA15, ATF4	438	53	19672	5.08452	1	0.423145	0.420458
GOTERM_BP_DIRECT	GO:0006629~lipid metabolic process	23	4.41459	0.0066284	CERS3, CHKA, SCD4, INSIG1, EPHX3, APOA1, DHCR24, ACSL4, MSMO1, HMGCR, HSD17B7, BAAT, PTGS2, CRKL, CYP51, C3, LIPG, PLCG2, SC5D, LDLR, PNPLA1, PTGES, IP6K2	438	554	19672	1.86463	1	0.432786	0.430037
GOTERM_BP_DIRECT	GO:0030718~germ-line stem cell population maintenance	3	0.575816	0.00696071	PIWIL2, NANOS2, PRDM14	438	6	19672	22.4566	1	0.433345	0.430593
GOTERM_BP_DIRECT	GO:0070508~cholesterol import	3	0.575816	0.00696071	STARD4, APOA1, LDLR	438	6	19672	22.4566	1	0.433345	0.430593
GOTERM_BP_DIRECT	GO:0016525~negative regulation of angiogenesis	8	1.53551	0.00731053	ADAMTS1, PLK2, STAB1, SPRY2, PPARG, ISM1, KLF4, EPHA2	438	101	19672	3.55748	1	0.444779	0.441955
GOTERM_BP_DIRECT	GO:0048538~thymus development	6	1.15163	0.00858534	CITED2, SRF, HES1, BRAF, CRKL, RAG1	438	57	19672	4.72771	1	0.510732	0.507489
GOTERM_BP_DIRECT	GO:0007283~spermatogenesis	21	4.03071	0.00879083	PIWIL2, NANOS2, GHSR, KDM3A, YTHDC1, CREM, HSF2BP, TDRD6, SSTR2, CRKL, RGS2, ZGLP1, PSME4, DND1, 1700102P08RIK, TXNDC2, SPEM1, CFAP43, TSSK1, SKIL, UTP14B	438	502	19672	1.87884	1	0.511588	0.508339
GOTERM_BP_DIRECT	GO:0045987~positive regulation of smooth muscle contraction	4	0.767754	0.00937079	EDN1, EDN2, SRF, PTGS2	438	20	19672	8.98265	1	0.522617	0.519298
GOTERM_BP_DIRECT	GO:0001516~prostaglandin biosynthetic process	4	0.767754	0.00937079	EDN1, EDN2, PTGS2, PTGES	438	20	19672	8.98265	1	0.522617	0.519298
GOTERM_BP_DIRECT	GO:0071310~cellular response to organic substance	5	0.959693	0.00976493	TRIM71, EGR1, NR4A1, EGR2, EDN1	438	38	19672	5.90964	1	0.533484	0.530096
GOTERM_BP_DIRECT	GO:0002042~cell migration involved in sprouting angiogenesis	4	0.767754	0.0107551	EFNB2, NR4A1, SRF, MMRN2	438	21	19672	8.5549	1	0.575828	0.572172
GOTERM_BP_DIRECT	GO:0016477~cell migration	14	2.68714	0.0113235	ST14, FNDC3B, NFATC2, MST1R, TREM3, PVR, CRKL, ARC, BAMBI, CORO6, HES1, MISP, EPHA2, ENG	438	284	19672	2.21403	1	0.594373	0.590598
GOTERM_BP_DIRECT	GO:0030901~midbrain development	5	0.959693	0.0116787	RFX4, HES1, OTX2, OTX1, FGFR2	438	40	19672	5.61416	1	0.60123	0.597412
GOTERM_BP_DIRECT	GO:0010942~positive regulation of cell death	6	1.15163	0.012131	EGR1, CDKN1A, CDKN1B, CRH, PTGS2, DUSP6	438	62	19672	4.34644	1	0.61273	0.608839
GOTERM_BP_DIRECT	GO:0061469~regulation of type B pancreatic cell proliferation	3	0.575816	0.0126162	NR4A1, ERRFI1, NR4A3	438	8	19672	16.8425	1	0.625434	0.621462
GOTERM_BP_DIRECT	GO:0016311~dephosphorylation	8	1.53551	0.0131179	DUSP4, G6PC2, PTPRB, DUSP1, SSH3, DUSP16, DUSP6, DUSP14	438	113	19672	3.1797	1	0.637766	0.633715
GOTERM_BP_DIRECT	GO:0045444~fat cell differentiation	7	1.34357	0.0136374	NR4A2, NR4A1, EGR2, NR4A3, EIF2AK3, PPARG, KLF4	438	88	19672	3.57264	1	0.637766	0.633715
GOTERM_BP_DIRECT	GO:0000381~regulation of alternative mRNA splicing, via spliceosome	6	1.15163	0.0137913	PTBP1, MBNL2, RBM15, YTHDC1, SAP18, MALAT1	438	64	19672	4.21062	1	0.637766	0.633715
GOTERM_BP_DIRECT	GO:0001975~response to amphetamine	5	0.959693	0.0138179	NR4A2, RGS4, NR4A1, RGS2, EDN1	438	42	19672	5.34681	1	0.637766	0.633715
GOTERM_BP_DIRECT	GO:0009755~hormone-mediated signaling pathway	5	0.959693	0.0149745	CRHBP, GHSR, KDM3A, LATS2, PPARG	438	43	19672	5.22247	1	0.668592	0.664346
GOTERM_BP_DIRECT	GO:0031668~cellular response to extracellular stimulus	4	0.767754	0.0155847	NR4A2, CDKN1A, FOS, ASGR1	438	24	19672	7.48554	1	0.668592	0.664346
GOTERM_BP_DIRECT	GO:0016310~phosphorylation	23	4.41459	0.0158797	CHKA, PLK2, LRRK1, EIF2AK3, BUB1B, BRAF, MST1R, TTN, WEE2, LATS2, OBSCN, NMRK2, STK17B, SIK3, PIP5K1A, SIK1, SIK2, TSSK1, ANKK1, STK40, FGFR2, EPHA2, IP6K2	438	601	19672	1.71881	1	0.668592	0.664346
GOTERM_BP_DIRECT	GO:0099054~presynapse assembly	3	0.575816	0.0159843	EFNB2, SDCBP, FZD5	438	9	19672	14.9711	1	0.668592	0.664346
GOTERM_BP_DIRECT	GO:1900222~negative regulation of beta-amyloid clearance	3	0.575816	0.0159843	SRF, HMGCR, CYP51	438	9	19672	14.9711	1	0.668592	0.664346
GOTERM_BP_DIRECT	GO:0060136~embryonic process involved in female pregnancy	3	0.575816	0.0159843	CITED2, ACSL4, JUNB	438	9	19672	14.9711	1	0.668592	0.664346
GOTERM_BP_DIRECT	GO:0001666~response to hypoxia	11	2.11132	0.0171051	NR4A2, EGR1, NPPC, EDN1, CDKN1B, CITED2, SRF, MTHFR, PYGM, FOSL2, ENG	438	206	19672	2.39828	1	0.704467	0.699994
GOTERM_BP_DIRECT	GO:0030900~forebrain development	7	1.34357	0.018361	RFX4, DLC1, SRF, FOXG1, OTX2, OTX1, SSTR2	438	94	19672	3.3446	1	0.742902	0.738184
GOTERM_BP_DIRECT	GO:0006694~steroid biosynthetic process	6	1.15163	0.0185934	SC5D, DHCR24, MSMO1, HMGCR, HSD17B7, CYP51	438	69	19672	3.9055	1	0.742902	0.738184
GOTERM_BP_DIRECT	GO:0050868~negative regulation of T cell activation	4	0.767754	0.0193785	IL4I1, LAG3, PELI1, LAX1	438	26	19672	6.90973	1	0.751831	0.747057
GOTERM_BP_DIRECT	GO:0045736~negative regulation of cyclin-dependent protein serine/threonine kinase activity	4	0.767754	0.0193785	CDKN1A, CDKN1B, WEE2, LATS2	438	26	19672	6.90973	1	0.751831	0.747057
GOTERM_BP_DIRECT	GO:0002675~positive regulation of acute inflammatory response	3	0.575816	0.0196896	AOC3, ADAM8, TAC1	438	10	19672	13.474	1	0.752986	0.748204
GOTERM_BP_DIRECT	GO:1902895~positive regulation of pri-miRNA transcription from RNA polymerase II promoter	6	1.15163	0.0207872	EGR1, KLF5, SRF, PPARG, FOS, KLF4	438	71	19672	3.79549	1	0.774224	0.769308
GOTERM_BP_DIRECT	GO:0010460~positive regulation of heart rate	4	0.767754	0.0214494	RGS4, EDN1, EDN2, GCH1	438	27	19672	6.65381	1	0.774224	0.769308
GOTERM_BP_DIRECT	GO:0007346~regulation of mitotic cell cycle	5	0.959693	0.021664	SDCBP, CDKN1A, CDKN1B, FOXG1, SIK1	438	48	19672	4.67846	1	0.774224	0.769308
GOTERM_BP_DIRECT	GO:0050852~T cell receptor signaling pathway	7	1.34357	0.0230676	PDE4D, NFKBIZ, PLCG2, BRAF, ERMAP, NFKBID, CRKL	438	99	19672	3.17568	1	0.774224	0.769308
GOTERM_BP_DIRECT	GO:0042130~negative regulation of T cell proliferation	5	0.959693	0.0231883	IL4I1, PELI1, PAWR, FOXJ1, IL20RB	438	49	19672	4.58298	1	0.774224	0.769308
GOTERM_BP_DIRECT	GO:0035902~response to immobilization stress	4	0.767754	0.0236366	AOC3, CRH, PPARG, FOS	438	28	19672	6.41618	1	0.774224	0.769308
GOTERM_BP_DIRECT	GO:0048844~artery morphogenesis	4	0.767754	0.0236366	HES1, LDLR, SMAD7, ENG	438	28	19672	6.41618	1	0.774224	0.769308
GOTERM_BP_DIRECT	GO:0035556~intracellular signal transduction	18	3.45489	0.0237	SHC4, EDN1, DUSP1, ASB11, BRAF, LAX1, SMAD7, SDCBP, MC1R, LATS2, STK17B, SIK3, PLCG2, SIK1, SIK2, TSSK1, DGKK, SCG2	438	449	19672	1.80053	1	0.774224	0.769308
GOTERM_BP_DIRECT	GO:0030728~ovulation	3	0.575816	0.0237155	RGS2, TNFAIP6, PTGS2	438	11	19672	12.2491	1	0.774224	0.769308
GOTERM_BP_DIRECT	GO:0018298~protein-chromophore linkage	3	0.575816	0.0237155	OPN1SW, OPN3, RHO	438	11	19672	12.2491	1	0.774224	0.769308
GOTERM_BP_DIRECT	GO:1990440~positive regulation of transcription from RNA polymerase II promoter in response to endoplasmic reticulum stress	3	0.575816	0.0237155	EIF2AK3, ATF3, ATF4	438	11	19672	12.2491	1	0.774224	0.769308
GOTERM_BP_DIRECT	GO:0032933~SREBP signaling pathway	3	0.575816	0.0237155	INSIG1, EIF2AK3, HMGCR	438	11	19672	12.2491	1	0.774224	0.769308
GOTERM_BP_DIRECT	GO:0008202~steroid metabolic process	8	1.53551	0.0242977	INSIG1, APOA1, SC5D, DHCR24, MSMO1, HMGCR, LDLR, CYP51	438	128	19672	2.80708	1	0.783673	0.778697
GOTERM_BP_DIRECT	GO:0001570~vasculogenesis	6	1.15163	0.0256656	MYO1E, CITED2, TIPARP, JUNB, EPHA2, ENG	438	75	19672	3.59306	1	0.807458	0.80233
GOTERM_BP_DIRECT	GO:0046697~decidualization	4	0.767754	0.02594	GHSR, CITED2, PTGS2, JUNB	438	29	19672	6.19493	1	0.807458	0.80233
GOTERM_BP_DIRECT	GO:0032870~cellular response to hormone stimulus	4	0.767754	0.02594	DUSP1, UCP1, FOSB, FOS	438	29	19672	6.19493	1	0.807458	0.80233
GOTERM_BP_DIRECT	GO:0006468~protein phosphorylation	22	4.22265	0.0278817	EDN1, MAML1, PLK2, LRRK1, EIF2AK3, BRAF, MST1R, TTN, WEE2, LATS2, OBSCN, STK17B, SIK3, RHO, SIK1, SIK2, TSSK1, ANKK1, TRIB1, STK40, FGFR2, EPHA2	438	600	19672	1.64682	1	0.843287	0.837932
GOTERM_BP_DIRECT	GO:0030282~bone mineralization	5	0.959693	0.0281447	EIF2AK3, PTGS2, ASPN, FGFR2, ATF4	438	52	19672	4.31858	1	0.843287	0.837932
GOTERM_BP_DIRECT	GO:0048705~skeletal system morphogenesis	5	0.959693	0.0281447	RECQL4, CSRNP1, TIPARP, ANKRD11, SIK3	438	52	19672	4.31858	1	0.843287	0.837932
GOTERM_BP_DIRECT	GO:0030878~thyroid gland development	4	0.767754	0.0283593	EDN1, TG, SRF, BRAF	438	30	19672	5.98843	1	0.843287	0.837932
GOTERM_BP_DIRECT	GO:0045471~response to ethanol	8	1.53551	0.0291516	RGS4, ADCYAP1, NPPC, RGS2, MSTN, CRH, HMGCR, FGFR2	438	133	19672	2.70155	1	0.843287	0.837932
GOTERM_BP_DIRECT	GO:0010468~regulation of gene expression	18	3.45489	0.0295792	SHC4, KDM3A, FOXG1, PRDM14, FOS, TOB2, AFF1, CRKL, NR4A2, KLF5, PLAGL1, NFKBIZ, IRF7, PLCG2, PPARG, NFKBID, TRIM10, STK40	438	461	19672	1.75366	1	0.843287	0.837932
GOTERM_BP_DIRECT	GO:0019233~sensory perception of pain	6	1.15163	0.0297678	ADCYAP1, EDN1, MC1R, TAC1, PTGS2, PTGES	438	78	19672	3.45486	1	0.843287	0.837932
GOTERM_BP_DIRECT	GO:0031100~animal organ regeneration	5	0.959693	0.0299261	CDKN1A, NR4A3, APOA1, PPARG, BAAT	438	53	19672	4.2371	1	0.843287	0.837932
GOTERM_BP_DIRECT	GO:0030968~endoplasmic reticulum unfolded protein response	5	0.959693	0.0299261	PPP1R15A, EIF2AK3, BHLHA15, ATF3, ATF4	438	53	19672	4.2371	1	0.843287	0.837932
GOTERM_BP_DIRECT	GO:0034097~response to cytokine	6	1.15163	0.0312217	SRF, REL, FOS, PTGS2, SKIL, PTGES	438	79	19672	3.41113	1	0.861653	0.856182
GOTERM_BP_DIRECT	GO:0007611~learning or memory	6	1.15163	0.0312217	NR4A2, EGR1, GHSR, EGR2, BDNF, CRH	438	79	19672	3.41113	1	0.861653	0.856182
GOTERM_BP_DIRECT	GO:0051246~regulation of protein metabolic process	3	0.575816	0.0326657	TRIM71, HPX, LDLR	438	13	19672	10.3646	1	0.867223	0.861716
GOTERM_BP_DIRECT	GO:0046323~glucose import	3	0.575816	0.0326657	SESN2, SLC2A2, SLC2A3	438	13	19672	10.3646	1	0.867223	0.861716
GOTERM_BP_DIRECT	GO:0070262~peptidyl-serine dephosphorylation	3	0.575816	0.0326657	PPP1R15A, PPP1R15B, DUSP1	438	13	19672	10.3646	1	0.867223	0.861716
GOTERM_BP_DIRECT	GO:0008217~regulation of blood pressure	6	1.15163	0.0327193	AOC3, EDN1, GCH1, PPARG, TAC1, PTGS2	438	80	19672	3.36849	1	0.867223	0.861716
GOTERM_BP_DIRECT	GO:0009968~negative regulation of signal transduction	5	0.959693	0.0336848	RGS4, RGS2, RGS16, PMEPA1, RGS7BP	438	55	19672	4.08302	1	0.884061	0.878447
GOTERM_BP_DIRECT	GO:0048675~axon extension	4	0.767754	0.036308	EDN1, EDN2, BDNF, VCL	438	33	19672	5.44403	1	0.943656	0.937664
GOTERM_BP_DIRECT	GO:0033673~negative regulation of kinase activity	3	0.575816	0.0375596	CDKN1B, MSTN, IRS2	438	14	19672	9.62427	1	0.952257	0.94621
GOTERM_BP_DIRECT	GO:0045943~positive regulation of transcription from RNA polymerase I promoter	3	0.575816	0.0375596	PPP1R15A, EIF2AK3, ATF4	438	14	19672	9.62427	1	0.952257	0.94621
GOTERM_BP_DIRECT	GO:0030514~negative regulation of BMP signaling pathway	5	0.959693	0.0377061	TNFAIP6, BAMBI, PPARG, SKIL, SMAD7	438	57	19672	3.93976	1	0.952257	0.94621
GOTERM_BP_DIRECT	GO:0034260~negative regulation of GTPase activity	4	0.767754	0.0391854	ADCYAP1, PECAM1, SPRY2, CPEB2	438	34	19672	5.28391	1	0.964077	0.957954
GOTERM_BP_DIRECT	GO:0070328~triglyceride homeostasis	4	0.767754	0.0391854	SESN2, APOA1, RORA, HMGCR	438	34	19672	5.28391	1	0.964077	0.957954
GOTERM_BP_DIRECT	GO:0048167~regulation of synaptic plasticity	5	0.959693	0.0398156	NPAS4, VGF, BDNF, PLK2, ATF4	438	58	19672	3.87183	1	0.964077	0.957954
GOTERM_BP_DIRECT	GO:0006366~transcription from RNA polymerase II promoter	7	1.34357	0.0403524	NFAT5, EDN1, NFIL3, FOSB, FOS, JUNB, FOSL2	438	113	19672	2.78224	1	0.964077	0.957954
GOTERM_BP_DIRECT	GO:0034976~response to endoplasmic reticulum stress	6	1.15163	0.0408733	PPP1R15A, PPP1R15B, EIF2AK3, DNAJB9, TNFRSF10B, ATF4	438	85	19672	3.17035	1	0.964077	0.957954
GOTERM_BP_DIRECT	GO:0001816~cytokine production	4	0.767754	0.0421749	NFAT5, REL, NFATC2, TREM3	438	35	19672	5.13294	1	0.964077	0.957954
GOTERM_BP_DIRECT	GO:0000079~regulation of cyclin-dependent protein serine/threonine kinase activity	4	0.767754	0.0421749	CDKN1A, CDKN1B, SFN, CCNO	438	35	19672	5.13294	1	0.964077	0.957954
GOTERM_BP_DIRECT	GO:0071482~cellular response to light stimulus	3	0.575816	0.0427134	OPN1SW, OPN3, RHO	438	15	19672	8.98265	1	0.964077	0.957954
GOTERM_BP_DIRECT	GO:0045580~regulation of T cell differentiation	3	0.575816	0.0427134	CRTAM, BRAF, RAG1	438	15	19672	8.98265	1	0.964077	0.957954
GOTERM_BP_DIRECT	GO:0071850~mitotic cell cycle arrest	3	0.575816	0.0427134	CDKN1A, CDKN1B, DUSP1	438	15	19672	8.98265	1	0.964077	0.957954
GOTERM_BP_DIRECT	GO:0070848~response to growth factor	3	0.575816	0.0427134	SKIL, DUSP6, EPHA2	438	15	19672	8.98265	1	0.964077	0.957954
GOTERM_BP_DIRECT	GO:1900924~negative regulation of glycine import	2	0.383877	0.0439363	RGS4, RGS2	438	2	19672	44.9132	1	0.964077	0.957954
GOTERM_BP_DIRECT	GO:1902010~negative regulation of translation in response to endoplasmic reticulum stress	2	0.383877	0.0439363	SESN2, EIF2AK3	438	2	19672	44.9132	1	0.964077	0.957954
GOTERM_BP_DIRECT	GO:0070171~negative regulation of tooth mineralization	2	0.383877	0.0439363	BCOR, ASPN	438	2	19672	44.9132	1	0.964077	0.957954
GOTERM_BP_DIRECT	GO:0060734~regulation of endoplasmic reticulum stress-induced eIF2 alpha phosphorylation	2	0.383877	0.0439363	PPP1R15A, EIF2AK3	438	2	19672	44.9132	1	0.964077	0.957954
GOTERM_BP_DIRECT	GO:1905179~negative regulation of cardiac muscle tissue regeneration	2	0.383877	0.0439363	CDKN1A, CDKN1B	438	2	19672	44.9132	1	0.964077	0.957954
GOTERM_BP_DIRECT	GO:0010467~gene expression	8	1.53551	0.0447178	NR4A2, PTBP1, EGR2, EDN1, SLC3A1, KLF4, CHD2, KCNJ1	438	146	19672	2.461	1	0.969623	0.963465
GOTERM_BP_DIRECT	GO:0001958~endochondral ossification	4	0.767754	0.0452756	DLX5, NAB1, SIK3, COL10A1	438	36	19672	4.99036	1	0.969623	0.963465
GOTERM_BP_DIRECT	GO:0035335~peptidyl-tyrosine dephosphorylation	4	0.767754	0.0452756	DUSP4, DUSP1, DUSP16, DUSP6	438	36	19672	4.99036	1	0.969623	0.963465
GOTERM_BP_DIRECT	GO:0008203~cholesterol metabolic process	7	1.34357	0.0464744	INSIG1, APOA1, DHCR24, MSMO1, HMGCR, LDLR, CYP51	438	117	19672	2.68712	1	0.987397	0.981127
GOTERM_BP_DIRECT	GO:0040037~negative regulation of fibroblast growth factor receptor signaling pathway	3	0.575816	0.0481131	SPRY4, SPRY2, PRDM14	438	16	19672	8.42123	1	0.99082	0.984528
GOTERM_BP_DIRECT	GO:0060100~positive regulation of phagocytosis, engulfment	3	0.575816	0.0481131	C3, PLCG2, PPARG	438	16	19672	8.42123	1	0.99082	0.984528
GOTERM_BP_DIRECT	GO:0046887~positive regulation of hormone secretion	3	0.575816	0.0481131	CNTF, EDN1, EDN2	438	16	19672	8.42123	1	0.99082	0.984528
GOTERM_BP_DIRECT	GO:0048514~blood vessel morphogenesis	4	0.767754	0.0484861	EFNB2, EDN1, SERPINF2, EPHA2	438	37	19672	4.85549	1	0.99082	0.984528
GOTERM_BP_DIRECT	GO:0048008~platelet-derived growth factor receptor signaling pathway	4	0.767754	0.0484861	MYO1E, CSRNP1, NR4A3, TIPARP	438	37	19672	4.85549	1	0.99082	0.984528
GOTERM_BP_DIRECT	GO:0001501~skeletal system development	7	1.34357	0.04974	RECQL4, EDN1, WFIKKN1, WFIKKN2, EIF2AK3, HAPLN4, EPHA2	438	119	19672	2.64196	1	1	0.994021
GOTERM_BP_DIRECT	GO:0000082~G1/S transition of mitotic cell cycle	5	0.959693	0.0513512	TRIM71, CDKN1A, CDKN1B, LATS2, PLK2	438	63	19672	3.56454	1	1	0.994021
GOTERM_BP_DIRECT	GO:0035418~protein localization to synapse	3	0.575816	0.0537453	MPP4, HOMER1, LRRTM1	438	17	19672	7.92587	1	1	0.994021
GOTERM_BP_DIRECT	GO:0032966~negative regulation of collagen biosynthetic process	3	0.575816	0.0537453	ERRFI1, NPPC, PPARG	438	17	19672	7.92587	1	1	0.994021
GOTERM_BP_DIRECT	GO:0032516~positive regulation of phosphoprotein phosphatase activity	3	0.575816	0.0537453	PPP1R15A, PPP1R15B, PAWR	438	17	19672	7.92587	1	1	0.994021
GOTERM_BP_DIRECT	GO:0055091~phospholipid homeostasis	3	0.575816	0.0537453	LIPG, APOA1, TLCD2	438	17	19672	7.92587	1	1	0.994021
GOTERM_BP_DIRECT	GO:0009636~response to toxic substance	6	1.15163	0.0541858	CDKN1A, GJC2, CHKA, NEFL, FOS, ATF4	438	92	19672	2.92912	1	1	0.994021
GOTERM_BP_DIRECT	GO:0071456~cellular response to hypoxia	7	1.34357	0.0548966	SUV39H2, EDN1, LMNA, RORA, ADAM8, CPEB2, VASN	438	122	19672	2.57699	1	1	0.994021
GOTERM_BP_DIRECT	GO:0050873~brown fat cell differentiation	4	0.767754	0.055231	RGS2, UCP1, PPARG, PTGS2	438	39	19672	4.60649	1	1	0.994021
GOTERM_BP_DIRECT	GO:0045595~regulation of cell differentiation	4	0.767754	0.0587623	PTBP1, SPRY2, SIK1, KLF4	438	40	19672	4.49132	1	1	0.994021
GOTERM_BP_DIRECT	GO:0060325~face morphogenesis	4	0.767754	0.0587623	CSRNP1, DLX5, TIPARP, ANKRD11	438	40	19672	4.49132	1	1	0.994021
GOTERM_BP_DIRECT	GO:0050732~negative regulation of peptidyl-tyrosine phosphorylation	3	0.575816	0.0595971	ERRFI1, LRRK1, PECAM1	438	18	19672	7.48554	1	1	0.994021
GOTERM_BP_DIRECT	GO:2000279~negative regulation of DNA biosynthetic process	3	0.575816	0.0595971	NPPC, CDKN1A, DUSP1	438	18	19672	7.48554	1	1	0.994021
GOTERM_BP_DIRECT	GO:0001569~branching involved in blood vessel morphogenesis	4	0.767754	0.0623972	EDN1, RBM15, SRF, ENG	438	41	19672	4.38178	1	1	0.994021
GOTERM_BP_DIRECT	GO:0042493~response to drug	13	2.4952	0.0633095	CDKN1A, CDKN1B, BDNF, NFATC2, MTHFR, FOS, PTGS2, DUSP6, NPPC, CRH, FOSB, PPARG, CCNO	438	328	19672	1.7801	1	1	0.994021
GOTERM_BP_DIRECT	GO:0042752~regulation of circadian rhythm	5	0.959693	0.0645193	PER1, SIAH2, CREM, PPARG, RORA	438	68	19672	3.30244	1	1	0.994021
GOTERM_BP_DIRECT	GO:0007623~circadian rhythm	6	1.15163	0.0650619	PER1, NFIL3, BDNF, KLF9, CREM, ATF4	438	97	19672	2.77814	1	1	0.994021
GOTERM_BP_DIRECT	GO:0034613~cellular protein localization	6	1.15163	0.0650619	FRMD6, LATS2, LMNA, FOXJ1, ESAM, SFN	438	97	19672	2.77814	1	1	0.994021
GOTERM_BP_DIRECT	GO:0048852~diencephalon morphogenesis	2	0.383877	0.0651767	OTX2, OTX1	438	3	19672	29.9422	1	1	0.994021
GOTERM_BP_DIRECT	GO:2000854~positive regulation of corticosterone secretion	2	0.383877	0.0651767	CRH, TAC1	438	3	19672	29.9422	1	1	0.994021
GOTERM_BP_DIRECT	GO:1990737~response to manganese-induced endoplasmic reticulum stress	2	0.383877	0.0651767	EIF2AK3, ATF4	438	3	19672	29.9422	1	1	0.994021
GOTERM_BP_DIRECT	GO:0046668~regulation of retinal cell programmed cell death	2	0.383877	0.0651767	CNTF, BDNF	438	3	19672	29.9422	1	1	0.994021
GOTERM_BP_DIRECT	GO:0036123~histone H3-K9 dimethylation	2	0.383877	0.0651767	SUV39H2, KDM3A	438	3	19672	29.9422	1	1	0.994021
GOTERM_BP_DIRECT	GO:0036315~cellular response to sterol	2	0.383877	0.0651767	INSIG1, RORA	438	3	19672	29.9422	1	1	0.994021
GOTERM_BP_DIRECT	GO:0015914~phospholipid transport	4	0.767754	0.0661341	ATP8B3, APOA1, ATP11B, LDLR	438	42	19672	4.27745	1	1	0.994021
GOTERM_BP_DIRECT	GO:0051091~positive regulation of sequence-specific DNA binding transcription factor activity	7	1.34357	0.0661453	EDN1, BDNF, SRF, JMY, IFRD1, PLCG2, PPARG	438	128	19672	2.45619	1	1	0.994021
GOTERM_BP_DIRECT	GO:0042632~cholesterol homeostasis	6	1.15163	0.0697301	INSIG1, LIPG, APOA1, RORA, HMGCR, LDLR	438	99	19672	2.72201	1	1	0.994021
GOTERM_BP_DIRECT	GO:0009409~response to cold	4	0.767754	0.0699711	VGF, UCP1, PPARG, FOS	438	43	19672	4.17798	1	1	0.994021
GOTERM_BP_DIRECT	GO:0008284~positive regulation of cell proliferation	21	4.03071	0.0701727	SHC4, KLB, CNTF, EDN1, CDKN1B, EDN2, IRS2, HMGCR, PTGS2, CRKL, RECQL4, EFNB2, SDCBP, ADCYAP1, KLF5, BAMBI, KITL, CRH, HES1, ATF3, FGFR2	438	632	19672	1.49237	1	1	0.994021
GOTERM_BP_DIRECT	GO:0048384~retinoic acid receptor signaling pathway	3	0.575816	0.0719098	CREM, PPARG, CRKL	438	20	19672	6.73699	1	1	0.994021
GOTERM_BP_DIRECT	GO:0010801~negative regulation of peptidyl-threonine phosphorylation	3	0.575816	0.0719098	PPP1R15A, SPRY2, SMAD7	438	20	19672	6.73699	1	1	0.994021
GOTERM_BP_DIRECT	GO:0032922~circadian regulation of gene expression	5	0.959693	0.0762013	PER1, EGR1, CREM, RORA, ATF4	438	72	19672	3.11898	1	1	0.994021
GOTERM_BP_DIRECT	GO:0001701~in utero embryonic development	13	2.4952	0.0779347	EDN1, CITED2, YTHDC1, SRF, ANKRD11, PDZK1, TTN, MYO1E, MAFF, ERF, HES1, JUNB, FGFR2	438	340	19672	1.71727	1	1	0.994021
GOTERM_BP_DIRECT	GO:0050709~negative regulation of protein secretion	3	0.575816	0.0783472	SYT4, HMGCR, CYP51	438	21	19672	6.41618	1	1	0.994021
GOTERM_BP_DIRECT	GO:0090630~activation of GTPase activity	6	1.15163	0.0796052	TBC1D1, PIP5K1A, FOXJ1, SIPA1L2, CRKL, EPHA2	438	103	19672	2.61631	1	1	0.994021
GOTERM_BP_DIRECT	GO:0030308~negative regulation of cell growth	7	1.34357	0.0808463	SERTAD3, CDKN1A, CDKN1B, SERTAD1, SESN2, PPARG, IP6K2	438	135	19672	2.32883	1	1	0.994021
GOTERM_BP_DIRECT	GO:0045787~positive regulation of cell cycle	4	0.767754	0.0820633	NR4A3, CITED2, FOXG1, FGFR2	438	46	19672	3.9055	1	1	0.994021
GOTERM_BP_DIRECT	GO:0043409~negative regulation of MAPK cascade	4	0.767754	0.0820633	DUSP4, DUSP1, DUSP16, DUSP6	438	46	19672	3.9055	1	1	0.994021
GOTERM_BP_DIRECT	GO:0060412~ventricular septum morphogenesis	4	0.767754	0.0820633	RBM15, CITED2, HES1, SMAD7	438	46	19672	3.9055	1	1	0.994021
GOTERM_BP_DIRECT	GO:0048469~cell maturation	4	0.767754	0.0820633	FZD5, HES1, PPARG, BHLHA15	438	46	19672	3.9055	1	1	0.994021
GOTERM_BP_DIRECT	GO:0030890~positive regulation of B cell proliferation	4	0.767754	0.0820633	CDKN1A, PELI1, NFATC2, IRS2	438	46	19672	3.9055	1	1	0.994021
GOTERM_BP_DIRECT	GO:0007265~Ras protein signal transduction	5	0.959693	0.0824139	SDCBP, CDKN1A, PLK2, DHCR24, RGL2	438	74	19672	3.03468	1	1	0.994021
GOTERM_BP_DIRECT	GO:0048265~response to pain	3	0.575816	0.0849567	GCH1, CRH, TAC1	438	22	19672	6.12453	1	1	0.994021
GOTERM_BP_DIRECT	GO:0008610~lipid biosynthetic process	3	0.575816	0.0849567	SC5D, ACSL4, MSMO1	438	22	19672	6.12453	1	1	0.994021
GOTERM_BP_DIRECT	GO:0006970~response to osmotic stress	3	0.575816	0.0849567	NFAT5, TSC22D2, FMO1	438	22	19672	6.12453	1	1	0.994021
GOTERM_BP_DIRECT	GO:0001829~trophectodermal cell differentiation	3	0.575816	0.0849567	CITED2, SRF, JUNB	438	22	19672	6.12453	1	1	0.994021
GOTERM_BP_DIRECT	GO:0021575~hindbrain morphogenesis	2	0.383877	0.0859463	DLC1, HES1	438	4	19672	22.4566	1	1	0.994021
GOTERM_BP_DIRECT	GO:0022037~metencephalon development	2	0.383877	0.0859463	OTX2, OTX1	438	4	19672	22.4566	1	1	0.994021
GOTERM_BP_DIRECT	GO:0014826~vein smooth muscle contraction	2	0.383877	0.0859463	EDN1, EDN2	438	4	19672	22.4566	1	1	0.994021
GOTERM_BP_DIRECT	GO:0001827~inner cell mass cell fate commitment	2	0.383877	0.0859463	LATS2, PRDM14	438	4	19672	22.4566	1	1	0.994021
GOTERM_BP_DIRECT	GO:0010664~negative regulation of striated muscle cell apoptotic process	2	0.383877	0.0859463	BAG3, HMGCR	438	4	19672	22.4566	1	1	0.994021
GOTERM_BP_DIRECT	GO:0060585~positive regulation of prostaglandin-endoperoxide synthase activity	2	0.383877	0.0859463	EDN1, EDN2	438	4	19672	22.4566	1	1	0.994021
GOTERM_BP_DIRECT	GO:0030336~negative regulation of cell migration	7	1.34357	0.0876625	MUC2, CITED2, DLC1, SRF, MMRN2, KLF4, ENG	438	138	19672	2.27821	1	1	0.994021
GOTERM_BP_DIRECT	GO:0001657~ureteric bud development	4	0.767754	0.0905888	BDNF, SIM1, FGFR2, SMAD7	438	48	19672	3.74277	1	1	0.994021
GOTERM_BP_DIRECT	GO:0048747~muscle fiber development	3	0.575816	0.0917278	WFIKKN1, MYOF, WFIKKN2	438	23	19672	5.85825	1	1	0.994021
GOTERM_BP_DIRECT	GO:0002687~positive regulation of leukocyte migration	3	0.575816	0.0917278	AOC3, KITL, PECAM1	438	23	19672	5.85825	1	1	0.994021
GOTERM_BP_DIRECT	GO:0042692~muscle cell differentiation	3	0.575816	0.0917278	FBXO40, IFRD1, RORA	438	23	19672	5.85825	1	1	0.994021
GOTERM_BP_DIRECT	GO:0046716~muscle cell cellular homeostasis	3	0.575816	0.0917278	MSTN, BAG3, SRF	438	23	19672	5.85825	1	1	0.994021
GOTERM_BP_DIRECT	GO:0048513~animal organ development	3	0.575816	0.0917278	NPPC, SPRY4, SPRY2	438	23	19672	5.85825	1	1	0.994021
GOTERM_BP_DIRECT	GO:0010629~negative regulation of gene expression	14	2.68714	0.092036	EDN1, CDKN1A, CITED2, TIPARP, EIF2AK3, PAWR, KLF4, CRKL, REL, CRH, HES1, PPARG, LDLR, ENG	438	387	19672	1.62477	1	1	0.994021
GOTERM_BP_DIRECT	GO:0019722~calcium-mediated signaling	5	0.959693	0.0921833	EDN1, EDN2, EIF2AK3, PLCG2, BHLHA15	438	77	19672	2.91644	1	1	0.994021
GOTERM_BP_DIRECT	GO:0006417~regulation of translation	7	1.34357	0.0947836	PPP1R15A, PIWIL2, PPP1R15B, NANOS2, RGS2, EIF2AK3, CPEB2	438	141	19672	2.22974	1	1	0.994021
GOTERM_BP_DIRECT	GO:0008306~associative learning	4	0.767754	0.0949845	SRF, CRH, TAC1, NPTX2	438	49	19672	3.66639	1	1	0.994021
GOTERM_BP_DIRECT	GO:0048477~oogenesis	4	0.767754	0.0949845	PIWIL2, NANOS2, ZGLP1, TDRD6	438	49	19672	3.66639	1	1	0.994021
GOTERM_BP_DIRECT	GO:0032436~positive regulation of proteasomal ubiquitin-dependent protein catabolic process	5	0.959693	0.0955572	PLK2, RNF217, ARIH1, TRIB1, SMAD7	438	78	19672	2.87905	1	1	0.994021
GOTERM_BP_DIRECT	GO:0090263~positive regulation of canonical Wnt signaling pathway	6	1.15163	0.0985775	DLX5, BAMBI, LRRK1, FGFR2, DKK2, TMEM198	438	110	19672	2.44981	1	1	0.994021
GOTERM_BP_DIRECT	GO:0017015~regulation of transforming growth factor beta receptor signaling pathway	3	0.575816	0.0986499	LATS2, SMAD7, ENG	438	24	19672	5.61416	1	1	0.994021
GOTERM_BP_DIRECT	GO:0007602~phototransduction	3	0.575816	0.0986499	OPN1SW, OPN3, RHO	438	24	19672	5.61416	1	1	0.994021
GOTERM_BP_DIRECT	GO:0010862~positive regulation of pathway-restricted SMAD protein phosphorylation	4	0.767754	0.0994659	SDCBP, MSTN, PPARG, ENG	438	50	19672	3.59306	1	1	0.994021
GOTERM_BP_DIRECT	GO:0008543~fibroblast growth factor receptor signaling pathway	4	0.767754	0.0994659	KLB, TRIM71, FGFR2, CRKL	438	50	19672	3.59306	1	1	0.994021
GOTERM_CC_DIRECT	GO:0005634~nucleus	192	36.8522	4.31595e-08	PRDM8, ERRFI1, CNTF, MAML1, NAB1, POP4, BUB1B, CWC25, RORA, IFI35, RGS4, PNN, CRHBP, RGS2, PEG10, SESN2, PAPOLB, KPNA2, JUNB, IER2, RAG1, NANOS2, MBNL2, IFRD1, ARID5A, BHLHA15, SDCBP2, GEM, SAP30, NPAS4, OBSCN, SLFN14, RFX4, PSME4, ERF, SIK1, SIK2, NUP98, PKP3, TRIB1, TSSK1, ANKK1, CCNO, ATF3, C130026I21RIK, ATF4, DLX2, CRABP2, DLX5, YTHDC1, ANKRD11, FOXG1, CREM, PRDM14, OAZ1, TOR1AIP1, HELZ2, SD…	448	6399	20815	1.39408	1.84289e-05	1.84291e-05	1.83428e-05
GOTERM_CC_DIRECT	GO:0005737~cytoplasm	207	39.7313	2.67156e-07	ERRFI1, CNTF, AVIL, HSF2BP, IFI35, CRKL, PNN, ENDOU, FRAT2, WDR90, PEG10, IER2, STARD4, MBNL2, IFRD1, ACSL4, ARC, RNF128, PSME4, SIK3, SIK1, SIK2, ANKK1, TRIB1, TRIM10, OBSL1, CCNO, ATF4, PTGES, CRABP2, EVPL, OAZ1, HELZ2, INPP5F, RNF217, DND1, PLCG2, PIP5K1A, SFN, GSDMC3, CDR2, EGR1, EGR2, CHKA, HOMER1, GADD45B, PLK2, SIAH2, EIF2AK3, NFATC2, IRF2BP2, BRAF, BTBD10, GADD45G, 4930590J08RIK, MC1R, LA…	448	7202	20815	1.33541	0.000114069	5.70378e-05	5.67707e-05
GOTERM_CC_DIRECT	GO:0005667~transcription factor complex	19	3.64683	8.62127e-05	NFAT5, ARID5A, CREM, NFATC2, FOS, TFCP2L1, KLF4, SMAD7, NPAS4, NR4A2, NR4A1, KLF5, NR4A3, REL, SAP18, OTX2, SKIL, JUNB, ATF4	448	298	20815	2.96235	0.036145	0.0122709	0.0122135
GOTERM_CC_DIRECT	GO:0016607~nuclear speck	21	4.03071	0.000745379	UNC45A, USP36, RBM15, BDNF, YTHDC1, MAML1, CWC25, SDCBP2, NR4A2, PNN, PABPN1, SNRNP70, PSME4, LMNA, NFKBIZ, WAC, PIP5K1A, LUC7L3, SAP18, MALAT1, ATF4	448	417	20815	2.33982	0.272685	0.0795692	0.0791965
GOTERM_CC_DIRECT	GO:0005576~extracellular region	58	11.1324	0.0036218	LGALS3BP, SPON2, ECM2, MSTN, TNFAIP6, WFIKKN1, WFIKKN2, C1QTNF9, IFI35, ISM1, IFI30, HAPLN4, ENDOU, NPPC, CRHBP, IL4I1, ADAMTS1, CTSK, LIPG, EMILIN3, COL10A1, CFAP43, TECTA, OVGP1, LAG3, EDN1, EDN2, SERPINB2, SERPINF2, APOA1, ASPN, MUC5AC, DKK2, ADCYAP1, OBSCN, VGF, MMRN2, HHIPL2, CRH, SCG2, CFAP53, FGL2, C3, SDCBP, HPX, MUC2, SFN, NPTX2, TAC1, ST14, BDNF, TG, KITL, COL7A1, LY6G5B, GLA, FGFR2, BP…	448	1851	20815	1.45586	0.787607	0.309302	0.307853
GOTERM_CC_DIRECT	GO:0035976~transcription factor AP-1 complex	3	0.575816	0.00440797	NFATC2, FOS, JUNB	448	5	20815	27.8772	0.848378	0.313701	0.312231
GOTERM_CC_DIRECT	GO:0005654~nucleoplasm	91	17.4664	0.0145971	USP36, CDKN1A, GMEB2, CDKN1B, SPIN4, MAML1, RORA, JADE2, DUSP16, CRKL, SNRNP70, NMRK2, PCF11, PEG10, CTSK, KPNA2, JUNB, IER2, RAG1, DUSP4, RBM15, MBNL2, ARID5A, FOS, SDCBP2, DUSP6, SAP30, ELF4, IRF4, PSME4, SIK3, ZFP131, ERF, WAC, IRF7, LUC7L3, PPARG, NUP98, PKP3, IRF6, ATF3, STK40, ATF4, NFAT5, KDM3A, CRABP2, DLX5, YTHDC1, ANKRD11, SRF, FOXG1, PRDM14, PPM1D, SPTY2D1, HELZ2, SDCBP, ORC1, DNAJB4, …	448	3368	20815	1.25536	0.998125	0.890422	0.886251
GOTERM_CC_DIRECT	GO:0031430~M band	4	0.767754	0.0177301	OBSCN, LMOD3, MYOM2, TTN	448	26	20815	7.14801	0.999519	0.929036	0.924684
GOTERM_CC_DIRECT	GO:0090575~RNA polymerase II transcription factor complex	8	1.53551	0.0199025	NFIL3, MAFF, PPARG, FOS, JUNB, ATF3, ATF4, FOSL2	448	127	20815	2.92674	0.999813	0.929036	0.924684
GOTERM_CC_DIRECT	GO:0005912~adherens junction	9	1.72745	0.0217573	EFNB2, SDCBP, MYO1E, MPP4, ESAM, PKP3, PVR, VCL, SMAD7	448	159	20815	2.62993	0.999917	0.929036	0.924684
GOTERM_CC_DIRECT	GO:0030054~cell junction	30	5.75816	0.0253306	SHC4, CHRM2, NRN1, AVIL, IFI30, EVPL, THSD1, EFNB2, SDCBP, PNN, PARD6A, GJC2, LRRTM1, UBN1, MISP, IP6K2, KCNJ4, FZD5, HOMER1, PCDH8, MYO1E, ARC, CLDN15, DLC1, PECAM1, ESAM, PKP3, IRF6, VCL, EPHA2	448	919	20815	1.51672	0.999983	0.98329	0.978684
GOTERM_CC_DIRECT	GO:0043005~neuron projection	20	3.83877	0.0327722	PCSK1, SYT4, GHSR, HOMER1, AVIL, SIAH2, PAWR, BRAF, FOS, PTGS2, SSTR2, ADCYAP1, RGS2, VGF, BAG3, NEFL, RGS7BP, CPEB2, ATF4, EPHA2	448	556	20815	1.6713	0.999999	1	0.997653
GOTERM_CC_DIRECT	GO:0016604~nuclear body	14	2.68714	0.0329361	CDKN1A, YTHDC1, OBSCN, MSANTD1, ELF4, PLAGL1, LMNA, UBN1, SAP18, MALAT1, NUP98, ARIH1, MAMLD1, ENG	448	340	20815	1.91314	0.999999	1	0.997653
GOTERM_CC_DIRECT	GO:0005903~brush border	6	1.15163	0.0346478	MYO1E, SLC2A2, ATP6V0A4, PDZK1, SLC38A2, VCL	448	84	20815	3.31872	1	1	0.997653
GOTERM_CC_DIRECT	GO:0016590~ACF complex	2	0.383877	0.0424896	SMARCA5, BAZ1A	448	2	20815	46.4621	1	1	0.997653
GOTERM_CC_DIRECT	GO:0031012~extracellular matrix	12	2.30326	0.0445366	SPON2, MUC2, ECM2, ADAMTS1, LRRTM1, MMRN2, COL10A1, HAPLN4, ASPN, VASN, MUC5AC, TECTA	448	285	20815	1.9563	1	1	0.997653
GOTERM_CC_DIRECT	GO:0016020~membrane	162	31.094	0.0512407	CHRM2, KLB, ERRFI1, SPPL2C, AQP9, MSMO1, IFI35, RGS4, RGS2, TECTA, GHSR, LAG3, SYTL1, FNDC3B, ATP11B, ACSL4, PDZK1, FNDC9, LAX1, SDCBP2, GEM, ARC, OBSCN, FRMD6, RNF128, ADAM8, NUP98, A3GALT2, VCL, EPHA2, PTGES, ATF4, SHC4, NRN1, INSIG1, MST1R, EVPL, TOR1AIP1, EFNB2, SDCBP, CD79A, GJC2, INPP5F, BAG3, RNF217, PLCG2, PIP5K1A, SLC38A6, ATP6V0A4, CDH26, TRPM5, GSDMC3, SLC38A2, CD300LG, KCNF1, SYT4, ST…	448	6726	20815	1.11907	1	1	0.997653
GOTERM_CC_DIRECT	GO:0005901~caveola	6	1.15163	0.0539311	KIF18A, DLC1, MYOF, SLC2A3, PTGS2, LDLR	448	95	20815	2.93445	1	1	0.997653
GOTERM_CC_DIRECT	GO:0043231~intracellular membrane-bounded organelle	34	6.52591	0.0580157	CDKN1B, MAML1, AQP9, HMGCR, PTGS2, IFI30, INPP5F, NMRK2, PLAGL1, CTSK, PMEPA1, SC5D, MISP, NKTR, AOC3, OVGP1, EGR2, SIAH2, SCD4, MYOF, SMARCA5, FMO1, EPHX3, ACSL4, BRAF, VPS37B, CYP51, KLF5, GPRC5A, VGF, FOSB, PPARG, NUP98, PTGES	448	1154	20815	1.3689	1	1	0.997653
GOTERM_CC_DIRECT	GO:0098892~extrinsic component of postsynaptic specialization membrane	2	0.383877	0.063054	KPNA2, NPTX2	448	3	20815	30.9747	1	1	0.997653
GOTERM_CC_DIRECT	GO:0070701~mucus layer	2	0.383877	0.063054	MUC2, MUC5AC	448	3	20815	30.9747	1	1	0.997653
GOTERM_CC_DIRECT	GO:0032587~ruffle membrane	6	1.15163	0.0643954	DLC1, SPRY4, PLCG2, PIP5K1A, SPRY2, EPHA2	448	100	20815	2.78772	1	1	0.997653
GOTERM_CC_DIRECT	GO:0031045~dense core granule	3	0.575816	0.0738925	SYT4, CRHBP, SCG2	448	21	20815	6.63744	1	1	0.997653
GOTERM_CC_DIRECT	GO:1990589~ATF4-CREB1 transcription factor complex	2	0.383877	0.0831778	CREM, ATF4	448	4	20815	23.231	1	1	0.997653
GOTERM_CC_DIRECT	GO:0015629~actin cytoskeleton	10	1.91939	0.0874975	MYO1E, MYO15, ARC, MPP4, RINL, STK17B, AVIL, SPRY2, PAWR, VCL	448	248	20815	1.87347	1	1	0.997653
GOTERM_CC_DIRECT	GO:0043025~neuronal cell body	20	3.83877	0.0924822	KCNJ4, CHRM2, PCSK1, SYT4, CNTF, HOMER1, BDNF, SIAH2, KCNJ14, PAWR, ACSL4, SNX18, PARD6A, GJC2, VGF, INPP5F, CRH, TRPM5, TAC1, SLC38A2	448	635	20815	1.46337	1	1	0.997653
GOTERM_CC_DIRECT	GO:0030018~Z disc	7	1.34357	0.0928861	OBSCN, HOMER1, BAG3, PYGM, FBXL22, VCL, TTN	448	145	20815	2.243	1	1	0.997653
GOTERM_CC_DIRECT	GO:0043204~perikaryon	9	1.72745	0.0982834	PCSK1, CRHBP, ADCYAP1, GJC2, FZD5, BDNF, CRH, SLC2A3, RGS7BP	448	218	20815	1.91816	1	1	0.997653
GOTERM_MF_DIRECT	GO:0005515~protein binding	184	35.3167	4.06546e-11	PRDM8, KLB, SPON2, ERRFI1, AVIL, D16ERTD472E, BUB1B, IRS2, HSF2BP, RORA, JADE2, PVR, CRKL, RGS2, RINL, SESN2, PAPOLB, KPNA2, JUNB, RAG1, TECTA, NANOS2, LAG3, SYTL1, ARID5A, PDZK1, GEM, SAP30, NPAS4, ARC, OBSCN, FRMD6, RFX4, SIK3, SIK1, MALAT1, ADAM8, SIK2, PKP3, TSSK1, TRIM10, VCL, EPHA2, ATF4, DLX2, NRN1, DLX5, YTHDC1, FOXG1, INSIG1, CREM, PRDM14, OAZ1, TOR1AIP1, EFNB2, C3, SDCBP, CD79A, INPP5F,…	415	5363	18371	1.51878	2.72792e-08	2.72792e-08	2.69946e-08
GOTERM_MF_DIRECT	GO:0001228~transcriptional activator activity, RNA polymerase II transcription regulatory region sequence-specific binding	38	7.29367	1.09271e-09	NFAT5, CSRNP1, DLX2, GMEB2, DLX5, SRF, ZFP948, TFCP2L1, PLAGL1, OTX2, OTX1, JUNB, EGR1, EGR2, EGR4, NFATC2, FOXJ1, FOS, BHLHA15, KLF4, FOSL2, NPAS4, NR4A2, NR4A1, KLF5, NR4A3, IRF4, ELF4, RFX4, KLF9, MAFF, ZFP131, REL, FOSB, PPARG, IRF6, ATF3, ATF4	415	528	18371	3.18592	7.33208e-07	3.66604e-07	3.6278e-07
GOTERM_MF_DIRECT	GO:0043565~sequence-specific DNA binding	33	6.33397	6.91219e-08	CSRNP1, SRF, FOXG1, RORA, PTBP1, HES1, JUNB, RAG1, EGR1, EGR2, EGR4, ARID5A, NFATC2, FOXJ1, FOS, KLF14, KLF4, FOSL2, NR4A2, NR4A1, KLF5, NR4A3, IRF4, ELF4, ZGLP1, MAFF, ZFP131, REL, ERF, FOSB, PPARG, IRF6, ATF4	415	487	18371	2.99964	4.63797e-05	1.54603e-05	1.5299e-05
GOTERM_MF_DIRECT	GO:0003700~transcription factor activity, sequence-specific DNA binding	38	7.29367	1.18337e-07	NFAT5, CSRNP1, SRF, FOXG1, CREM, RORA, TFCP2L1, AFF1, NFIL3, PLAGL1, OTX2, OTX1, JUNB, EGR1, EGR2, NFATC2, FOXJ1, FOS, KLF4, FOSL2, NR4A2, NR4A1, KLF5, NR4A3, IRF4, ELF4, RFX4, KLF9, MAFF, IRF7, REL, ERF, FOSB, PPARG, IRF6, SIM1, ATF3, ATF4	415	631	18371	2.66587	7.94013e-05	1.98511e-05	1.9644e-05
GOTERM_MF_DIRECT	GO:1990837~sequence-specific double-stranded DNA binding	33	6.33397	9.22327e-07	NFAT5, DLX2, DLX5, SRF, FOXG1, CREM, TFCP2L1, HES1, OTX2, OTX1, JUNB, EGR1, EGR2, MBNL2, EGR4, NFATC2, FOS, BHLHA15, KLF14, KLF4, NR4A2, NR4A1, KLF5, IRF4, ELF4, RFX4, MAFF, IRF7, FOSB, IRF6, SP9, ATF3, ATF4	415	547	18371	2.67062	0.00061869	0.000123776	0.000122485
GOTERM_MF_DIRECT	GO:0003677~DNA binding	70	13.4357	1.1982e-05	PRDM8, CSRNP1, GMEB2, RORA, TFCP2L1, CHD2, PNN, PEG10, JUNB, RAG1, CERS3, ARID5A, BHLHA15, FOS, KLF14, SAP30, NPAS4, ELF4, IRF4, RFX4, ZFP131, ERF, IRF7, LUC7L3, PPARG, IRF6, ATF3, ATF4, C130026I21RIK, NFAT5, DLX2, DLX5, SRF, FOXG1, CREM, PRDM14, SPTY2D1, HELZ2, ORC1, NFIL3, GBX1, PLAGL1, UBN1, ZFP184, HES1, OTX2, OTX1, EGR1, EGR2, EGR4, ZFP957, SMARCA5, NFATC2, FOXJ1, ZBTB11, KLF4, FOSL2, SMAD7,…	415	1825	18371	1.69793	0.00800773	0.00133999	0.00132601
GOTERM_MF_DIRECT	GO:0000981~RNA polymerase II transcription factor activity, sequence-specific DNA binding	48	9.21305	2.81238e-05	ZFP248, NFAT5, CSRNP1, DLX2, DLX5, SRF, CREM, RORA, GBX1, HES1, ZFP184, OTX2, OTX1, SKIL, JUNB, EGR1, EGR2, EGR4, NFATC2, FOXJ1, FOS, ZBTB11, BHLHA15, KLF14, KLF4, FOSL2, NPAS4, NR4A2, NR4A1, KLF5, NR4A3, IRF4, ELF4, ZGLP1, RFX4, KLF9, MAFF, ZFP131, IRF7, REL, ERF, FOSB, IRF6, SIM1, SP9, ATF3, ATF4, C130026I21RIK	415	1118	18371	1.90057	0.0186944	0.00269586	0.00266774
GOTERM_MF_DIRECT	GO:0000978~RNA polymerase II core promoter proximal region sequence-specific DNA binding	49	9.40499	4.53845e-05	GMEB2, RORA, TFCP2L1, CHD2, JUNB, BHLHA15, FOS, KLF14, NPAS4, ELF4, IRF4, RFX4, ZFP131, IRF7, PPARG, IRF6, ATF3, ATF4, NFAT5, DLX2, DLX5, SRF, CREM, ZFP948, NFIL3, PLAGL1, ZFP184, HES1, OTX2, OTX1, SKIL, EGR1, EGR2, EGR4, NFATC2, FOXJ1, ZBTB11, KLF4, FOSL2, NR4A2, NR4A1, PER1, KLF5, NR4A3, KLF9, MAFF, REL, FOSB, SP9	415	1172	18371	1.85077	0.0299947	0.00380663	0.00376692
GOTERM_MF_DIRECT	GO:0008134~transcription factor binding	22	4.22265	8.97108e-05	NFAT5, EGR1, SRF, NAB1, ARID5A, NFATC2, TNFRSF10B, RORA, FOS, KLF14, KLF4, PER1, NR4A1, KLF5, UBN1, SAP18, HES1, PPARG, BCOR, TRIB1, JUNB, ATF4	415	365	18371	2.66818	0.0584225	0.00668844	0.00661866
GOTERM_MF_DIRECT	GO:0000976~transcription regulatory region sequence-specific DNA binding	18	3.45489	0.000143617	SUV39H2, EGR1, EGR2, DLX5, ARID5A, NFATC2, FOXJ1, FOS, KLF4, FOSL2, PER1, IRF4, IRF7, PPARG, BCOR, IRF6, ATF3, ATF4	415	270	18371	2.95116	0.0918758	0.00943428	0.00933586
GOTERM_MF_DIRECT	GO:0017017~MAP kinase tyrosine/serine/threonine phosphatase activity	5	0.959693	0.00015466	DUSP4, DUSP1, DUSP16, DUSP6, DUSP14	415	13	18371	17.0259	0.098581	0.00943428	0.00933586
GOTERM_MF_DIRECT	GO:0000977~RNA polymerase II regulatory region sequence-specific DNA binding	23	4.41459	0.000284828	SUV39H2, ZFP248, EGR1, DLX2, EGR4, CREM, PRDM14, RORA, TFCP2L1, BHLHA15, FOSL2, NPAS4, NR4A2, NFIL3, GBX1, PLAGL1, KLF9, PPARG, BCOR, SIM1, JUNB, ATF3, ATF4	415	426	18371	2.39003	0.173989	0.0159266	0.0157605
GOTERM_MF_DIRECT	GO:0051019~mitogen-activated protein kinase binding	6	1.15163	0.00136522	DUSP4, GCH1, DUSP1, PPM1D, DUSP16, DUSP6	415	37	18371	7.17851	0.600158	0.0704662	0.069731
GOTERM_MF_DIRECT	GO:0008330~protein tyrosine/threonine phosphatase activity	4	0.767754	0.00163845	DUSP4, DUSP1, DUSP16, DUSP6	415	11	18371	16.0973	0.667228	0.0785284	0.0777091
GOTERM_MF_DIRECT	GO:0008138~protein tyrosine/serine/threonine phosphatase activity	5	0.959693	0.0102488	DUSP4, DUSP1, SSH3, DUSP6, DUSP14	415	38	18371	5.82467	0.999005	0.458464	0.453681
GOTERM_MF_DIRECT	GO:0003729~mRNA binding	13	2.4952	0.0153045	PIWIL2, RBM38, NANOS2, RBM15, YTHDC1, PTBP1, ARC, PCF11, SNRNP70, PEG10, DND1, LUC7L3, NUP98	415	260	18371	2.21337	0.999968	0.568048	0.562122
GOTERM_MF_DIRECT	GO:0004722~protein serine/threonine phosphatase activity	7	1.34357	0.0160848	DUSP4, DUSP1, PPM1D, SSH3, DUSP16, DUSP6, DUSP14	415	90	18371	3.44303	0.999981	0.568048	0.562122
GOTERM_MF_DIRECT	GO:0005546~phosphatidylinositol-4,5-bisphosphate binding	7	1.34357	0.0160848	SDCBP, SNX18, OBSCN, AVIL, GSDMC3, KCNJ1, SDCBP2	415	90	18371	3.44303	0.999981	0.568048	0.562122
GOTERM_MF_DIRECT	GO:0000987~core promoter proximal region sequence-specific DNA binding	7	1.34357	0.0160848	TIPARP, IRF4, SRF, IRF7, OTX2, KLF4, ELL2	415	90	18371	3.44303	0.999981	0.568048	0.562122
GOTERM_MF_DIRECT	GO:0050431~transforming growth factor beta binding	4	0.767754	0.0180913	WFIKKN1, WFIKKN2, VASN, ENG	415	25	18371	7.0828	0.999995	0.606964	0.600632
GOTERM_MF_DIRECT	GO:0009881~photoreceptor activity	3	0.575816	0.0202266	OPN1SW, OPN3, RHO	415	10	18371	13.2802	0.999999	0.616911	0.610475
GOTERM_MF_DIRECT	GO:0008020~G-protein coupled photoreceptor activity	3	0.575816	0.0202266	OPN1SW, OPN3, RHO	415	10	18371	13.2802	0.999999	0.616911	0.610475
GOTERM_MF_DIRECT	GO:0005179~hormone activity	8	1.53551	0.0223008	ADCYAP1, NPPC, EDN1, TG, EDN2, VGF, CRH, C1QTNF9	415	124	18371	2.85597	1	0.650602	0.643814
GOTERM_MF_DIRECT	GO:0048019~receptor antagonist activity	3	0.575816	0.0243573	WFIKKN1, WFIKKN2, DKK2	415	11	18371	12.0729	1	0.680989	0.673885
GOTERM_MF_DIRECT	GO:0016301~kinase activity	24	4.60653	0.0273273	CHKA, PLK2, LRRK1, EIF2AK3, BUB1B, BRAF, MST1R, DUSP16, TTN, WEE2, LATS2, OBSCN, NMRK2, STK17B, SIK3, PIP5K1A, SIK1, SIK2, TSSK1, ANKK1, STK40, FGFR2, EPHA2, IP6K2	415	662	18371	1.60486	1	0.722055	0.714522
GOTERM_MF_DIRECT	GO:0045294~alpha-catenin binding	3	0.575816	0.0287991	CDH26, PKP3, VCL	415	12	18371	11.0669	1	0.722055	0.714522
GOTERM_MF_DIRECT	GO:0004725~protein tyrosine phosphatase activity	7	1.34357	0.0290544	DUSP4, PTPRB, DUSP1, SSH3, DUSP16, DUSP6, DUSP14	415	103	18371	3.00847	1	0.722055	0.714522
GOTERM_MF_DIRECT	GO:0008289~lipid binding	14	2.68714	0.032907	STARD4, CRABP2, FZD5, INSIG1, APOA1, SDCBP2, C3, SDCBP, MYO1E, SNX18, OBSCN, DLC1, ESYT1, BPIFC	415	324	18371	1.91279	1	0.766736	0.758737
GOTERM_MF_DIRECT	GO:0004879~RNA polymerase II transcription factor activity, ligand-activated sequence-specific DNA binding	5	0.959693	0.0332222	NR4A2, NR4A1, NR4A3, PPARG, RORA	415	54	18371	4.09884	1	0.766736	0.758737
GOTERM_MF_DIRECT	GO:0016791~phosphatase activity	8	1.53551	0.035713	DUSP4, PTPRB, DUSP1, PPM1D, SSH3, DUSP16, DUSP6, DUSP14	415	137	18371	2.58496	1	0.766736	0.758737
GOTERM_MF_DIRECT	GO:0061629~RNA polymerase II sequence-specific DNA binding transcription factor binding	10	1.91939	0.036005	EGR2, CITED2, SRF, IFRD1, HES1, FOS, KLF4, TRIB1, CRKL, ATF4	415	198	18371	2.23573	1	0.766736	0.758737
GOTERM_MF_DIRECT	GO:0004860~protein kinase inhibitor activity	4	0.767754	0.0376318	CDKN1A, CDKN1B, SPRY4, TRIB1	415	33	18371	5.36575	1	0.766736	0.758737
GOTERM_MF_DIRECT	GO:0004721~phosphoprotein phosphatase activity	8	1.53551	0.0420433	DUSP4, PTPRB, DUSP1, PPM1D, SSH3, DUSP16, DUSP6, DUSP14	415	142	18371	2.49394	1	0.766736	0.758737
GOTERM_MF_DIRECT	GO:0016491~oxidoreductase activity	22	4.22265	0.0428536	AOC3, NANOS2, KDM3A, AOC2, SCD4, GPX8, MTHFR, FMO1, DHCR24, MSMO1, HMGCR, HSD17B7, IFI30, PTGS2, CYP51, IL4I1, BDH2, CHDH, SESN2, SC5D, ALDH8A1, PTGES	415	621	18371	1.56825	1	0.766736	0.758737
GOTERM_MF_DIRECT	GO:0003682~chromatin binding	20	3.83877	0.044077	PRDM8, SUV39H2, KDM3A, DLX2, EGR2, CITED2, SRF, ARID5A, NFATC2, FOS, KLF14, NAP1L5, FOSL2, ORC1, RFX4, WAC, PHF13, HES1, PPARG, SKIL	415	550	18371	1.60973	1	0.766736	0.758737
GOTERM_MF_DIRECT	GO:0052594~aminoacetone:oxygen oxidoreductase(deaminating) activity	2	0.383877	0.0445644	AOC3, AOC2	415	2	18371	44.2675	1	0.766736	0.758737
GOTERM_MF_DIRECT	GO:0052596~phenethylamine:oxygen oxidoreductase (deaminating) activity	2	0.383877	0.0445644	AOC3, AOC2	415	2	18371	44.2675	1	0.766736	0.758737
GOTERM_MF_DIRECT	GO:0052595~aliphatic-amine oxidase activity	2	0.383877	0.0445644	AOC3, AOC2	415	2	18371	44.2675	1	0.766736	0.758737
GOTERM_MF_DIRECT	GO:0052593~tryptamine:oxygen oxidoreductase (deaminating) activity	2	0.383877	0.0445644	AOC3, AOC2	415	2	18371	44.2675	1	0.766736	0.758737
GOTERM_MF_DIRECT	GO:0004672~protein kinase activity	19	3.64683	0.0474521	PLK2, LRRK1, EIF2AK3, BUB1B, BRAF, MST1R, TTN, WEE2, LATS2, OBSCN, STK17B, SIK3, SIK1, SIK2, TSSK1, ANKK1, STK40, FGFR2, EPHA2	415	520	18371	1.61747	1	0.796009	0.787705
GOTERM_MF_DIRECT	GO:0044877~macromolecular complex binding	23	4.41459	0.0506466	CNTF, CDKN1A, CDKN1B, GCH1, HOMER1, FZD5, PLK2, MTHFR, SLC3A1, BRAF, FOS, PDZK1, OAZ1, NPAS4, SDCBP, MYO1E, TG, BAG3, NEFL, MALAT1, HES1, TSSK1, SKIL	415	671	18371	1.51736	1	0.828875	0.820228
GOTERM_MF_DIRECT	GO:0031708~endothelin B receptor binding	2	0.383877	0.066098	EDN1, EDN2	415	3	18371	29.5116	1	1	0.991045
GOTERM_MF_DIRECT	GO:0003714~transcription corepressor activity	9	1.72745	0.0699203	PRDM8, RYBP, CITED2, ARID5A, IRF2BP2, SAP18, BCOR, TOB2, SAP30	415	192	18371	2.07504	1	1	0.991045
GOTERM_MF_DIRECT	GO:0042277~peptide binding	6	1.15163	0.0756228	CRHBP, GPR22, PPARG, NUP98, SSTR2, KCNJ1	415	100	18371	2.65605	1	1	0.991045
GOTERM_MF_DIRECT	GO:0046872~metal ion binding	93	17.8503	0.0764105	TRIM71, PIWIL2, PRDM8, ZFP248, SUV39H2, SPON2, CDKN1A, GMEB2, FKBP14, LRRK1, RORA, JADE2, ASGR1, ENDOU, NMRK2, ADAMTS1, PEG10, LIPG, COL10A1, PAPOLB, ARIH1, RAG1, RNF138RT1, NANOS2, MBNL2, PDE4D, MYOF, AMPD1, ATP11B, BAZ1A, KLF14, MSS51, SAP30, OBSCN, LATS2, RNF128, SIK3, ZFP131, SIK1, PPARG, ADAM8, SIK2, TSSK1, DGKK, A3GALT2, TRIM10, KDM3A, PRDM14, ZFP948, PPM1D, PTGS2, TTN, HELZ2, RECQL4, HPX, …	415	3552	18371	1.15903	1	1	0.991045
GOTERM_MF_DIRECT	GO:0035259~glucocorticoid receptor binding	3	0.575816	0.080305	NR4A2, NR4A1, NR4A3	415	21	18371	6.32392	1	1	0.991045
GOTERM_MF_DIRECT	GO:0001221~transcription cofactor binding	4	0.767754	0.0805686	PPARG, RORA, FOS, KLF4	415	45	18371	3.93489	1	1	0.991045
GOTERM_MF_DIRECT	GO:0000287~magnesium ion binding	10	1.91939	0.0806216	IDI1, ATP8B3, WEE2, ATP10D, SIK3, ATP11B, SIK1, SIK2, TSSK1, GEM	415	232	18371	1.90808	1	1	0.991045
GOTERM_MF_DIRECT	GO:1990841~promoter-specific chromatin binding	5	0.959693	0.0857838	EGR1, PPARG, NUP98, KLF4, ATF4	415	74	18371	2.99105	1	1	0.991045
GOTERM_MF_DIRECT	GO:0005242~inward rectifier potassium channel activity	3	0.575816	0.093983	KCNJ4, KCNJ14, KCNJ1	415	23	18371	5.77402	1	1	0.991045
KEGG_PATHWAY	mmu04068:FoxO signaling pathway	11	2.11132	0.000898862	G6PC2, CDKN1A, CDKN1B, GADD45B, HOMER1, PLK2, FOXG1, BRAF, IRS2, GADD45G, RAG1	208	131	8941	3.60948	0.203489	0.128323	0.127313
KEGG_PATHWAY	mmu00100:Steroid biosynthesis	5	0.959693	0.00101042	SC5D, DHCR24, MSMO1, HSD17B7, CYP51	208	20	8941	10.7464	0.225676	0.128323	0.127313
KEGG_PATHWAY	mmu04010:MAPK signaling pathway	16	3.07102	0.00336148	DUSP4, GADD45B, BDNF, DUSP1, SRF, BRAF, FOS, DUSP16, DUSP6, CRKL, GADD45G, NR4A1, KITL, FGFR2, ATF4, EPHA2	208	294	8941	2.33935	0.573391	0.284606	0.282365
KEGG_PATHWAY	mmu04935:Growth hormone synthesis, secretion and action	9	1.72745	0.00540766	SHC4, GHSR, PLCG2, IRS2, FOS, SSTR2, JUNB, CRKL, ATF4	208	116	8941	3.33509	0.746363	0.295981	0.29365
KEGG_PATHWAY	mmu04115:p53 signaling pathway	7	1.34357	0.00628917	CDKN1A, GADD45B, SESN2, TNFRSF10B, SFN, PPM1D, GADD45G	208	72	8941	4.17915	0.797332	0.295981	0.29365
KEGG_PATHWAY	mmu05226:Gastric cancer	10	1.91939	0.00800914	SHC4, CDKN1A, CDKN1B, MUC2, FRAT2, GADD45B, FZD5, BRAF, FGFR2, GADD45G	208	150	8941	2.86571	0.86925	0.295981	0.29365
KEGG_PATHWAY	mmu05220:Chronic myeloid leukemia	7	1.34357	0.00815695	SHC4, CDKN1A, CDKN1B, GADD45B, BRAF, CRKL, GADD45G	208	76	8941	3.9592	0.874088	0.295981	0.29365
KEGG_PATHWAY	mmu05216:Thyroid cancer	5	0.959693	0.0101394	CDKN1A, GADD45B, PPARG, BRAF, GADD45G	208	37	8941	5.80886	0.924102	0.321926	0.319391
KEGG_PATHWAY	mmu05224:Breast cancer	9	1.72745	0.0207468	SHC4, CDKN1A, FRAT2, GADD45B, FZD5, HES1, BRAF, FOS, GADD45G	208	147	8941	2.63177	0.995029	0.585522	0.580911
KEGG_PATHWAY	mmu04110:Cell cycle	8	1.53551	0.0258665	CDKN1A, CDKN1B, WEE2, GADD45B, ORC1, BUB1B, SFN, GADD45G	208	125	8941	2.75108	0.99868	0.612951	0.608125
KEGG_PATHWAY	mmu05214:Glioma	6	1.15163	0.0281452	SHC4, CDKN1A, GADD45B, PLCG2, BRAF, GADD45G	208	74	8941	3.48532	0.99927	0.612951	0.608125
KEGG_PATHWAY	mmu04380:Osteoclast differentiation	8	1.53551	0.0289583	CTSK, PLCG2, NFATC2, FOSB, PPARG, FOS, JUNB, FOSL2	208	128	8941	2.6866	0.99941	0.612951	0.608125
KEGG_PATHWAY	mmu04024:cAMP signaling pathway	11	2.11132	0.0317236	CHRM2, ADCYAP1, GHSR, EDN1, EDN2, BDNF, PDE4D, CRH, BRAF, FOS, SSTR2	208	220	8941	2.14928	0.999713	0.619831	0.614951
KEGG_PATHWAY	mmu04934:Cushing syndrome	9	1.72745	0.0344078	NR4A1, CDKN1A, CDKN1B, RASD1, FZD5, CRH, BRAF, LDLR, ATF4	208	162	8941	2.38809	0.999858	0.620821	0.615932
KEGG_PATHWAY	mmu04210:Apoptosis	8	1.53551	0.0384006	GADD45B, CTSK, LMNA, EIF2AK3, TNFRSF10B, FOS, ATF4, GADD45G	208	136	8941	2.52856	0.99995	0.620821	0.615932
KEGG_PATHWAY	mmu04928:Parathyroid hormone synthesis, secretion and action	7	1.34357	0.0391068	NR4A2, EGR1, CDKN1A, PDE4D, BRAF, FOS, ATF4	208	108	8941	2.7861	0.999959	0.620821	0.615932
KEGG_PATHWAY	mmu04012:ErbB signaling pathway	6	1.15163	0.0449428	SHC4, CDKN1A, CDKN1B, PLCG2, BRAF, CRKL	208	84	8941	3.0704	0.999991	0.671498	0.66621
KEGG_PATHWAY	mmu05417:Lipid and atherosclerosis	10	1.91939	0.0635364	IFNAB, EIF2AK3, IRF7, NFATC2, TNFRSF10B, APOA1, PPARG, FOS, LDLR, ATF4	208	216	8941	1.99007	1	0.896569	0.889509
KEGG_PATHWAY	mmu04152:AMPK signaling pathway	7	1.34357	0.0720644	TBC1D1, G6PC2, SCD4, AKT1S1, PPARG, IRS2, HMGCR	208	126	8941	2.38809	1	0.941153	0.933742
KEGG_PATHWAY	mmu05202:Transcriptional misregulation in cancer	10	1.91939	0.0742645	CDKN1A, CDKN1B, NR4A3, GADD45B, NFKBIZ, REL, PPARG, DUSP6, AFF1, GADD45G	208	223	8941	1.9276	1	0.941153	0.933742
KEGG_PATHWAY	mmu00360:Phenylalanine metabolism	3	0.575816	0.0840206	AOC3, IL4I1, AOC2	208	21	8941	6.1408	1	0.941153	0.933742
KEGG_PATHWAY	mmu05161:Hepatitis B	8	1.53551	0.0841596	EGR2, CDKN1A, IFNAB, IRF7, NFATC2, BRAF, FOS, ATF4	208	163	8941	2.10972	1	0.941153	0.933742
KEGG_PATHWAY	mmu05223:Non-small cell lung cancer	5	0.959693	0.0852225	CDKN1A, GADD45B, PLCG2, BRAF, GADD45G	208	72	8941	2.98511	1	0.941153	0.933742
KEGG_PATHWAY	mmu03015:mRNA surveillance pathway	6	1.15163	0.0904223	PNN, PABPN1, PCF11, SAP18, ETF1, PAPOLB	208	103	8941	2.50401	1	0.947943	0.940479
KEGG_PATHWAY	mmu04922:Glucagon signaling pathway	6	1.15163	0.0933015	G6PC2, SLC2A2, SIK1, PYGM, SIK2, ATF4	208	104	8941	2.47994	1	0.947943	0.940479

## Sheet: 0hvs2h down
Category	Term	Count	%	PValue	Genes	List Total	Pop Hits	Pop Total	Fold Enrichment	Bonferroni	Benjamini	FDR
GOTERM_BP_DIRECT	GO:0006357~regulation of transcription from RNA polymerase II promoter	229	25.7593	2.21402e-72	ZFP964, ZFP963, ZFP169, ZFP961, ZFP605, IKZF2, AW146154, IKZF4, A430033K04RIK, ZFP160, SOX8, ZFP282, ZFP960, ZFP287, ZFP3, SOX13, ZFP619, RFX1, SOX10, ZSCAN20, ZFP292, ZSCAN22, RFX5, ZFP174, ZFP850, ZFP9, ZFP623, ZBTB8A, ZFP748, ZFP747, ZFP626, ZFP746, ZFP867, ZFP866, ZFP629, ZBTB3, ZFP182, NRBF2, PATZ1, RREB1, ZBED3, ZFP873, ZFP759, ZFP879, ZFP637, ZBTB9, ZBTB6, ZFP872, RBAK, ZBTB8B, RCOR2, ZFP8…	773	1585	19672	3.67684	5.2273e-69	5.22509e-69	5.22066e-69
GOTERM_BP_DIRECT	GO:0006355~regulation of transcription, DNA-templated	92	10.3487	2.68503e-09	ZFP689, ZFP128, ZFP688, THRB, ZBTB24, ZFP768, ZFP647, CDCA7L, BHLHE41, ZFP82, HIF3A, AHR, NR3C1, ING5, ZFP74, ZFP120, SOX8, ZFP641, ZFP280D, ZFP37, ZFP287, ZFP39, ZFP456, ZBTB38, SOX13, RFX1, ZFP93, MYT1, SOX10, GM20939, MYCN, THAP7, RFX5, GM10778, ZFP773, ZFP786, ZFP422, ZFP746, ZFP866, CDCA7, RNF6, CREBL2, ZFP60, ZFP507, NR2C1, FOXO1, SCRT2, ZFP14, SBNO2, ZFP58, ZFP182, ZKSCAN6, ZFP54, ZFP263, …	773	1225	19672	1.91126	6.33933e-06	3.16833e-06	3.16565e-06
GOTERM_BP_DIRECT	GO:0000122~negative regulation of transcription from RNA polymerase II promoter	72	8.09899	2.77588e-07	ZFP128, ZFP202, ZFP961, ZFP169, THRB, ZFP763, BHLHE41, ZFP81, ZFP955A, ZFP955B, AHR, NR3C1, ZFP78, A430033K04RIK, SALL2, ZFP120, DNMT3B, SOX8, ZFP282, ZFP37, ZFP882, ZFP810, ZFP777, KLF11, ZFP459, SOX13, SOX10, ZFP41, THAP7, RFX5, ZFP174, TXNIP, LCOR, TRIB3, ZFP9, MCPH1, RSL1, ZBTB8A, AU041133, ZFP748, ZBTB46, ZFP626, ZFP867, ZFP746, ZFP668, IGHMBP2, ASCL1, NR2C1, ZFP709, SCRT2, ZFP263, PCGF1, RR…	773	967	19672	1.89485	0.000655171	0.000218369	0.000218184
GOTERM_BP_DIRECT	GO:0001522~pseudouridine synthesis	7	0.787402	2.04646e-05	RPUSD4, PUS3, PUS10, RPUSD2, GAR1, PUS7, PUS7L	773	16	19672	11.1339	0.0471688	0.0120741	0.0120639
GOTERM_BP_DIRECT	GO:0008033~tRNA processing	14	1.5748	7.58587e-05	PUS3, PUS10, ELAC1, PUS7, RPUSD4, DTWD1, CTU1, TRMT5, TRMT12, LCMT2, DUS4L, RPP38, TRDMT1, TRMT1L	773	94	19672	3.79026	0.163985	0.0357567	0.0357264
GOTERM_BP_DIRECT	GO:0009451~RNA modification	6	0.674916	9.09068e-05	RPUSD4, PUS3, PUS10, RPUSD2, PUS7, PUS7L	773	13	19672	11.7456	0.193169	0.0357567	0.0357264
GOTERM_BP_DIRECT	GO:0006974~cellular response to DNA damage stimulus	35	3.93701	0.0013073	DCLRE1B, BRAT1, XPC, FOXO1, CASP9, RAD51AP1, SLX4, RECQL5, RNF138, EXO5, SMARCAD1, USP51, POLK, AP5S1, GEN1, BARD1, MBD4, XRCC6, HELQ, ATAD5, ERCC6L2, POLM, ZBTB38, GTF2H3, MASTL, PALB2, MLH3, FANCF, FAM111A, RAD50, NABP1, NRDE2, RBM24, FAN1, RAD9A	773	498	19672	1.78858	0.954433	0.32523	0.324954
GOTERM_BP_DIRECT	GO:0036297~interstrand cross-link repair	7	0.787402	0.00135446	RAD51AP1, DCLRE1B, SLX4, ERCC6L2, EXO5, FAN1, FANCF	773	32	19672	5.56695	0.95924	0.32523	0.324954
GOTERM_BP_DIRECT	GO:0000724~double-strand break repair via homologous recombination	11	1.23735	0.00136186	RAD51AP1, GEN1, SLX4, HELQ, RECQL5, RNF138, TOP3A, NABP1, PALB2, AP5S1, FAN1	773	82	19672	3.41388	0.959947	0.32523	0.324954
GOTERM_BP_DIRECT	GO:0045892~negative regulation of transcription, DNA-templated	43	4.8369	0.00137809	RSL1, THRB, ZFP748, ZFP746, BHLHE41, ARID4A, ZFP827, AHR, ASCL1, NR3C1, NR2C1, IKZF4, PPM1F, SBNO2, A430033K04RIK, SALL2, ZFP263, DNMT3B, SOX8, PATZ1, RREB1, RUNX1T1, ZFP777, CBX7, KLF11, XRCC6, PHC2, ZFP759, ZBTB38, SETDB2, SOX13, SOX10, TFAP4, THAP7, NFIC, BHLHE40, ZFP174, TRIB3, RCOR2, ZFP111, ZFP595, ZFP397, TRIM11	773	657	19672	1.66561	0.961455	0.32523	0.324954
GOTERM_BP_DIRECT	GO:0051260~protein homooligomerization	13	1.46232	0.00375275	KCNG1, KCND1, ZFP746, KCNA4, IKZF4, KCTD9, KCNV1, KCTD21, KCNS2, KCNS3, KCTD11, KCTD18, KCTD16	773	125	19672	2.64669	0.99986	0.805136	0.804454
GOTERM_BP_DIRECT	GO:0030488~tRNA methylation	6	0.674916	0.00426019	TRMT5, TRMT12, THUMPD2, BCDIN3D, LCMT2, TRDMT1	773	28	19672	5.45334	0.999958	0.837837	0.837126
GOTERM_BP_DIRECT	GO:0048484~enteric nervous system development	5	0.56243	0.00569427	EDNRA, KIF26A, SOX8, ASCL1, SOX10	773	19	19672	6.69708	0.999999	0.97717	0.976342
GOTERM_BP_DIRECT	GO:0055085~transmembrane transport	29	3.26209	0.00579677	KCNG1, SLC44A5, SLC35B3, SLC35F6, SLC26A2, KCNA4, ABCB9, MFSD8, MFSD9, KCNV1, SLC25A29, SLC16A6, SLC25A42, SLC16A9, SLC25A24, TRPC7, SLC30A6, SLC37A1, KCND1, KCNH8, SLC10A3, SLC30A1, SLC16A13, KCNS2, KCNS3, SLC25A30, SLC25A32, CFTR, ABCG1	773	427	19672	1.72838	0.999999	0.97717	0.976342
GOTERM_BP_DIRECT	GO:0006281~DNA repair	26	2.92463	0.00698924	DCLRE1B, XPC, RAD51AP1, SLX4, RECQL5, RNF138, EXO5, SMARCAD1, USP51, POLK, AP5S1, GEN1, BARD1, MBD4, XRCC6, HELQ, ERCC6L2, POLM, GTF2H3, PALB2, FANCF, FAM111A, RAD50, NABP1, FAN1, RAD9A	773	374	19672	1.76917	1	1	0.999576
GOTERM_BP_DIRECT	GO:0006393~termination of mitochondrial transcription	3	0.337458	0.00875422	MTERF2, MTERF1B, MTERF1A	773	4	19672	19.0867	1	1	0.999576
GOTERM_BP_DIRECT	GO:0051304~chromosome separation	3	0.337458	0.0142121	RECQL5, TOP3A, SMARCAD1	773	5	19672	15.2693	1	1	0.999576
GOTERM_BP_DIRECT	GO:0031119~tRNA pseudouridine synthesis	3	0.337458	0.0142121	PUS3, PUS10, PUS7	773	5	19672	15.2693	1	1	0.999576
GOTERM_BP_DIRECT	GO:0032259~methylation	14	1.5748	0.0234996	TRMT10B, SETDB2, THUMPD2, SETMAR, BCDIN3D, METTL21A, METTL7A1, TRMT5, DNMT3B, LCMT2, ZCCHC4, METTL18, TRDMT1, TRMT1L	773	178	19672	2.0016	1	1	0.999576
GOTERM_BP_DIRECT	GO:1990481~mRNA pseudouridine synthesis	3	0.337458	0.0283257	PUS3, RPUSD2, PUS7	773	7	19672	10.9067	1	1	0.999576
GOTERM_BP_DIRECT	GO:0071455~cellular response to hyperoxia	3	0.337458	0.0283257	CAV1, DNMT3B, FOXO1	773	7	19672	10.9067	1	1	0.999576
GOTERM_BP_DIRECT	GO:0071549~cellular response to dexamethasone stimulus	6	0.674916	0.0334292	CASP9, TFAP4, DNMT3B, NR3C1, FOXO1, PCK2	773	46	19672	3.31942	1	1	0.999576
GOTERM_BP_DIRECT	GO:0006303~double-strand break repair via nonhomologous end joining	5	0.56243	0.0390791	DCLRE1B, XRCC6, POLM, SETMAR, IFFO1	773	33	19672	3.85589	1	1	0.999576
GOTERM_BP_DIRECT	GO:0070895~negative regulation of transposon integration	3	0.337458	0.0461025	ZFP748, ZFP759, ZFP595	773	9	19672	8.48297	1	1	0.999576
GOTERM_BP_DIRECT	GO:1901990~regulation of mitotic cell cycle phase transition	3	0.337458	0.0461025	TFAP4, ATAD5, XPC	773	9	19672	8.48297	1	1	0.999576
GOTERM_BP_DIRECT	GO:0006289~nucleotide-excision repair	5	0.56243	0.0470578	DCLRE1B, SLX4, XPC, GTF2H3, FAN1	773	35	19672	3.63556	1	1	0.999576
GOTERM_BP_DIRECT	GO:0006260~DNA replication	10	1.12486	0.0509135	REPIN1, ING5, FAM111A, SLX4, RECQL5, NFIC, ORC2, RBMS1, LRWD1, POLK	773	122	19672	2.08598	1	1	0.999576
GOTERM_BP_DIRECT	GO:1905606~regulation of presynapse assembly	5	0.56243	0.0513605	SLITRK1, IL1RAPL1, SLITRK3, SLITRK5, WNT7A	773	36	19672	3.53457	1	1	0.999576
GOTERM_BP_DIRECT	GO:0030210~heparin biosynthetic process	3	0.337458	0.0561597	NDST2, SLC10A7, GLCE	773	10	19672	7.63467	1	1	0.999576
GOTERM_BP_DIRECT	GO:0034472~snRNA 3'-end processing	3	0.337458	0.0561597	TOE1, INTS5, USB1	773	10	19672	7.63467	1	1	0.999576
GOTERM_BP_DIRECT	GO:2000234~positive regulation of rRNA processing	3	0.337458	0.0561597	RIOK2, RIOK1, WDR43	773	10	19672	7.63467	1	1	0.999576
GOTERM_BP_DIRECT	GO:0006486~protein glycosylation	10	1.12486	0.0600896	GALNT7, B3GALNT2, MAN1A, ST6GAL2, B3GNT7, B3GALT4, B3GNT2, NAGPA, ST3GAL1, B4GALT4	773	126	19672	2.01975	1	1	0.999576
GOTERM_BP_DIRECT	GO:0019222~regulation of metabolic process	4	0.449944	0.0729982	MC4R, GPR12, S1PR5, GPR6	773	25	19672	4.07182	1	1	0.999576
GOTERM_BP_DIRECT	GO:0006813~potassium ion transport	10	1.12486	0.0757269	KCNG1, KCNV1, KCND1, KCNJ11, KCNS2, KCNS3, KCNH8, KCNA4, CPOX, CCDC51	773	132	19672	1.92795	1	1	0.999576
GOTERM_BP_DIRECT	GO:0071805~potassium ion transmembrane transport	9	1.01237	0.0766307	KCNG1, KCNV1, KCND1, KCNJ11, KCNS2, KCNS3, KCNH8, KCNA4, CCDC51	773	113	19672	2.0269	1	1	0.999576
GOTERM_BP_DIRECT	GO:0071878~negative regulation of adrenergic receptor signaling pathway	2	0.224972	0.076949	CRTC3, ARRDC3	773	2	19672	25.4489	1	1	0.999576
GOTERM_BP_DIRECT	GO:0034477~U6 snRNA 3'-end processing	2	0.224972	0.076949	TUT1, USB1	773	2	19672	25.4489	1	1	0.999576
GOTERM_BP_DIRECT	GO:0010457~centriole-centriole cohesion	3	0.337458	0.0782447	CEP135, CROCC, RTTN	773	12	19672	6.36223	1	1	0.999576
GOTERM_BP_DIRECT	GO:0005979~regulation of glycogen biosynthetic process	3	0.337458	0.0782447	PPP1R3G, PPP1R3C, PPP1R3D	773	12	19672	6.36223	1	1	0.999576
GOTERM_BP_DIRECT	GO:0031123~RNA 3'-end processing	3	0.337458	0.0901396	PAPOLG, TUT1, MTPAP	773	13	19672	5.87282	1	1	0.999576
GOTERM_BP_DIRECT	GO:0003214~cardiac left ventricle morphogenesis	3	0.337458	0.0901396	NPY5R, NPY2R, AHR	773	13	19672	5.87282	1	1	0.999576
GOTERM_CC_DIRECT	GO:0005634~nucleus	405	45.5568	5.62789e-37	JRK, A430005L14RIK, TESK2, GPATCH1, MSANTD4, NYNRIN, FAM122A, LIPE, ALKBH4, A430033K04RIK, ZFP160, CDK20, ZFP287, MAP1S, SOX13, SETMAR, RFX1, SOX10, ZSCAN20, ZFP292, ZSCAN22, AKIP1, RFX5, TXNIP, ZFP174, NHLRC1, PRR12, ZBTB8A, CDCA7, NAIF1, XPC, ZFP182, FIGNL1, PDGFC, GAR1, NRBF2, RREB1, TOE1, BARD1, PHC2, MAGOHB, LARP6, FAM111A, AGO4, NAPEPLD, ZBTB8B, ZFP128, BHLHE41, HIF3A, JRKL, MED18, WDR43, M…	775	6399	20815	1.69988	2.65636e-34	2.65636e-34	2.65636e-34
GOTERM_CC_DIRECT	GO:0005654~nucleoplasm	167	18.7852	5.47885e-05	DCLRE1B, CRTC3, MTRR, ZBTB25, ICE2, ZBTB24, GEMIN2, ZBTB26, A430005L14RIK, TESK2, ARID4A, NR3C1, IKZF4, PAPOLG, CDK20, SMARCAD1, MTPAP, AP5S1, ZBTB39, MORC3, MAP1S, ZBTB38, ZFP3, SOX13, ANXA11, RFX1, MYT1, SOX10, SUPT7L, PLA2G15, MYCN, THAP7, AKIP1, ZFP174, TRIB3, TRIM11, ZFP746, NAIF1, CDCA7, XPC, FOXO1, DPH1, ZFP53, ORC2, GAR1, DVL2, MBIP, ZKSCAN4, PATZ1, ZBED5, ZBED4, TOE1, ARL14EP, CBX7, XRCC…	775	3368	20815	1.33174	0.0255293	0.0129301	0.0129301
GOTERM_CC_DIRECT	GO:0097550~transcriptional preinitiation complex	4	0.449944	0.00505222	GTF2A1, BRF2, GTF2H3, ESR1	775	10	20815	10.7432	0.908434	0.794883	0.794883
GOTERM_CC_DIRECT	GO:0000139~Golgi membrane	31	3.48706	0.00801627	SCYL3, ZDHHC23, MANEA, NDST2, LFNG, CHST12, HYAL2, CHST15, MAN1C1, GNPNAT1, B3GALNT2, GALNT7, SLC35A1, SLC10A7, CAV1, GLCE, SLC35C1, B3GALT4, COG2, ZDHHC13, ARFGAP3, BET1L, SLC16A13, MGAT4C, MAN1A, B3GNT7, NAPEPLD, B3GNT2, RAB39, ABCG1, B4GALT4	775	504	20815	1.65198	0.977605	0.824378	0.824378
GOTERM_CC_DIRECT	GO:0016604~nuclear body	23	2.58718	0.00873282	TOE1, DCLRE1B, ZFP677, KLF11, ZFP202, THRB, ICE2, GEMIN2, IGHMBP2, TESK2, PPWD1, NEAT1, IKZF4, MRPL44, MYO1C, NMNAT1, PAPOLG, ZFP53, BHLHE40, DVL2, CHAMP1, POLK, NELFA	775	340	20815	1.81687	0.984077	0.824378	0.824378
GOTERM_CC_DIRECT	GO:0036038~MKS complex	4	0.449944	0.013717	TMEM216, TMEM67, CEP290, TMEM231	775	14	20815	7.67373	0.998525	0.927978	0.927978
GOTERM_CC_DIRECT	GO:0005739~mitochondrion	88	9.89876	0.0137624	SLC35B3, NRP1, SLC35F6, PUS10, ALAS1, PARS2, FASTKD3, CPOX, HIF3A, NR3C1, TMEM186, SYNE2, TCHP, CASP9, A830073O21RIK, LACTB, LIPE, ABHD10, DACT2, SLC25A42, MTPAP, NEFH, CCDC51, SLC30A6, SPHK2, OXSM, TOP3A, MTUS1, MRPS2, HDHD3, SOX10, MRPL44, PLA2G15, TMEM177, RPUSD4, RNF144B, FAM210A, CTU1, PLSCR3, CYP2U1, 1700066M21RIK, EHHADH, PTRH2, ABCG1, ATG4D, CCDC90B, DDX28, LIPT2, LIPT1, UBIAD1, H6PD, NAI…	775	1854	20815	1.27482	0.998557	0.927978	0.927978
GOTERM_CC_DIRECT	GO:0001650~fibrillar center	12	1.34983	0.0179423	FAM111A, TAF1C, CDCA7L, NFIC, GAR1, POLR1E, URB1, MAP3K14, RREB1, RPP38, WDR43, CD2AP	775	143	20815	2.25382	0.999806	1	1
GOTERM_CC_DIRECT	GO:0005730~nucleolus	44	4.94938	0.0291583	DDX28, ZFP202, CDCA7L, GEMIN2, GTPBP10, XPC, WDR43, EXOSC4, ALKBH4, TAF1B, PODXL, TAF1C, ZFP53, GAR1, MBIP, EXOSC3, RPP38, METTL18, TOE1, ZFP677, ARL14EP, XRCC6, MAP1S, DDX55, ZFP459, MTUS1, SETMAR, URB2, LRWD1, URB1, HDHD3, ABTB1, GCFC2, MYO1C, MYCN, FGF18, ZFP593, PLEKHM1, TUT1, POLR1E, ZCCHC4, NRDE2, ZFP397, MPHOSPH6	775	858	20815	1.37734	0.999999	1	1
GOTERM_CC_DIRECT	GO:0030992~intraciliary transport particle B	4	0.449944	0.0466218	TTC26, TTC30B, UBXN10, TTC30A1	775	22	20815	4.88328	1	1	1
GOTERM_CC_DIRECT	GO:0000781~chromosome, telomeric region	10	1.12486	0.0475757	RAD51AP1, DCLRE1B, RAD50, SLX4, ORC2, GAR1, NABP1, ZFP827, LRWD1, ALYREF2	775	127	20815	2.11481	1	1	1
GOTERM_CC_DIRECT	GO:0005929~cilium	22	2.47469	0.053654	TTC26, CAV1, CFAP70, NPY2R, MCHR1, TMEM231, BBS10, TTC30B, TMEM138, UBXN10, MAK, TMEM216, TTC21B, TMEM67, RAB34, CROCC, TBC1D30, CDK20, TTC30A1, RTTN, FAM161B, CEP290	775	386	20815	1.53077	1	1	1
GOTERM_CC_DIRECT	GO:0030173~integral component of Golgi membrane	6	0.674916	0.0565859	LFNG, SLC35B3, SLC35A1, UBIAD1, QSOX2, BET1L	775	56	20815	2.87765	1	1	1
GOTERM_CC_DIRECT	GO:0031932~TORC2 complex	3	0.337458	0.060805	PRR5, PRR5L, TTI1	775	11	20815	7.32493	1	1	1
GOTERM_CC_DIRECT	GO:0035327~transcriptionally active chromatin	4	0.449944	0.0706502	EXOSC4, ICE2, EXOSC3, ESR1	775	26	20815	4.13201	1	1	1
GOTERM_CC_DIRECT	GO:0000164~protein phosphatase type 1 complex	3	0.337458	0.093552	PPP1R3G, PPP1R3C, PPP1R3D	775	14	20815	5.7553	1	1	1
GOTERM_CC_DIRECT	GO:0030176~integral component of endoplasmic reticulum membrane	9	1.01237	0.0946663	SLC35B3, ANKLE2, SLC37A1, FICD, DERL2, DOLK, ABCB9, ELOVL7, TRAM1L1	775	125	20815	1.93378	1	1	1
GOTERM_MF_DIRECT	GO:0000978~RNA polymerase II core promoter proximal region sequence-specific DNA binding	179	20.135	7.97176e-58	ZFP689, ZFP324, ZFP202, ZBTB25, ZFP605, ZBTB24, ZBTB26, NR3C1, IKZF2, CARF, AW146154, IKZF4, 9130019O22RIK, ZFP160, SALL2, GM4767, SOX8, ZFP960, ZFP563, ZFP442, ZFP287, ZFP39, ZBTB39, ZFP456, ZFP455, ZFP213, ZBTB38, KCNH8, ZFP3, SOX13, ZFP619, RFX1, MYT1, SOX10, MYCN, ZSCAN20, ZFP40, ZSCAN22, RFX5, ZFP174, ZFP691, ZFP850, ZFP454, RSL1, ZFP623, ZFP748, ZFP109, ZFP747, ZFP746, ZFP108, ZFP867, ZFP86…	736	1172	18371	3.81224	6.13825e-55	6.13825e-55	6.09839e-55
GOTERM_MF_DIRECT	GO:0000981~RNA polymerase II transcription factor activity, sequence-specific DNA binding	173	19.4601	1.48544e-56	ZFP964, ZFP689, ZFP963, ZFP324, ZFP202, ZFP169, ZFP961, ZFP329, AHR, CARF, 9130019O22RIK, A430033K04RIK, ZFP160, SALL2, GM4767, SOX8, ZFP282, ZFP960, ZFP37, ZFP563, ZFP442, ZFP287, ZFP39, ZFP456, ZFP455, ZFP213, ZBTB38, ZFP459, SOX13, RFX1, MYT1, SOX10, MYCN, ZSCAN20, ZFP292, ZFP41, ZSCAN22, RFX5, ZFP174, ZFP850, ZFP454, ZFP9, RSL1, ZFP623, ZFP105, ZFP109, ZFP747, ZFP626, ZFP108, ZFP867, ZFP866, …	736	1118	18371	3.86242	1.14379e-53	5.71896e-54	5.68182e-54
GOTERM_MF_DIRECT	GO:0046872~metal ion binding	303	34.0832	4.77921e-44	ZFP964, ITSN2, ZFP963, ZFP169, ZFP961, ZFP605, RFESD, TESK2, IKZF2, AW146154, IKZF4, ZFYVE28, A430033K04RIK, ALKBH4, ZFP160, TRIM26, ZFP282, ZFP960, SEPHS2, ZFP287, ZFP3, GLCE, ZFP619, SETMAR, YOD1, GM20939, ZFYVE16, ZSCAN20, ZFP292, CYP2U1, THAP7, NHLRC1, ZFP850, ZFP9, TRIM11, ZBTB8A, ZFP748, ZFP747, ZFP626, ZFP746, ZFP867, ZFP866, ZFP629, ZFP507, ZBTB3, ADAMTS15, ZFP182, FIGNL1, ERI2, RREB1, ZB…	736	3552	18371	2.12924	3.67999e-41	1.22666e-41	1.2187e-41
GOTERM_MF_DIRECT	GO:0001227~transcriptional repressor activity, RNA polymerase II transcription regulatory region sequence-specific binding	57	6.4117	1.54639e-18	ZFP202, ZFP961, ZFP169, ZFP763, ZBTB25, ZBTB24, ZBTB26, BHLHE41, ZFP81, ZFP955A, ZFP955B, NR3C1, ZFP78, A430033K04RIK, ZFP120, ZFP282, ZFP37, ZFP882, ZFP810, ZFP777, ZBTB39, ZFP3, ZFP459, SOX13, ZFP41, ZFP9, ZBTB8A, AU041133, ZFP422, ZBTB46, ZFP626, ZFP746, 5730507C01RIK, ZFP668, ZBTB45, ASCL1, NR2C1, FOXO1, ZFP709, ZFP263, PATZ1, ZFP266, ZFP101, ZBED3, ZFP715, ZFP239, ZFP558, 2610008E11RIK, ZFP9…	736	361	18371	3.94115	1.19072e-15	2.9768e-16	2.95747e-16
GOTERM_MF_DIRECT	GO:0003677~DNA binding	150	16.8729	4.45495e-18	ZFP689, JRK, ZBTB24, ZFP329, ARID4A, AHR, NR3C1, IKZF2, CARF, IKZF4, SALL2, SMARCAD1, SOX8, ZFP37, ZFP287, ZFP39, GEN1, MAP1S, ZFP3, SOX13, SETMAR, RFX1, MYT1, SOX10, MYCN, ZFP292, ZFP41, THAP7, RFX5, ZFP691, PRR12, ZBTB8A, ZFP746, XPC, ZFP629, CREBL2, ZFP507, ZFP60, RPAP1, ZBTB3, FOXO1, RAD51AP1, SCRT2, ZFP58, ZFP182, ZKSCAN6, ZFP54, RREB1, ZFP59, ZBED4, ZKSCAN1, ZFP583, ZFP462, ZFP341, XRCC6, P…	736	1825	18371	2.05156	3.43031e-15	6.86062e-16	6.81607e-16
GOTERM_MF_DIRECT	GO:0000977~RNA polymerase II regulatory region sequence-specific DNA binding	58	6.52418	9.27844e-16	ZFP964, ZFP963, ZFP961, ZFP169, ZFP763, ZFP329, ZFP81, ZFP955A, HIF3A, ZFP955B, NR3C1, ZFP78, A430033K04RIK, SALL2, ZFP120, ZFP282, ZFP37, ZFP882, ZFP810, ZFP777, ZFP459, SOX13, MYT1, ZFP518A, KLF15, ZFP518B, ZFP41, RFX5, ZFP9, ZFP105, ZBTB8A, AU041133, ZFP825, ZBTB46, ZFP626, IGHMBP2, ASCL1, ZFP709, RREB1, ZFP266, ZFP101, ZBED4, ZBED3, ZFP799, ZFP715, MGA, ZFP558, NFXL1, 2810021J22RIK, 2610008E1…	736	426	18371	3.39839	6.83897e-13	1.19073e-13	1.183e-13
GOTERM_MF_DIRECT	GO:0001228~transcriptional activator activity, RNA polymerase II transcription regulatory region sequence-specific binding	47	5.28684	6.55781e-07	ZFP788, ZFP786, ZFP605, ZFP748, ZFP668, ZFP629, ZFP60, NR3C1, AW146154, CARF, FOXO1, ZFP808, ZFP11, SALL2, ZFP51, ZFP53, PATZ1, RREB1, ZBED4, ZFP760, ZFP677, ZFP930, ZFP715, ZFP759, MGA, ZFP658, ZFP619, MYT1, ESR1, KLF15, KLF7, ZFP780B, TFAP4, MYCN, ZFP292, ZFP40, NFIC, RFX5, ZFP395, ZFP553, ZFP27, ZFP113, ZFP112, ZFP26, ZFP595, ZSCAN2, ZFP770	736	528	18371	2.22187	0.000504824	7.21359e-05	7.16675e-05
GOTERM_MF_DIRECT	GO:0009982~pseudouridine synthase activity	6	0.674916	9.95478e-05	RPUSD4, PUS3, PUS10, RPUSD2, PUS7, PUS7L	736	13	18371	11.5203	0.0737912	0.00958147	0.00951926
GOTERM_MF_DIRECT	GO:0003700~transcription factor activity, sequence-specific DNA binding	45	5.06187	0.000257981	RSL1, ZFP105, THRB, ZFP429, ZFP748, ZBTB24, ZFP746, ZFP708, CREBL2, AHR, HIF3A, ASCL1, NR3C1, IKZF2, NR2C1, CARF, FOXO1, IKZF4, TCHP, ZFP874B, SOX8, RREB1, KLF11, ZFP456, ZFP455, ZFP759, ZBTB38, STAT2, MGA, ZFP933, RFX1, ESR1, KLF15, SOX10, ZFP322A, KLF7, MYCN, ZFP87, NFIC, RFX5, NFE2L3, ZFP395, ZFP691, ZFP174, ZFP595	736	631	18371	1.78007	0.180181	0.0199731	0.0198434
GOTERM_MF_DIRECT	GO:0008175~tRNA methyltransferase activity	5	0.56243	0.000272588	TRMT5, TRMT12, BCDIN3D, LCMT2, TRDMT1	736	9	18371	13.867	0.189352	0.0199731	0.0198434
GOTERM_MF_DIRECT	GO:0003676~nucleic acid binding	40	4.49944	0.000285331	RBM27, DDX28, JRK, RBM48, IGHMBP2, GPATCH1, JRKL, NYNRIN, RECQL5, RNASEH1, ERI2, ALYREF2, TEFM, TIGD3, TOE1, TIGD2, TIGD5, HELQ, MTERF2, DDX55, SREK1IP1, MTERF1B, MTERF1A, RPP25L, LARP6, PTBP3, TNRC6C, GPANK1, AGO4, ZFP593, NABP1, TUT1, RBMS1, RBM20, ZCCHC4, ZCCHC3, RBM24, R3HCC1L, FAN1, TNRC6B	736	540	18371	1.84893	0.197269	0.0199731	0.0198434
GOTERM_MF_DIRECT	GO:0004518~nuclease activity	13	1.46232	0.00672397	GEN1, DCLRE1B, HARBI1, ELAC1, USB1, MRPL44, RNASEH1, YBEY, ERI2, EXO5, EXOSC3, FAN1, RAD9A	736	132	18371	2.45824	0.994455	0.431455	0.428653
GOTERM_MF_DIRECT	GO:0005249~voltage-gated potassium channel activity	8	0.899888	0.0126397	KCNG1, KCNV1, KCND1, KCNJ11, KCNS2, KCNS3, KCNH8, KCNA4	736	63	18371	3.1696	0.999944	0.748662	0.7438
GOTERM_MF_DIRECT	GO:0016853~isomerase activity	12	1.34983	0.0178502	RPUSD4, PUS3, PUS10, EHHADH, GLCE, DSEL, LRR1, TOP3A, PPWD1, PUS7, PUS7L, CFTR	736	133	18371	2.25208	0.999999	0.869064	0.863421
GOTERM_MF_DIRECT	GO:0008375~acetylglucosaminyltransferase activity	6	0.674916	0.0188961	LFNG, MGAT4C, B3GNT7, B3GALT4, B3GNT2, POMGNT2	736	39	18371	3.84009	1	0.869064	0.863421
GOTERM_MF_DIRECT	GO:0003723~RNA binding	51	5.73678	0.019265	RBM27, PUS10, EIF4E3, FASTKD3, THUMPD2, GPATCH1, WDR43, PAPOLG, CWC22, ALYREF2, MTPAP, PUS3, MORC3, DDX55, PABPC5, PUS7, RPP25L, MRPL44, PTBP3, RPUSD4, CTU1, RPUSD2, TUT1, RBMS1, RBM20, RBM24, DDX28, RBM48, IGHMBP2, RAD51AP1, EXOSC4, UNK, GAR1, EXOSC3, ZBED4, TRDMT1, TRMT1L, TOE1, BARD1, CBX7, MTERF4, MAGOHB, PUS7L, LARP6, TNRC6C, SEPSECS, AGO4, NABP1, ZCCHC3, MPHOSPH6, TNRC6B	736	926	18371	1.37472	1	0.869064	0.863421
GOTERM_MF_DIRECT	GO:0003690~double-stranded DNA binding	14	1.5748	0.0201219	XRCC6, THRB, MTERF2, MTERF4, SETMAR, MTERF1B, MTERF1A, ASCL1, NR3C1, RAD51AP1, RAD50, NFIC, POLR3F, ZCCHC3	736	171	18371	2.04356	1	0.869064	0.863421
GOTERM_MF_DIRECT	GO:0016740~transferase activity	88	9.89876	0.0208057	ALAS1, ADPGK, THUMPD2, TESK2, PIGW, GGTA1, NDST2, LFNG, DTWD1, PAPOLG, CDK20, DNMT3B, GNPNAT1, TRIM26, RIOK2, POLK, RIOK1, TK1, MTPAP, SEPHS2, METTL18, PSKH1, MAP2K3, ST6GAL2, SPHK2, OXSM, ZDHHC13, SETMAR, ELOVL7, MASTL, POMGNT2, PLA2G15, RNF144B, CTU1, MELK, B3GNT7, PDIK1L, MAK, TUT1, B3GNT2, KCTD11, PIGM, NHLRC1, TRIM11, B4GALT4, LIPT2, LIPT1, UBIAD1, PRKAA1, PKDCC, FICD, PELI3, ZDHHC23, ZDHHC2…	736	1756	18371	1.25087	1	0.869064	0.863421
GOTERM_MF_DIRECT	GO:0017025~TBP-class protein binding	5	0.56243	0.0214444	CAND2, GTF2A1, BRF2, AHR, ESR1	736	27	18371	4.62233	1	0.869064	0.863421
GOTERM_MF_DIRECT	GO:0016779~nucleotidyltransferase activity	9	1.01237	0.023045	CTU1, FICD, POLM, PAPOLG, TUT1, POLK, MTPAP, RPAP1, GDPGP1	736	87	18371	2.58213	1	0.887232	0.881471
GOTERM_MF_DIRECT	GO:0008168~methyltransferase activity	14	1.5748	0.0302698	TRMT10B, SETDB2, THUMPD2, SETMAR, BCDIN3D, METTL21A, METTL7A1, TRMT5, DNMT3B, LCMT2, ZCCHC4, METTL18, TRDMT1, TRMT1L	736	181	18371	1.93065	1	1	0.994798
GOTERM_MF_DIRECT	GO:0016758~transferase activity, transferring hexosyl groups	5	0.56243	0.0339372	B3GALNT2, B3GNT7, B3GALT4, B3GNT2, GGTA1	736	31	18371	4.0259	1	1	0.994798
GOTERM_MF_DIRECT	GO:0038036~sphingosine-1-phosphate receptor activity	3	0.337458	0.0381281	SPHK2, S1PR5, GPR6	736	8	18371	9.36022	1	1	0.994798
GOTERM_MF_DIRECT	GO:0033612~receptor serine/threonine kinase binding	3	0.337458	0.0381281	GPR17, CAV1, FADD	736	8	18371	9.36022	1	1	0.994798
GOTERM_MF_DIRECT	GO:0017108~5'-flap endonuclease activity	3	0.337458	0.0381281	GEN1, SLX4, FAN1	736	8	18371	9.36022	1	1	0.994798
GOTERM_MF_DIRECT	GO:0005267~potassium channel activity	8	0.899888	0.045722	KCNG1, KCNV1, KCND1, KCNS2, KCNS3, KCNH8, KCNA4, CCDC51	736	82	18371	2.43518	1	1	0.994798
GOTERM_MF_DIRECT	GO:2001069~glycogen binding	3	0.337458	0.0477445	PPP1R3G, PPP1R3C, PPP1R3D	736	9	18371	8.3202	1	1	0.994798
GOTERM_MF_DIRECT	GO:0004527~exonuclease activity	6	0.674916	0.0561162	DCLRE1B, ERI2, EXO5, EXOSC3, FAN1, RAD9A	736	52	18371	2.88007	1	1	0.994798
GOTERM_MF_DIRECT	GO:0042562~hormone binding	4	0.449944	0.0623354	MC4R, NR3C1, MCHR1, ESR1	736	23	18371	4.34097	1	1	0.994798
GOTERM_MF_DIRECT	GO:0004652~polynucleotide adenylyltransferase activity	3	0.337458	0.0692111	PAPOLG, TUT1, MTPAP	736	11	18371	6.80744	1	1	0.994798
GOTERM_MF_DIRECT	GO:0003697~single-stranded DNA binding	9	1.01237	0.0739213	RAD51AP1, FAM111A, RNF138, TOP3A, IGHMBP2, SETMAR, NABP1, XPC, ALYREF2	736	110	18371	2.04223	1	1	0.994798
GOTERM_MF_DIRECT	GO:0008376~acetylgalactosaminyltransferase activity	4	0.449944	0.0763951	B3GALNT2, B3GNT7, B3GALT4, B3GNT2	736	25	18371	3.9937	1	1	0.994798
GOTERM_MF_DIRECT	GO:0003678~DNA helicase activity	6	0.674916	0.0771096	RAD50, XRCC6, HELQ, RECQL5, IGHMBP2, SMARCAD1	736	57	18371	2.62743	1	1	0.994798
GOTERM_MF_DIRECT	GO:0016757~transferase activity, transferring glycosyl groups	14	1.5748	0.0774094	GALNT7, B3GALNT2, ST6GAL2, B3GALT4, PARP16, POMGNT2, GGTA1, LFNG, MGAT4C, B3GNT7, B3GNT2, PIGM, ST3GAL1, B4GALT4	736	209	18371	1.672	1	1	0.994798
KEGG_PATHWAY	mmu05168:Herpes simplex virus 1 infection	134	15.0731	2.00082e-86	ZFP964, ZFP689, ZFP688, ZFP963, ZFP324, ZFP169, ZFP961, ZFP605, AW146154, 9130019O22RIK, A430033K04RIK, ZFP160, GM4767, ZFP282, ZFP960, ZFP37, ZFP563, ZFP442, ZFP39, ZFP456, ZFP455, ZFP459, ZFP619, ZFP40, ZFP850, ZFP454, ZFP9, RSL1, ZFP623, ZFP748, ZFP109, ZFP747, ZFP626, ZFP746, ZFP108, ZFP867, ZFP866, ZFP60, ZFP58, E430018J23RIK, ZFP182, ZFP51, ZFP54, ZFP53, FADD, ZFP101, ZFP583, ZFP599, ZFP873…	344	459	8941	7.58787	4.76196e-84	4.78197e-84	4.78197e-84
KEGG_PATHWAY	mmu00533:Glycosaminoglycan biosynthesis - keratan sulfate	4	0.449944	0.0148671	B3GNT7, B3GNT2, ST3GAL1, B4GALT4	344	14	8941	7.42608	0.971701	1	1
KEGG_PATHWAY	mmu03460:Fanconi anemia pathway	6	0.674916	0.0448782	SLX4, TOP3A, POLK, PALB2, FAN1, FANCF	344	51	8941	3.0578	0.999982	1	1
KEGG_PATHWAY	mmu00563:Glycosylphosphatidylinositol (GPI)-anchor biosynthesis	4	0.449944	0.0759006	PIGC, PIGM, PIGW, PIGH	344	26	8941	3.99866	1	1	1
KEGG_PATHWAY	mmu03450:Non-homologous end-joining	3	0.337458	0.0866244	RAD50, XRCC6, POLM	344	13	8941	5.99799	1	1	1

## Sheet: 0hvs6h up
Category	Term	Count	%	PValue	Genes	List Total	Pop Hits	Pop Total	Fold Enrichment	Bonferroni	Benjamini	FDR
GOTERM_BP_DIRECT	GO:0045944~positive regulation of transcription from RNA polymerase II promoter	122	9.14543	1.82171e-09	TCERG1, MAML1, ZFP609, RORB, GABPB1, ELK4, RPS6KA3, IL4I1, NAMPT, ARID2, JUNB, IER2, ZFP335, LMO2, IFRD1, SERPINF2, WNT5A, ARID5A, POU3F2, RUNX2, HCFC1, NPAS4, ADCYAP1, DMTF1, MAML3, CLOCK, ATF3, ATF4, KMT2D, TNKS, CREM, NRF1, PRDM10, HELZ2, ATXN7, GALR2, OTX2, WWTR1, EGR1, ZBTB17, CREBBP, AKIRIN1, FZD5, ESRRB, NR2F1, NFATC2, NFATC1, IGF1, DLX6OS1, ST18, ESR2, FOSL2, NR4A2, NR4A1, BMP3, NR4A3, MA…	1137	1213	19672	1.74015	8.09929e-06	8.0975e-06	8.04831e-06
GOTERM_BP_DIRECT	GO:0006468~protein phosphorylation	72	5.3973	6.67481e-09	MAML1, STK19, MYLK3, MYLK, STK10, RPS6KA6, SLK, CCND1, PDK4, PRKG2, PDK3, MAP3K9, IKBKE, MAP3K5, CSNK1G3, EDN1, CDKL5, RIPK2, WNT5A, HUNK, LMTK2, DYRK1B, PRKCA, TEX14, GAK, ERN1, OBSCN, LATS2, CREB1, SIK3, SIK1, SIK2, ALPK1, TRIB1, TSSK1, ANKK1, EPHA3, STK40, EPHA2, EPHA10, ROCK2, TTN, GRK1, ACVR1C, GRK5, MKNK2, STAT4, PAK6, ABL2, MAPK6, FNIP2, MAP4K3, BRD4, PAK4, PLK3, SRMS, DMPK, MOK, BRAF, PTK…	1137	600	19672	2.0762	2.96758e-05	1.06774e-05	1.06126e-05
GOTERM_BP_DIRECT	GO:0016310~phosphorylation	72	5.3973	7.20638e-09	PANK3, HTR2B, STK19, MYLK3, MYLK, STK10, RPS6KA3, RPS6KA6, SLK, NMRK2, PDK4, PRKG2, PDK3, MAP3K9, IKBKE, MAP3K5, CSNK1G3, CDKL5, RIPK2, HUNK, LMTK2, DYRK1B, PRKCA, GAK, ERN1, OBSCN, LATS2, SIK3, SIK1, SIK2, ALPK1, TSSK1, ANKK1, EPHA3, STK40, EPHA2, GNE, EPHA10, ROCK2, TTN, GRK1, ACVR1C, GRK5, MKNK2, PAK6, ABL2, MAPK6, MAP4K3, MAPK4, PAK4, IP6K2, PLK3, SRMS, DMPK, MOK, BRAF, PTK6, CDK11B, HIPK3, P…	1137	601	19672	2.07275	3.2039e-05	1.06774e-05	1.06126e-05
GOTERM_BP_DIRECT	GO:0043484~regulation of RNA splicing	17	1.27436	2.37112e-07	RBM38, PTBP1, SRRM4, MBNL2, AHNAK, SNRNP70, PRX, CCNL2, CDK12, GM28036	1137	61	19672	4.82178	0.00105365	0.000263491	0.00026189
GOTERM_BP_DIRECT	GO:0000188~inactivation of MAPK activity	9	0.674663	3.13739e-06	SPRED3, DUSP4, DUSP5, DUSP3, DUSP1, PRKCA, LAX1, DUSP16, DUSP6	1137	18	19672	8.65084	0.013852	0.00271191	0.00269543
GOTERM_BP_DIRECT	GO:0043547~positive regulation of GTPase activity	38	2.84858	3.66062e-06	RGS16, RASGRF1, SIPA1L2, RGS4, FLCN, ARHGAP20, RGS2, RINL, CHML, RGS7, NDEL1, TBC1D8B, RANBP2, STARD13, CDKL5, RIC1, RALGAPA1, WNT5A, ARHGAP29, ARFGAP2, ARHGAP23, NET1, TBC1D1, ADCYAP1, SNX18, TBC1D2, TBC1D4, DLC1, RASA1, RGS10, NF1, RAB3GAP2, RGL3, SMCR8, PKP4, SOS1, RIN2, ARHGEF5	1137	286	19672	2.29882	0.0161434	0.00271191	0.00269543
GOTERM_BP_DIRECT	GO:0070373~negative regulation of ERK1 and ERK2 cascade	18	1.34933	5.9897e-06	DUSP4, ERRFI1, PTPN1, PHLPP1, SEMA6A, DUSP3, DUSP1, SPRY4, IGF1, KLF4, DUSP6, SPRED3, FLCN, DLG1, RPS6KA6, SPRY2, SPRY1, ATF3	1137	85	19672	3.66388	0.0262788	0.00366432	0.00364206
GOTERM_BP_DIRECT	GO:0035556~intracellular signal transduction	51	3.82309	6.59496e-06	DDX3X, RASGRF1, AKAP13, RPS6KA3, ZFP36, RPS6KA6, RGS7, GUCY1A2, EDN1, DUSP1, HUNK, PRKCA, LAX1, TIAM1, LATS2, SPATA13, SIK3, SIK1, SIK2, TSSK1, DGKK, SCG2, ARHGEF5, DGKH, SHC4, SHC3, ROCK2, NLRC3, ADCY8, SDCBP, MKNK2, PAK6, SOCS6, MAPK6, SOCS7, MAP4K3, MAPK4, PAK4, DMPK, STAC, PLCL1, MOK, ARHGAP29, BRAF, NFATC1, SMAD7, NET1, RP1L1, PIKFYVE, TEC, PKN2	1137	449	19672	1.96522	0.0288956	0.00366432	0.00364206
GOTERM_BP_DIRECT	GO:0048511~rhythmic process	25	1.87406	7.46314e-06	PIWIL2, ROCK2, CREM, RORB, NFIL3, SIN3A, NAMPT, PROK2, EGR1, USP7, CREBBP, KDM2A, FBXW7, USP2, PER1, CREB1, CRY2, CRY1, PPARG, SIK1, FBXL3, TOP1, CLOCK, LGR4, ATF4	1137	153	19672	2.82707	0.0326368	0.00368596	0.00366357
GOTERM_BP_DIRECT	GO:0008285~negative regulation of cell proliferation	49	3.67316	1.20719e-05	BTG3, CDKN1A, CDKN1B, TES, ADM, IFI35, GLI3, RERG, TIAL1, FLCN, NPPC, FEZF2, JARID2, ARID2, MYOCD, DUSP1, PRKCA, ETV3, SULT2B1, SFRP4, MMRN2, PPARG, PPP1R15A, HDAC4, MEG3, SRF, PTGS2, TOB2, MUC2, NACC2, PDPN, LMNA, SLIT2, FNIP1, FNIP2, RBM38, ZBTB17, FZD5, TPBG, DHCR24, IGF1, KLF4, ESR2, ST18, DLC1, NF1, SPRY2, SPRY1, FGFR2	1137	434	19672	1.95341	0.0522571	0.00536596	0.00533336
GOTERM_BP_DIRECT	GO:0045893~positive regulation of transcription, DNA-templated	66	4.94753	1.86888e-05	CITED1, MSTN, CITED2, GPATCH3, RORB, GLI3, AFF1, PHF8, MED14, MED13, LBH, MSANTD1, FEZF2, TEAD1, TRP53INP2, MAP3K5, CDK5RAP2, MYOCD, ACTR5, WNT5A, DYRK1B, FOS, ETV5, RUNX2, HCFC1, NPAS4, CREB1, ELF4, IRF4, PPARG, TRIM16, CLOCK, ATF4, CREB5, HDAC4, MEG3, KDM3A, SRF, KMT2B, CXXC1, SERTAD3, SERTAD1, NFIL3, SERTAD2, OTX2, BRD4, BANP, EGR1, ZBTB17, CREBBP, NFYC, ESRRB, NFATC2, NFATC1, IGF1, KLF4, ESR2…	1137	661	19672	1.72755	0.0797326	0.00755196	0.00750608
GOTERM_BP_DIRECT	GO:0007507~heart development	36	2.69865	5.28743e-05	POPDC3, CDKN1A, CDKN1B, CITED2, SRF, HTR2B, ADM, LRP2, ADIPOR2, HDAC9, GLI3, CRKL, TTN, PDLIM1, ACAN, AKAP13, PDLIM3, SMYD1, UTY, TRP53BP2, PDLIM5, BVES, TEAD1, ADAMTS6, DNAH11, EDN1, MYOCD, CXADR, MBD2, NFATC1, EPOR, NF1, PPARG, TAB2, BCOR, PAM	1137	298	19672	2.09013	0.209497	0.0179028	0.017794
GOTERM_BP_DIRECT	GO:0032922~circadian regulation of gene expression	15	1.12444	5.42734e-05	EGR1, KDM2A, USP2, CREM, CARTPT, PER2, PER1, NAMPT, CRY2, CRY1, PRKG2, TOP1, CLOCK, LGR4, ATF4	1137	72	19672	3.60451	0.214399	0.0179028	0.017794
GOTERM_BP_DIRECT	GO:0009968~negative regulation of signal transduction	13	0.974513	5.63866e-05	HHIP, RGS16, DDIT4L, RGS4, MFHAS1, RGS2, SEC14L1, RGS10, PMEPA1, RGS7BP, SOCS6, SOCS7, RGS7	1137	55	19672	4.08949	0.221746	0.0179028	0.017794
GOTERM_BP_DIRECT	GO:1990138~neuron projection extension	10	0.749625	7.55897e-05	TIAM1, POSTN, IMPACT, NRN1, ALCAM, BDNF, TNN, CPNE1, PAK6, NDEL1	1137	33	19672	5.24293	0.285437	0.0223998	0.0222637
GOTERM_BP_DIRECT	GO:0042752~regulation of circadian rhythm	14	1.04948	0.000119224	USP7, KDM2A, FBXW7, ROCK2, CREM, RORB, PER2, PER1, CREB1, CRY2, CRY1, FBXL3, PPARG, CLOCK	1137	68	19672	3.56211	0.411455	0.0331219	0.0329207
GOTERM_BP_DIRECT	GO:1990573~potassium ion import across plasma membrane	11	0.824588	0.000162288	KCNK5, KCNJ4, KCNJ5, KCNK9, GM21985, KCNJ14, KCNJ16, ATP1A1, ATP1B1, KCNJ1, KCNJ3	1137	44	19672	4.32542	0.514021	0.0424334	0.0421757
GOTERM_BP_DIRECT	GO:0000122~negative regulation of transcription from RNA polymerase II promoter	84	6.29685	0.000181166	TCERG1, ZFP248, CITED2, TFCP2L1, GLI3, ELK4, DMBX1, FLCN, ZFP36, CCND1, SIN3A, FEZF2, JARID2, ZHX2, EDN1, MYOCD, RBM15, EED, USP3, USP2, ZFP536, ARID5A, PAWR, ETV3, ETV5, HCFC1, IMPACT, AEBP2, CRY2, CRY1, ERF, SIK1, PPARG, AJUBA, ATF3, ATF4, HDAC4, CUL3, FOXG1, CREM, PRDM14, HDAC9, MTDH, PURB, SDCBP, NFIL3, NACC2, MIER2, APBB2, FNIP1, ZBED6, FNIP2, WWTR1, EGR1, PLK3, CREBBP, PRRX1, MBD2, NR2F1, N…	1137	967	19672	1.50294	0.553152	0.0447379	0.0444661
GOTERM_BP_DIRECT	GO:0006813~potassium ion transport	20	1.49925	0.000208019	KCNJ4, KCNJ5, KCNF1, SLC24A4, CDKN1B, KCNK9, KCNH7, KCNA1, KCNC3, KCNJ14, KCNJ16, KCNA4, ATP1A1, ATP1B1, KCNS2, KCNMB3, SCN4A, KCNJ1, KCNJ3, HCN1	1137	132	19672	2.62147	0.603448	0.0486655	0.0483698
GOTERM_BP_DIRECT	GO:0090630~activation of GTPase activity	17	1.27436	0.000267285	TBC1D8B, RALGAPA1, WNT5A, RASGRF1, NEDD9, ARHGAP29, SIPA1L2, CRKL, TIAM1, TBC1D1, TBC1D2, EIF5, TBC1D4, RASA1, ARHGEF5, NDEL1, EPHA2	1137	103	19672	2.85562	0.695324	0.059404	0.0590432
GOTERM_BP_DIRECT	GO:0006470~protein dephosphorylation	21	1.57421	0.000309137	DUSP4, DUSP5, PTPN1, PHLPP1, PPP1R12A, DUSP3, PPM1L, DUSP1, PPP2R2A, PTPN12, PTPN23, SSH3, DUSP16, DUSP6, DUSP14, CDC14B, FAM220A, PTP4A2, PPM1B, PPP4R2, PPP2R5E	1137	147	19672	2.47167	0.747069	0.0654341	0.0650366
GOTERM_BP_DIRECT	GO:0017145~stem cell division	6	0.449775	0.000358198	TIAL1, EXT1, WWTR1, CUL3, ESRRB, GNL3	1137	12	19672	8.65084	0.796652	0.0706747	0.0702454
GOTERM_BP_DIRECT	GO:0030154~cell differentiation	85	6.37181	0.000365696	PIWIL2, DDX3Y, DDX3X, CITED1, CITED2, D16ERTD472E, EDA2R, ELK4, PEG10, CPNE1, ITGAV, FEZF2, JARID2, CFAP43, MYBL1, TAPT1, UTP14B, NDEL1, UNC45A, NANOS2, ZHX2, SRRM4, SEMA6A, TNFRSF12A, WNT5A, IFRD1, TEX15, ETV3, POU3F2, DUSP6, MLF1, ETV5, RUNX2, NPAS4, ENAH, SFRP4, IMPACT, OBSCN, CREB1, ELF4, PSME4, CDHR2, ERF, ITGA8, SIK1, PPARG, SPEM1, TSSK1, EPHA2, MEG3, KDM3A, SEMA3A, TMTC3, SEMA3E, HSD17B7, …	1137	1003	19672	1.46624	0.803321	0.0706747	0.0702454
GOTERM_BP_DIRECT	GO:0006355~regulation of transcription, DNA-templated	100	7.49625	0.00038748	NAB1, RORB, ELK4, ARID2, JUNB, PKNOX2, RALGAPA1, POU3F2, RUNX2, HCFC1, DMTF1, ERF, AJUBA, CLOCK, ATF3, ATF4, FOXG1, KMT2B, CREM, SAFB2, ZFP184, OTX2, WWTR1, EGR1, CREBBP, ZFHX2, ESRRB, NR2F1, NFATC2, NFATC1, FOXN3, ST18, ESR2, POU6F1, FOSL2, SMAD7, NR4A2, NR4A1, NR4A3, ZFAT, FUBP1, MAFG, AGO2, MAFF, CREBRF, REL, MAFK, SIM1, CREBZF, CSRNP1, CITED1, CITED2, SPIN4, ATF7IP2, MEOX1, GLI3, DMBX1, LBH, …	1137	1225	19672	1.41238	0.821483	0.0717646	0.0713287
GOTERM_BP_DIRECT	GO:0007623~circadian rhythm	16	1.1994	0.00043194	BDNF, CREM, IGF1, PER2, PER1, CREB1, NFIL3, NAMPT, CRY2, CRY1, PROK2, PRKG2, FAS, CLOCK, LGR4, ATF4	1137	97	19672	2.85388	0.853513	0.0767989	0.0763324
GOTERM_BP_DIRECT	GO:0042127~regulation of cell proliferation	26	1.94903	0.000596853	CDKN1B, TES, PTGS2, SAT1, GLI3, CNN2, CTNNA1, STAT4, JARID2, JUNB, EPS15, TEAD1, MBD2, OSGIN1, BRAF, IGF1, KLF4, ESR2, GNL3, MAFG, NF1, SPRY2, FAS, SOS1, LGR5, FGFR2	1137	213	19672	2.11194	0.929659	0.102039	0.101419
GOTERM_BP_DIRECT	GO:0016311~dephosphorylation	17	1.27436	0.000768923	DUSP4, DUSP5, PTPN1, DUSP3, DUSP1, PTPN12, PTPN23, SSH3, DUSP16, DUSP6, DUSP14, CDC14B, PTP4A1, PTP4A2, G6PC2, PXYLP1, PSPH	1137	113	19672	2.60291	0.967286	0.126588	0.125819
GOTERM_BP_DIRECT	GO:0007616~long-term memory	10	0.749625	0.000930147	NPAS4, EGR1, CREBBP, ARC, PTCHD1, SRF, TAC1, ADCY8, BTBD9, LDLR	1137	45	19672	3.84482	0.984035	0.147661	0.146764
GOTERM_BP_DIRECT	GO:0016477~cell migration	31	2.32384	0.001046	CUL3, NEDD9, TREM3, PVR, CRKL, CTNNA1, NCK2, ITGB8, ITGAV, MISP, NDEL1, CTHRC1, RHBDF1, ST14, WNT5A, FNDC3B, NFATC2, PTK6, RHOD, TIAM1, GOLPH3, ARC, PALLD, SPATA13, FAT1, SDC1, ADAM9, EPHA3, CD44, EPHA2, MEGF9	1137	284	19672	1.88856	0.990467	0.157687	0.15673
GOTERM_BP_DIRECT	GO:0010628~positive regulation of gene expression	53	3.97301	0.00106426	DDX3X, CITED1, CITED2, HMGN5, ITGB8, KIF1B, MYOCD, KDM2A, WNT5A, PAWR, RUNX2, HCFC1, SFRP4, ADCYAP1, CRH, PPARG, PKP3, ATF3, CD44, ATF4, PTGER4, PPP1R15A, NFAT5, SLC24A4, KDM3A, ROCK2, PTGER3, ZFP804A, TTN, CNN2, GJC2, NFIL3, LMNA, STAT4, SLC38A2, LDLR, EGR1, CREBBP, WHRN, SETD1A, NFATC2, BRAF, NFATC1, IGF1, PSG23, KLF4, AGO3, FUBP1, MAFG, AGO2, SPRY2, VIM, FGFR2	1137	579	19672	1.58375	0.991211	0.157687	0.15673
GOTERM_BP_DIRECT	GO:0042754~negative regulation of circadian rhythm	5	0.374813	0.00110251	PIWIL2, PER2, SIN3A, CRY2, CRY1	1137	9	19672	9.61204	0.992587	0.158086	0.157126
GOTERM_BP_DIRECT	GO:0007411~axon guidance	23	1.72414	0.00119804	LGI1, MEG3, SEMA6A, EPHA10, BDNF, SEMA3A, WNT5A, LMTK2, NEXN, SEMA3E, EFNA5, GLI3, ENAH, EXT1, ALCAM, NR4A3, BOC, APBB2, OTX2, SLIT2, EPHA3, LGR4, EPHA2	1137	187	19672	2.12801	0.995154	0.166415	0.165404
GOTERM_BP_DIRECT	GO:0043153~entrainment of circadian clock by photoperiod	8	0.5997	0.00132428	PER2, PER1, USP2, CRY2, CRY1, FBXL3, SIK1, FBXL22	1137	30	19672	4.61378	0.997238	0.178377	0.177293
GOTERM_BP_DIRECT	GO:0030032~lamellipodium assembly	9	0.674663	0.00149285	P2RY12, FGD4, GOLPH3, SPATA13, PXN, NCK2, AJUBA, RHOD, VCL	1137	39	19672	3.99269	0.998696	0.189592	0.18844
GOTERM_BP_DIRECT	GO:0051017~actin filament bundle assembly	9	0.674663	0.00149285	EPS8, BAIAP2L1, SWAP70, ACTN1, NCK2, PAWR, ABL2, RHOD, PLS1	1137	39	19672	3.99269	0.998696	0.189592	0.18844
GOTERM_BP_DIRECT	GO:0006357~regulation of transcription from RNA polymerase II promoter	120	8.9955	0.00172073	ZFP609, RORB, ELK4, ZFP36, HMGN5, BBX, CCNL2, JUNB, PKNOX2, KDM2A, IFRD1, ARID5A, POU3F2, RUNX2, NPAS4, DMTF1, ERF, CLOCK, ATF3, C130026I21RIK, ATF4, FOXG1, CUL3, CREM, PRDM14, NRF1, MTDH, ATXN7, NACC2, SAFB2, ZFP184, OTX2, ZBED6, EGR1, ZBTB17, ZFHX2, ESRRB, NR2F1, NFATC2, NFATC1, ST18, ESR2, POU6F1, FOSL2, SMAD7, NR4A2, NR4A1, ZFP68, NR4A3, SP2, FUBP1, MAFG, RFXAP, MAFF, CREBRF, REL, MAFK, SIM1,…	1137	1585	19672	1.30991	0.999527	0.202586	0.201356
GOTERM_BP_DIRECT	GO:0008277~regulation of G-protein coupled receptor protein signaling pathway	9	0.674663	0.00177304	KCTD8, ADCYAP1, SLC24A4, RGS2, GRK5, PDE4D, RGS10, KCTD12B, RGS7	1137	40	19672	3.89288	0.999626	0.202586	0.201356
GOTERM_BP_DIRECT	GO:0006695~cholesterol biosynthetic process	9	0.674663	0.00177304	IDI1, HMGCS1, NPC1L1, INSIG1, DHCR24, MSMO1, HSD17B7, LSS, CYP51	1137	40	19672	3.89288	0.999626	0.202586	0.201356
GOTERM_BP_DIRECT	GO:0007420~brain development	29	2.17391	0.00177747	CITED1, CTTNBP2, KCNA1, FOXG1, HSD17B7, EFNA5, AK7, GLI3, PHF8, RGS4, DMBX1, RGS2, GJC2, BAG3, CFAP43, CDK5RAP2, SYT4, ZFP335, ZFHX2, HMGCS1, SLC6A17, SETD1A, POU3F2, ESR2, EPOR, EXT1, ITGA8, NF1, NES	1137	268	19672	1.8722	0.999633	0.202586	0.201356
GOTERM_BP_DIRECT	GO:0007155~cell adhesion	53	3.97301	0.00185832	SPON2, TNFAIP6, COL12A1, ALCAM, BOC, ITGB8, ITGAV, BVES, POSTN, CXADR, TNFRSF12A, OMG, PRKCA, ATP1B1, CLDN15, CDHR2, PECAM1, ITGA8, ADAM9, PKP4, PKP3, ITGA5, AJUBA, SSX2IP, VCL, CD44, EPHA2, NLGN2, PCDH10, PXN, NEXN, NEDD9, PCDH17, ACAN, PDPN, CTNNA1, ABL2, CDH26, MPZL3, AOC3, PCDH9, MCAM, PCDH7, PCDH20, CRTAM, PCDH8, GM20518, EXT1, KITL, COL7A1, TRIP6, PKN2, ESAM	1137	594	19672	1.54375	0.999744	0.206506	0.205252
GOTERM_BP_DIRECT	GO:0030308~negative regulation of cell growth	18	1.34933	0.00200636	CDKN1A, CDKN1B, DDX3X, DCUN1D3, OSGIN1, OSGIN2, ADIPOR2, RERG, DCBLD2, FLCN, SERTAD3, SERTAD1, SERTAD2, SESN2, PPARG, APBB2, SLIT2, IP6K2	1137	135	19672	2.30689	0.999868	0.217519	0.216197
GOTERM_BP_DIRECT	GO:0006939~smooth muscle contraction	6	0.449775	0.00219655	CHRM3, ROCK2, PDE4D, HTR2B, APBB2, MYLK	1137	17	19672	6.10647	0.999943	0.232468	0.231056
GOTERM_BP_DIRECT	GO:0030036~actin cytoskeleton organization	23	1.72414	0.00233727	STARD13, GAS2L3, CTTNBP2, ROCK2, SRF, ACTN1, TMOD3, SHROOM3, SSH3, ENAH, PDLIM1, SDCBP, EHD2, PDLIM3, PALLD, DLC1, TRIP10, NF1, SPIRE1, ABL2, FLNB, PDLIM5, ARHGEF5	1137	197	19672	2.01999	0.99997	0.241608	0.240141
GOTERM_BP_DIRECT	GO:0007015~actin filament organization	19	1.42429	0.00277778	MYO15, SRF, ACTN1, AVIL, TMOD3, SHROOM3, RHOD, RHOBTB2, ENAH, MYO1D, MYO1E, PDLIM3, DLG1, MYO5C, CTNNA1, NCK2, FAT1, SPIRE1, ABL2	1137	151	19672	2.17703	0.999996	0.276329	0.27465
GOTERM_BP_DIRECT	GO:0043065~positive regulation of apoptotic process	37	2.77361	0.00279748	PPP1R15A, DDX3X, DCUN1D3, ADM, PTGS2, UACA, SLK, ACVR1C, MUC2, PMAIP1, SAP18, APBB2, MAP3K9, SLIT2, IP6K2, MAP3K5, USP7, TNFRSF12A, GADD45B, RIPK2, DUSP1, OSGIN1, PAWR, TNFRSF10B, DUSP6, ESR2, NET1, NR4A1, SFRP4, LATS2, RYBP, CREB1, CAPN10, NF1, FAS, PPARG, SPRY1	1137	383	19672	1.67144	0.999996	0.276329	0.27465
GOTERM_BP_DIRECT	GO:0051591~response to cAMP	10	0.749625	0.00307668	PER1, CITED1, VGF, DUSP1, CREM, SDC1, FOSB, BRAF, FOS, AREG	1137	53	19672	3.26447	0.999999	0.29341	0.291628
GOTERM_BP_DIRECT	GO:0006417~regulation of translation	18	1.34933	0.00318718	PPP1R15A, PIWIL2, PPP1R15B, NANOS2, DDX3X, IGF1, CASC3, EPRS, DNAJC1, IMPACT, RGS2, AGO3, MKNK2, AGO2, IGF2BP1, NCK2, CPEB2, SAMD4	1137	141	19672	2.20872	0.999999	0.29341	0.291628
GOTERM_BP_DIRECT	GO:0030335~positive regulation of cell migration	28	2.09895	0.00318749	ONECUT2, FAM89B, TNFAIP6, ROCK2, SYNPO2, SEMA3A, NEDD9, SEMA3E, MYLK, SDCBP, PDPN, ITGAV, EDN1, SEMA6A, MCAM, PRKCA, IGF1, RHOD, VIL1, PTP4A1, TIAM1, TRIP6, NUMB, PECAM1, SPRY2, ADAM9, ITGA5, EPHA2	1137	266	19672	1.82123	0.999999	0.29341	0.291628
GOTERM_BP_DIRECT	GO:0042472~inner ear morphogenesis	12	0.89955	0.00333513	MYO15, FZD3, NR4A3, PRRX1, FOXG1, INSIG1, COL11A1, WNT5A, ITGA8, SPRY2, OTX2, FGFR2	1137	74	19672	2.80568	1	0.29341	0.291628
GOTERM_BP_DIRECT	GO:0030718~germ-line stem cell population maintenance	4	0.29985	0.00336646	PIWIL2, NANOS2, CREBBP, PRDM14	1137	6	19672	11.5344	1	0.29341	0.291628
GOTERM_BP_DIRECT	GO:2000323~negative regulation of glucocorticoid receptor signaling pathway	4	0.29985	0.00336646	PER1, CRY2, CRY1, CLOCK	1137	6	19672	11.5344	1	0.29341	0.291628
GOTERM_BP_DIRECT	GO:0001570~vasculogenesis	12	0.89955	0.00370913	MYO1E, MYOCD, CITED1, FBXW7, CITED2, TIPARP, RASA1, ITGB8, ITGAV, ADM, JUNB, EPHA2	1137	75	19672	2.76827	1	0.312715	0.310816
GOTERM_BP_DIRECT	GO:0071398~cellular response to fatty acid	7	0.524738	0.00379901	EDN1, CREB1, UCP1, PDK4, PDK3, ADIPOR2, LDLR	1137	27	19672	4.48562	1	0.312715	0.310816
GOTERM_BP_DIRECT	GO:0009416~response to light stimulus	7	0.524738	0.00379901	GRK1, PER1, DUSP1, CRY2, CRY1, PPARG, FOS	1137	27	19672	4.48562	1	0.312715	0.310816
GOTERM_BP_DIRECT	GO:0035335~peptidyl-tyrosine dephosphorylation	8	0.5997	0.00401476	DUSP4, DUSP5, PTPN1, DUSP3, DUSP1, PTPN12, DUSP16, DUSP6	1137	36	19672	3.84482	1	0.318859	0.316922
GOTERM_BP_DIRECT	GO:0007275~multicellular organism development	88	6.5967	0.00401712	PIWIL2, RTL1, VEZT, CITED1, CITED2, ZFP609, RORB, MEOX1, EDA2R, SPRED3, DMBX1, ZFP36, LBH, ITGAV, FEZF2, JARID2, BVES, TAPT1, UTP14B, WLS, NDEL1, UNC45A, NANOS2, RNF43, USP7, ZFP335, SEMA6A, TNFRSF12A, WNT5A, IFRD1, SHROOM3, LMTK2, MLF1, DKK2, PAX1, PTP4A1, ENAH, SFRP4, ARC, OBSCN, TRAF4, PSME4, TET3, NUMB, ITGA8, SIK1, SPEM1, TSSK1, EPHA3, CDH18, EPHA2, EPHA10, SRF, SEMA3A, FOXG1, SEMA3E, EFNA5,…	1137	1135	19672	1.34145	1	0.318859	0.316922
GOTERM_BP_DIRECT	GO:0043409~negative regulation of MAPK cascade	9	0.674663	0.00443066	SPRED3, DUSP4, DUSP5, DUSP3, DUSP1, NF1, PRKCA, DUSP16, DUSP6	1137	46	19672	3.38511	1	0.336084	0.334043
GOTERM_BP_DIRECT	GO:0048286~lung alveolus development	10	0.749625	0.00450737	MEG3, ERRFI1, MYOCD, PDPN, TMTC3, IGF1, ATP7A, STK40, FGFR2, PTHLH	1137	56	19672	3.08958	1	0.336084	0.334043
GOTERM_BP_DIRECT	GO:0000186~activation of MAPKK activity	7	0.524738	0.0046027	MAP3K15, GADD45B, ADAM9, BRAF, CARTPT, MAP3K13, MAP3K5	1137	28	19672	4.32542	1	0.336084	0.334043
GOTERM_BP_DIRECT	GO:0007399~nervous system development	40	2.9985	0.00468946	CHODL, UNC119B, NRSN1, NRN1, AVIL, SEMA3A, D16ERTD472E, SEMA3E, LRP2, HSD17B7, EFNA5, HDAC9, ACVR1C, BOC, IGF2BP1, ZSWIM6, SLIT2, FEZF2, NDEL1, SRRM4, ZHX2, FZD3, SEMA6A, BDNF, NR2F1, LMTK2, IGF1, FOS, POU3F2, NPAS4, ENAH, TTLL7, NR4A2, ADCYAP1, IMPACT, ITGA8, NUMB, MAFK, SIM1, NES	1137	437	19672	1.58368	1	0.336084	0.334043
GOTERM_BP_DIRECT	GO:0007165~signal transduction	93	6.97151	0.00472094	CHRM2, CHRM3, GPR26, CHRM4, HHIP, GPR22, HTR2B, GPR63, OLFML2A, RERG, CRKL, ARHGAP4, RASSF3, PPP2R5E, NCK2, LEPR, QRFPR, GPR135, CSNK1G3, GHSR, PPP1R12A, GPR34, GPR35, PDE4D, WNT5A, GLP2R, TACR3, SSTR2, GEM, TIAM1, GPRC5A, TRAF4, RASA1, AKAP9, PPARG, RIN2, TLR13, DGKH, PTGER4, PHLPP1, SHC3, ROCK2, PTGER3, GPR85, ARHGAP18, LPAR4, GRK1, GNA14, ARHGAP20, RASD1, GRK5, GALR2, NPBWR1, CHRNE, PDPN, STAT…	1137	1218	19672	1.32106	1	0.336084	0.334043
GOTERM_BP_DIRECT	GO:0098962~regulation of postsynaptic neurotransmitter receptor activity	6	0.449775	0.0047634	HOMER1, AKAP9, NPTX1, NPTX2, DLGAP2, CACNG5	1137	20	19672	5.1905	1	0.336084	0.334043
GOTERM_BP_DIRECT	GO:0045987~positive regulation of smooth muscle contraction	6	0.449775	0.0047634	CHRM3, MYOCD, EDN1, SRF, PROK2, PTGS2	1137	20	19672	5.1905	1	0.336084	0.334043
GOTERM_BP_DIRECT	GO:0042493~response to drug	32	2.3988	0.00490841	HDAC4, CDKN1A, CDKN1B, HTR2B, ATP1A1, PTGS2, ACACB, ADIPOR2, NPPC, CCND1, NPC1L1, SLCO1B2, FZD3, HMGCS1, TRPA1, BDNF, GAD1, GAD2, NFATC2, FOS, DUSP6, POR, CREB1, SST, RASA1, PDE3A, CRH, FOSB, PPARG, TOP1, PAM, CCNO	1137	328	19672	1.68797	1	0.340905	0.338834
GOTERM_BP_DIRECT	GO:0034198~cellular response to amino acid starvation	9	0.674663	0.00507499	FLCN, IMPACT, CDKN1A, SESN2, FAS, SLC38A2, ATF3, ATF4, MAP3K5	1137	47	19672	3.31309	1	0.342433	0.340353
GOTERM_BP_DIRECT	GO:0043507~positive regulation of JUN kinase activity	10	0.749625	0.00508449	ERN1, TIAM1, FGD4, PTPN1, EDN1, FZD5, WNT5A, MAP3K13, ARHGEF5, MAP3K5	1137	57	19672	3.03538	1	0.342433	0.340353
GOTERM_BP_DIRECT	GO:0070262~peptidyl-serine dephosphorylation	5	0.374813	0.00519443	PPP1R15A, PPP1R15B, PPTC7, DUSP1, PPP2R2A	1137	13	19672	6.65449	1	0.344616	0.342522
GOTERM_BP_DIRECT	GO:0046697~decidualization	7	0.524738	0.00552483	GHSR, CITED2, STC2, STC1, PTGS2, JUNB, EPOR	1137	29	19672	4.17627	1	0.353592	0.351444
GOTERM_BP_DIRECT	GO:0007010~cytoskeleton organization	15	1.12444	0.00555455	SVIL, UGT8A, GPR35, AVIL, PXN, VIL1, CNN2, FGD4, ZNRF1, ARC, DLC1, RANBP10, PACSIN3, AJUBA, BRWD3	1137	113	19672	2.29668	1	0.353592	0.351444
GOTERM_BP_DIRECT	GO:0048664~neuron fate determination	4	0.29985	0.00563907	PRRX1, FOXG1, OTX2, FEZF2	1137	7	19672	9.88667	1	0.353592	0.351444
GOTERM_BP_DIRECT	GO:0051260~protein homooligomerization	16	1.1994	0.00564792	KCNF1, PDCD6IP, KCNA1, KCNC3, ATL2, KCNA4, ADCY8, KCTD6, KCTD8, ARC, EHD4, KCNS2, NACC2, PEG10, TRP53BP1, KCTD12B	1137	125	19672	2.21461	1	0.353592	0.351444
GOTERM_BP_DIRECT	GO:0001657~ureteric bud development	9	0.674663	0.00578856	DLG1, ARG2, BDNF, SDC1, SPRY1, SLIT2, SIM1, FGFR2, SMAD7	1137	48	19672	3.24406	1	0.354889	0.352734
GOTERM_BP_DIRECT	GO:0035970~peptidyl-threonine dephosphorylation	6	0.449775	0.00595909	DUSP4, DUSP5, PPM1B, DUSP1, DUSP16, DUSP6	1137	21	19672	4.94333	1	0.354889	0.352734
GOTERM_BP_DIRECT	GO:0010165~response to X-ray	6	0.449775	0.00595909	CDKN1A, CCND1, XRCC2, PMAIP1, ERCC8, LRP2	1137	21	19672	4.94333	1	0.354889	0.352734
GOTERM_BP_DIRECT	GO:0045668~negative regulation of osteoblast differentiation	11	0.824588	0.00603286	GDF10, HDAC4, CITED1, TNFAIP6, TNN, FNDC3B, NFATC1, PPARG, TMEM64, RORB, AREG	1137	69	19672	2.75824	1	0.354889	0.352734
GOTERM_BP_DIRECT	GO:0030336~negative regulation of cell migration	17	1.27436	0.00606785	OSBPL8, DUSP3, CITED2, SRF, STC1, KLF4, ARHGAP4, CNN2, FLCN, ACAN, MUC2, DLC1, MMRN2, NF1, SLIT2, ARID2, RECK	1137	138	19672	2.13137	1	0.354889	0.352734
GOTERM_BP_DIRECT	GO:0048041~focal adhesion assembly	7	0.524738	0.00657497	DLC1, ACTN1, PXN, ITGAV, THSD1, AJUBA, RHOD	1137	30	19672	4.03706	1	0.379555	0.377249
GOTERM_BP_DIRECT	GO:0051893~regulation of focal adhesion assembly	6	0.449775	0.00735112	SLK, DUSP3, EFNA5, RHOD, VCL, EPHA3	1137	22	19672	4.71864	1	0.418716	0.416173
GOTERM_BP_DIRECT	GO:0043407~negative regulation of MAP kinase activity	9	0.674663	0.00744175	PTPN1, RGS2, DUSP1, SPRY4, NF1, SPRY2, PPARG, SPRY1, LAX1	1137	50	19672	3.1143	1	0.418716	0.416173
GOTERM_BP_DIRECT	GO:0008360~regulation of cell shape	18	1.34933	0.00775892	PXN, SHROOM3, ARHGAP18, SEMA3E, RHOD, MYL12A, RHOBTB2, EPS8, VIL1, FGD4, MKLN1, DLG1, PALMD, DLC1, PDPN, PLEKHO1, BVES, BRWD3	1137	154	19672	2.02227	1	0.425987	0.423399
GOTERM_BP_DIRECT	GO:0008625~extrinsic apoptotic signaling pathway via death domain receptors	7	0.524738	0.00776264	DDX3X, BAG3, ROCK2, NF1, FAS, TNFRSF10B, DEDD2	1137	31	19672	3.90683	1	0.425987	0.423399
GOTERM_BP_DIRECT	GO:0046777~protein autophosphorylation	21	1.57421	0.00822711	CSNK1G3, CDKL5, LMTK2, DYRK1B, PTK6, PRKCA, GRK1, ERN1, STK10, SLK, OBSCN, GRK5, MKNK2, SIK1, MAP3K9, CDK12, SIK2, MAP3K13, FGFR2, TAF1, BRD4	1137	193	19672	1.88257	1	0.44597	0.443261
GOTERM_BP_DIRECT	GO:0010700~negative regulation of norepinephrine secretion	4	0.29985	0.00863743	P2RY12, GHSR, PTGER3, CRH	1137	8	19672	8.65084	1	0.462571	0.459761
GOTERM_BP_DIRECT	GO:0080182~histone H3-K4 trimethylation	6	0.449775	0.00895455	KMT2D, ZFP335, NFYC, SETD1A, KMT2B, TET3	1137	23	19672	4.51348	1	0.463367	0.460552
GOTERM_BP_DIRECT	GO:0043154~negative regulation of cysteine-type endopeptidase activity involved in apoptotic process	11	0.824588	0.00896503	RPS6KA3, NR4A1, POR, DDX3X, DHCR24, IGF1, FNIP1, KLF4, PTGS2, CD44, HERPUD1	1137	73	19672	2.6071	1	0.463367	0.460552
GOTERM_BP_DIRECT	GO:0030512~negative regulation of transforming growth factor beta receptor signaling pathway	11	0.824588	0.00896503	SPRED3, FAM89B, ONECUT2, PEG10, SPRY2, PMEPA1, PPARG, SPRY1, ASPN, VASN, SMAD7	1137	73	19672	2.6071	1	0.463367	0.460552
GOTERM_BP_DIRECT	GO:0034976~response to endoplasmic reticulum stress	12	0.89955	0.00959189	PPP1R15A, ERN1, PPP1R15B, PTPN1, STC2, RASGRF1, CREBRF, TMTC3, TNFRSF10B, HERPUD1, ATF4, MAP3K5	1137	85	19672	2.44259	1	0.469513	0.466661
GOTERM_BP_DIRECT	GO:0010840~regulation of circadian sleep/wake cycle, wakefulness	3	0.224888	0.00961168	PTGER4, PTGER3, HCRTR2	1137	3	19672	17.3017	1	0.469513	0.466661
GOTERM_BP_DIRECT	GO:2000392~regulation of lamellipodium morphogenesis	3	0.224888	0.00961168	VIL1, PDPN, CD44	1137	3	19672	17.3017	1	0.469513	0.466661
GOTERM_BP_DIRECT	GO:0001975~response to amphetamine	8	0.5997	0.00961208	NR4A2, RGS4, RANBP2, NR4A1, RGS2, EDN1, RGS10, HDAC9	1137	42	19672	3.29556	1	0.469513	0.466661
GOTERM_BP_DIRECT	GO:0040018~positive regulation of multicellular organism growth	8	0.5997	0.00961208	VIL1, GHSR, DLG1, CREB1, SGIP1, PEX5, POU3F2, PLS1	1137	42	19672	3.29556	1	0.469513	0.466661
GOTERM_BP_DIRECT	GO:0000082~G1/S transition of mitotic cell cycle	10	0.749625	0.00983699	PLK3, CDKN1A, CDKN1B, LATS2, CCND1, NFATC1, E2F5, CACUL1, USP29, PHF8	1137	63	19672	2.7463	1	0.475276	0.472389
GOTERM_BP_DIRECT	GO:0045765~regulation of angiogenesis	7	0.524738	0.010588	PPP1R15A, TNFRSF12A, NF1, PROK2, ITGA5, RECK, EPHA2	1137	33	19672	3.67005	1	0.506059	0.502985
GOTERM_BP_DIRECT	GO:0040037~negative regulation of fibroblast growth factor receptor signaling pathway	5	0.374813	0.0115129	SPRY4, WNT5A, SPRY2, PRDM14, SPRY1	1137	16	19672	5.40677	1	0.544415	0.541108
GOTERM_BP_DIRECT	GO:0042060~wound healing	14	1.04948	0.0116443	POSTN, CDKN1A, SERPINB2, WNT5A, IGF1, GLI3, DCBLD2, EXT1, CNN2, PECAM1, NF1, SDC1, FGFR2, MAP3K5	1137	111	19672	2.18219	1	0.544829	0.541519
GOTERM_BP_DIRECT	GO:0009966~regulation of signal transduction	9	0.674663	0.0117822	SPRED3, GRK1, PPP1R2, PTPN1, GRK5, SPRY4, SPRY2, SPRY1, CDK13	1137	54	19672	2.88361	1	0.545541	0.542228
GOTERM_BP_DIRECT	GO:0098609~cell-cell adhesion	21	1.57421	0.0119363	VEZT, CXADR, SRF, PVR, PNN, DLG1, PDPN, BOC, CDHR2, CTNNA1, ITGA8, PECAM1, FAT1, PKP4, ADAM8, ESAM, ITGAV, CDH26, PKP3, ITGA5, SLIT2	1137	200	19672	1.81668	1	0.545938	0.542621
GOTERM_BP_DIRECT	GO:0048661~positive regulation of smooth muscle cell proliferation	12	0.89955	0.012314	HDAC4, EGR1, EDN1, NR4A3, PDE4D, SERPINF2, NAMPT, PRKCA, IGF1, PTGS2, FGFR2, ZFP143	1137	88	19672	2.35932	1	0.545938	0.542621
GOTERM_BP_DIRECT	GO:0045444~fat cell differentiation	12	0.89955	0.012314	GDF10, NR4A2, OSBPL8, TMEM120B, NR4A1, NR4A3, GRK5, CCND1, PPARG, KLF4, SOCS7, CREB5	1137	88	19672	2.35932	1	0.545938	0.542621
GOTERM_BP_DIRECT	GO:0036289~peptidyl-serine autophosphorylation	4	0.29985	0.0124049	ERN1, PIKFYVE, PRKG2, PRKCA	1137	9	19672	7.68963	1	0.545938	0.542621
GOTERM_BP_DIRECT	GO:0006595~polyamine metabolic process	4	0.29985	0.0124049	AMD2, AMD1, SAT1, OAZ1	1137	9	19672	7.68963	1	0.545938	0.542621
GOTERM_BP_DIRECT	GO:0007049~cell cycle	52	3.89805	0.0130824	CDKN1A, CDKN1B, ZFP207, NCAPG2, CLTC, PHF8, STK10, RPS6KA3, RGS2, SENP5, CCND1, TXNL4A, PDCD6IP, ESCO1, DUSP1, USP3, USP2, TEX14, MLF1, HCFC1, GAK, PTP4A1, DBF4, LATS2, DMTF1, SIK1, AJUBA, CACUL1, CCNO, TNKS, CUL3, NEDD9, FIGN, CCNB3, BRINP1, PARD6A, TRP53BP2, MAPK6, MISP, MAPK4, PAK4, BANP, RBM38, PLK3, STARD13, FOXN3, CDK11B, SNX18, CCNG2, PHF13, PKN2, TAF1	1137	643	19672	1.3992	1	0.566293	0.562853
GOTERM_BP_DIRECT	GO:0018105~peptidyl-serine phosphorylation	19	1.42429	0.0133393	CSNK1G3, DMPK, ROCK2, TNKS, LMTK2, DYRK1B, PRKCA, HIPK3, RPS6KA3, RPS6KA6, LATS2, MKNK2, PDK3, PKN2, TOP1, TSSK1, MAP3K13, IKBKE, TAF1	1137	176	19672	1.86779	1	0.566293	0.562853
GOTERM_BP_DIRECT	GO:0001649~osteoblast differentiation	12	0.89955	0.0133408	GDF10, WWTR1, BMP3, BGLAP3, NF1, IGF1, JUNB, ASF1A, RUNX2, TRP53INP2, LGR4, EPHA2	1137	89	19672	2.33281	1	0.566293	0.562853
GOTERM_BP_DIRECT	GO:0016525~negative regulation of angiogenesis	13	0.974513	0.0134865	MEG3, SEMA6A, ROCK2, HHIP, SEMA3E, ISM1, KLF4, FLCN, ADAMTS1, NF1, SPRY2, PPARG, EPHA2	1137	101	19672	2.22695	1	0.566293	0.562853
GOTERM_BP_DIRECT	GO:0006915~apoptotic process	48	3.5982	0.0135044	PPP1R15A, SHC4, CSRNP1, PHLPP1, DDX3X, CITED1, SEMA3A, UBE2D3, DEDD2, TIAL1, SLK, ACVR1C, MUC2, GRK5, ZFP385B, BAG3, PEG10, MKNK2, BNIP2, PMAIP1, MAP3K9, TRP53BP2, RELT, MAP3K5, PAK4, PLK3, SEMA6A, PDCD6IP, TNFRSF12A, GADD45B, RIPK2, PAWR, TNFRSF10B, PRKCA, HIPK3, VIL1, ERN1, SH3RF3, NR4A1, TIAM1, RYBP, TRAF4, TNIP2, DLC1, FAS, PKN2, FGFR2, EPHA2	1137	584	19672	1.42206	1	0.566293	0.562853
GOTERM_BP_DIRECT	GO:0001701~in utero embryonic development	31	2.32384	0.0139207	MEG3, KMT2D, CITED2, SRF, CUL3, AMD1, GLI3, TTN, FLCN, SH3PXD2A, SIN3A, UTY, SLIT2, ATP7A, JUNB, PSPH, ZFP335, EDN1, ICMT, KDM2A, DUSP3, XRCC2, ESRRB, ATP11A, TANC2, MYO1E, SP2, MAFG, MAFF, ERF, FGFR2	1137	340	19672	1.57751	1	0.578295	0.574782
GOTERM_BP_DIRECT	GO:0071372~cellular response to follicle-stimulating hormone stimulus	5	0.374813	0.0143795	POR, EDN1, HMGCS1, EFNA5, EPHA3	1137	17	19672	5.08873	1	0.586394	0.582832
GOTERM_BP_DIRECT	GO:0070932~histone H3 deacetylation	5	0.374813	0.0143795	ELK4, PER2, HDAC4, PER1, HDAC9	1137	17	19672	5.08873	1	0.586394	0.582832
GOTERM_BP_DIRECT	GO:0035914~skeletal muscle cell differentiation	9	0.674663	0.0145436	EGR1, NR4A1, KLF5, CITED2, PLAGL1, MAFF, SMYD1, FOS, ATF3	1137	56	19672	2.78063	1	0.587692	0.584122
GOTERM_BP_DIRECT	GO:0045736~negative regulation of cyclin-dependent protein serine/threonine kinase activity	6	0.449775	0.0151737	MYOCD, CDKN1A, CDKN1B, WEE2, LATS2, CDK5RAP2	1137	26	19672	3.99269	1	0.60763	0.603939
GOTERM_BP_DIRECT	GO:0071300~cellular response to retinoic acid	10	0.749625	0.0158737	CREB1, BRINP1, ABL2, PPARG, PTK6, RORB, KLF4, TEAD1, FGFR2, EPHA3	1137	68	19672	2.54436	1	0.629986	0.626159
GOTERM_BP_DIRECT	GO:0050919~negative chemotaxis	7	0.524738	0.0160852	SEMA6A, SEMA3A, WNT5A, ITGAV, SEMA3E, SLIT2, LGR4	1137	36	19672	3.36421	1	0.632731	0.628888
GOTERM_BP_DIRECT	GO:2000391~positive regulation of neutrophil extravasation	4	0.29985	0.0169696	PTGER4, PTGER3, PAWR, ADAM8	1137	10	19672	6.92067	1	0.655914	0.651929
GOTERM_BP_DIRECT	GO:1902667~regulation of axon guidance	4	0.29985	0.0169696	ZSWIM6, FEZF2, ZSWIM4, ZSWIM5	1137	10	19672	6.92067	1	0.655914	0.651929
GOTERM_BP_DIRECT	GO:0030198~extracellular matrix organization	19	1.42429	0.0173458	POSTN, COL27A1, ECM2, COL11A1, HSD17B12, OLFML2A, SERPINB5, ADAMTS1, COL5A2, ITGA8, NF1, COL10A1, APBB2, ATP7A, ADAMTS8, MPZL3, RECK, ADAMTS9, ADAMTS6	1137	181	19672	1.8162	1	0.664675	0.660637
GOTERM_BP_DIRECT	GO:0046580~negative regulation of Ras protein signal transduction	6	0.449775	0.0177588	RABGEF1, RASA1, SPRY4, NF1, SPRY2, SPRY1	1137	27	19672	3.84482	1	0.674683	0.670585
GOTERM_BP_DIRECT	GO:2000973~regulation of pro-B cell differentiation	3	0.224888	0.0184882	FLCN, FNIP1, SOS1	1137	4	19672	12.9763	1	0.684834	0.680674
GOTERM_BP_DIRECT	GO:0071376~cellular response to corticotropin-releasing hormone stimulus	3	0.224888	0.0184882	NR4A2, NR4A1, NR4A3	1137	4	19672	12.9763	1	0.684834	0.680674
GOTERM_BP_DIRECT	GO:1903553~positive regulation of extracellular exosome assembly	3	0.224888	0.0184882	SDCBP, PDCD6IP, SDC1	1137	4	19672	12.9763	1	0.684834	0.680674
GOTERM_BP_DIRECT	GO:0006511~ubiquitin-dependent protein catabolic process	25	1.87406	0.0187453	USP31, KLHL15, CUL3, UBE2D3, HERPUD1, ZNRF3, RNF217, ARIH2, ARIH1, TRP53INP2, RNF43, USP7, USP3, USP2, WWP1, RC3H1, 8030462N17RIK, USP29, KCTD6, CNOT4, RNF146, SPSB1, RNF128, CACUL1, TAF1	1137	264	19672	1.63842	1	0.68862	0.684437
GOTERM_BP_DIRECT	GO:0030900~forebrain development	12	0.89955	0.019473	MYO1D, PCDH9, DLC1, SRF, FOXG1, NR2F1, NUMB, OTX2, LRP2, FEZF2, SSTR2, GLI3	1137	94	19672	2.20872	1	0.70731	0.703013
GOTERM_BP_DIRECT	GO:0034765~regulation of ion transmembrane transport	16	1.1994	0.0205356	KCNJ4, KCNJ5, KCNF1, KCNH4, KCNH7, KCNA1, KCNC3, KCNJ14, KCNJ16, KCNA4, KCNS2, SCN4A, KCNJ1, KCNJ3, SCN1A, HCN1	1137	145	19672	1.90915	1	0.70731	0.703013
GOTERM_BP_DIRECT	GO:0051384~response to glucocorticoid	10	0.749625	0.0205981	MSTN, DUSP1, SLCO1B2, FAS, SDC1, ADAM9, ADM, PTGS2, PAM, AREG	1137	71	19672	2.43686	1	0.70731	0.703013
GOTERM_BP_DIRECT	GO:0045860~positive regulation of protein kinase activity	10	0.749625	0.0205981	ADCYAP1, CDKN1A, TRAF4, WNT5A, PXN, TAB2, CARTPT, MAP3K13, CACUL1, MAP3K5	1137	71	19672	2.43686	1	0.70731	0.703013
GOTERM_BP_DIRECT	GO:0051412~response to corticosterone	6	0.449775	0.0206188	CDKN1A, CCND1, CRH, NEFL, FOSB, FOS	1137	28	19672	3.7075	1	0.70731	0.703013
GOTERM_BP_DIRECT	GO:0006094~gluconeogenesis	6	0.449775	0.0206188	PER2, G6PC2, CRY1, SLC39A14, ATF3, ATF4	1137	28	19672	3.7075	1	0.70731	0.703013
GOTERM_BP_DIRECT	GO:1901223~negative regulation of NIK/NF-kappaB signaling	6	0.449775	0.0206188	PPM1B, DDX3X, CPNE1, NLRC3, IFI35, UACA	1137	28	19672	3.7075	1	0.70731	0.703013
GOTERM_BP_DIRECT	GO:0007257~activation of JUN kinase activity	7	0.524738	0.0206862	ERN1, FGD4, PTPN1, RIPK2, WNT5A, MAP3K9, MAP3K13	1137	38	19672	3.18715	1	0.70731	0.703013
GOTERM_BP_DIRECT	GO:0071310~cellular response to organic substance	7	0.524738	0.0206862	EGR1, NR4A1, EDN1, TRPA1, CCND1, STAT4, POU3F2	1137	38	19672	3.18715	1	0.70731	0.703013
GOTERM_BP_DIRECT	GO:0008154~actin polymerization or depolymerization	5	0.374813	0.0213696	ENAH, VIL1, SVIL, GHSR, AVIL	1137	19	19672	4.55307	1	0.712279	0.707953
GOTERM_BP_DIRECT	GO:0021895~cerebral cortex neuron differentiation	5	0.374813	0.0213696	ZFP335, SIN3A, PEX5, D16ERTD472E, FEZF2	1137	19	19672	4.55307	1	0.712279	0.707953
GOTERM_BP_DIRECT	GO:0032496~response to lipopolysaccharide	19	1.42429	0.0222279	PTGER4, SPON2, EDN1, GCH1, CITED1, PTGER3, ADM, NLRC3, FOS, PTGS2, ADIPOR2, NR4A1, RPS6KA3, SLCO1B2, PELI1, TAB2, TAC1, TRIB1, FGFR2	1137	186	19672	1.76738	1	0.712279	0.707953
GOTERM_BP_DIRECT	GO:0060670~branching involved in labyrinthine layer morphogenesis	4	0.29985	0.0223468	FZD5, RSPO3, ADM, FGFR2	1137	11	19672	6.29152	1	0.712279	0.707953
GOTERM_BP_DIRECT	GO:0030728~ovulation	4	0.29985	0.0223468	RGS2, TNFAIP6, KMT2B, PTGS2	1137	11	19672	6.29152	1	0.712279	0.707953
GOTERM_BP_DIRECT	GO:0006596~polyamine biosynthetic process	4	0.29985	0.0223468	AMD2, AMD1, SAT1, OAZ1	1137	11	19672	6.29152	1	0.712279	0.707953
GOTERM_BP_DIRECT	GO:0044321~response to leptin	4	0.29985	0.0223468	EDN1, CCND1, LEPR, LRP2	1137	11	19672	6.29152	1	0.712279	0.707953
GOTERM_BP_DIRECT	GO:2000145~regulation of cell motility	4	0.29985	0.0223468	INPP5F, ARHGAP18, PKN2, SSX2IP	1137	11	19672	6.29152	1	0.712279	0.707953
GOTERM_BP_DIRECT	GO:0018298~protein-chromophore linkage	4	0.29985	0.0223468	OPN1SW, OPN3, CRY2, CRY1	1137	11	19672	6.29152	1	0.712279	0.707953
GOTERM_BP_DIRECT	GO:0007160~cell-matrix adhesion	12	0.89955	0.022434	TIAM1, MKLN1, TNN, SRF, PXN, ITGA8, ITGB8, ADAM9, ITGAV, ADAM8, ITGA5, TECTA	1137	96	19672	2.16271	1	0.712279	0.707953
GOTERM_BP_DIRECT	GO:0045332~phospholipid translocation	6	0.449775	0.0237634	ATP8B3, ATP10D, ATP11C, ATP11B, ATP10A, ATP11A	1137	29	19672	3.57966	1	0.749138	0.744587
GOTERM_BP_DIRECT	GO:0032868~response to insulin	11	0.824588	0.0243782	EGR1, ACVR1C, CITED1, VGF, SESN2, CRY2, CRY1, SLC2A1, ADM, SRSF5, SRSF6	1137	85	19672	2.23904	1	0.763106	0.758471
GOTERM_BP_DIRECT	GO:0090263~positive regulation of canonical Wnt signaling pathway	13	0.974513	0.0249184	CSNK1G3, DDX3X, TNKS, DKK2, RNF146, SFRP4, PPM1B, RSPO3, RECK, LGR5, FGFR2, LGR4, WLS	1137	110	19672	2.04474	1	0.774563	0.769858
GOTERM_BP_DIRECT	GO:0045595~regulation of cell differentiation	7	0.524738	0.0261048	PTBP1, SPRY2, SIK1, KLF4, POU3F2, RUNX2, GLI3	1137	40	19672	3.02779	1	0.805806	0.800911
GOTERM_BP_DIRECT	GO:0000278~mitotic cell cycle	14	1.04948	0.0269435	PLK3, PPP1R12A, USP3, XRCC2, CUL3, CLTC, TUBA4A, GEM, CDC14B, SNX18, WEE2, PHF13, MYBL1, CCNO	1137	124	19672	1.95341	1	0.825959	0.820942
GOTERM_BP_DIRECT	GO:0016126~sterol biosynthetic process	6	0.449775	0.0272011	HMGCS1, INSIG1, SC5D, DHCR24, MSMO1, CYP51	1137	30	19672	3.46033	1	0.828143	0.823113
GOTERM_BP_DIRECT	GO:0007565~female pregnancy	13	0.974513	0.0282108	SLC2A1, ADM, PSG23, FOS, ADIPOR2, ENDOU, CRHBP, NAMPT, CRH, FOSB, ITGA5, ATP7A, SLC38A2	1137	112	19672	2.00823	1	0.84574	0.840603
GOTERM_BP_DIRECT	GO:0050728~negative regulation of inflammatory response	13	0.974513	0.0282108	PTGER4, GHSR, TNFAIP6, NLRC3, UACA, MFHAS1, RABGEF1, ZFP36, NT5E, PPARG, SLIT2, CD44, IER3	1137	112	19672	2.00823	1	0.84574	0.840603
GOTERM_BP_DIRECT	GO:0001932~regulation of protein phosphorylation	10	0.749625	0.0283689	FLCN, ADCYAP1, PHLPP1, GJC2, PRKAR2A, SESN2, CCNYL1, IGF1, FNIP1, FNIP2	1137	75	19672	2.30689	1	0.84574	0.840603
GOTERM_BP_DIRECT	GO:0051926~negative regulation of calcium ion transport	4	0.29985	0.0285402	USP2, PACSIN3, STC1, PTGS2	1137	12	19672	5.76722	1	0.84574	0.840603
GOTERM_BP_DIRECT	GO:0097192~extrinsic apoptotic signaling pathway in absence of ligand	7	0.524738	0.0291366	BAG3, KITL, GM20521, MKNK2, FAS, ITGAV, IGF1	1137	41	19672	2.95394	1	0.855347	0.850151
GOTERM_BP_DIRECT	GO:0009994~oocyte differentiation	3	0.224888	0.0296412	NPM2, KMT2B, LGR5	1137	5	19672	10.381	1	0.855347	0.850151
GOTERM_BP_DIRECT	GO:0032328~alanine transport	3	0.224888	0.0296412	SLC6A6, SLC6A17, SLC38A2	1137	5	19672	10.381	1	0.855347	0.850151
GOTERM_BP_DIRECT	GO:0061041~regulation of wound healing	3	0.224888	0.0296412	VIL1, TNFRSF12A, SRSF6	1137	5	19672	10.381	1	0.855347	0.850151
GOTERM_BP_DIRECT	GO:0001666~response to hypoxia	20	1.49925	0.0298265	EGR1, EDN1, POSTN, MYOCD, CDKN1B, CITED2, SRF, SLC2A1, PLOD2, PLAT, ADM, ATP1B1, FOSL2, NR4A2, PDLIM1, NPPC, CREB1, NF1, PAM, AJUBA	1137	206	19672	1.67977	1	0.855347	0.850151
GOTERM_BP_DIRECT	GO:0001843~neural tube closure	12	0.89955	0.0312584	ENAH, ST14, FZD3, KDM2A, CITED2, ROCK2, DLC1, WNT5A, SHROOM3, ABL2, ADM, LRP2	1137	101	19672	2.05564	1	0.877906	0.872573
GOTERM_BP_DIRECT	GO:0030968~endoplasmic reticulum unfolded protein response	8	0.5997	0.0318608	PPP1R15A, ERN1, PTPN1, CCND1, STC2, ATF3, HERPUD1, ATF4	1137	53	19672	2.61157	1	0.877906	0.872573
GOTERM_BP_DIRECT	GO:0034605~cellular response to heat	8	0.5997	0.0318608	CDKN1A, TRPA1, ARPP21, BAG3, STAC, MYOF, NF1, PTGS2	1137	53	19672	2.61157	1	0.877906	0.872573
GOTERM_BP_DIRECT	GO:0045600~positive regulation of fat cell differentiation	8	0.5997	0.0318608	ZFP36, CREB1, KLF5, WIF1, FNDC3B, PPARG, IGF1, TMEM64	1137	53	19672	2.61157	1	0.877906	0.872573
GOTERM_BP_DIRECT	GO:0048568~embryonic organ development	8	0.5997	0.0318608	SP2, MBD2, UTY, HSD17B7, ARID2, TEAD1, FGFR2, GLI3	1137	53	19672	2.61157	1	0.877906	0.872573
GOTERM_BP_DIRECT	GO:0042149~cellular response to glucose starvation	8	0.5997	0.0318608	IMPACT, SESN2, SLC2A1, PMAIP1, SIK1, SIK2, UPP1, ATF4	1137	53	19672	2.61157	1	0.877906	0.872573
GOTERM_BP_DIRECT	GO:0071277~cellular response to calcium ion	11	0.824588	0.0323019	SYT4, CRHBP, EDN1, WNT5A, CPNE1, FOSB, BRAF, FOS, ADCY8, JUNB, MYLK	1137	89	19672	2.13841	1	0.877906	0.872573
GOTERM_BP_DIRECT	GO:0042594~response to starvation	7	0.524738	0.0323907	ADCYAP1, ZFP36, PDK4, PPARG, GPT, ADM, SSTR2	1137	42	19672	2.88361	1	0.877906	0.872573
GOTERM_BP_DIRECT	GO:0015914~phospholipid transport	7	0.524738	0.0323907	OSBPL8, ATP8B3, ATP11C, ATP11B, ATP10A, ATP11A, LDLR	1137	42	19672	2.88361	1	0.877906	0.872573
GOTERM_BP_DIRECT	GO:0030199~collagen fibril organization	8	0.5997	0.0348513	EXT1, ACAN, ANXA2, COL11A1, SERPINF2, COL5A2, NF1, ATP7A	1137	54	19672	2.56321	1	0.916271	0.910705
GOTERM_BP_DIRECT	GO:0031032~actomyosin structure organization	6	0.449775	0.0349841	CNN2, CNN1, FRMD5, FRMD6, ROCK2, CNN3	1137	32	19672	3.24406	1	0.916271	0.910705
GOTERM_BP_DIRECT	GO:0030511~positive regulation of transforming growth factor beta receptor signaling pathway	6	0.449775	0.0349841	SDCBP, FLCN, CREBBP, MYOCD, CITED2, ITGA8	1137	32	19672	3.24406	1	0.916271	0.910705
GOTERM_BP_DIRECT	GO:0051016~barbed-end actin filament capping	5	0.374813	0.0351846	EPS8, VIL1, SVIL, AVIL, NCK2	1137	22	19672	3.9322	1	0.916271	0.910705
GOTERM_BP_DIRECT	GO:0033138~positive regulation of peptidyl-serine phosphorylation	12	0.89955	0.035399	PPP1R15A, BDNF, RIPK2, WNT5A, AKAP9, SPRY2, MTCP1, BRAF, FNIP1, PTGS2, FNIP2, CD44	1137	103	19672	2.01573	1	0.916271	0.910705
GOTERM_BP_DIRECT	GO:0006397~mRNA processing	30	2.24888	0.0355044	TCERG1, RBM26, SRRT, AKAP17B, CASC3, PNN, PTBP1, PABPN1, PPP4R2, DHX15, PAPOLA, SAP18, PAPOLB, SRRM2, RBM38, SRRM4, PRPF38B, MBNL2, CPSF6, SCAF4, WDR33, ERN1, PRPF39, FASTKD5, LUC7L3, CDK12, SRSF5, SREK1, SRSF6, CDK13	1137	353	19672	1.4704	1	0.916271	0.910705
GOTERM_BP_DIRECT	GO:0046323~glucose import	4	0.29985	0.0355439	SESN2, SLC2A1, SLC2A2, SLC2A3	1137	13	19672	5.32359	1	0.916271	0.910705
GOTERM_BP_DIRECT	GO:0007613~memory	13	0.974513	0.0357213	SYT4, BDNF, PDE4D, KMT2B, ITPR3, IGF1, SORCS3, PTGS2, ADCY8, CREB1, ITGA8, PAK6, ITGA5	1137	116	19672	1.93898	1	0.916271	0.910705
GOTERM_BP_DIRECT	GO:0009409~response to cold	7	0.524738	0.0358719	TRPA1, VGF, UCP1, DIO2, PPARG, ADM, FOS	1137	43	19672	2.81655	1	0.916271	0.910705
GOTERM_BP_DIRECT	GO:0009755~hormone-mediated signaling pathway	7	0.524738	0.0358719	CRHBP, GHSR, KDM3A, LATS2, PPARG, ADIPOR2, LGR5	1137	43	19672	2.81655	1	0.916271	0.910705
GOTERM_BP_DIRECT	GO:0055085~transmembrane transport	35	2.62369	0.0360737	SLC24A4, ABCD2, KCNA1, KCNC3, AQP9, SLC2A1, SLC7A14, KCNA4, SLC2A2, SLC2A3, ITPR3, ATP1A1, CLCN3, SLC7A1, SV2C, SLCO1B2, SCN1A, KCNF1, TRPC6, TRPA1, ABCA5, ABCA6, KCNH7, SLC39A14, ANO3, SLC4A7, SLCO1C1, SLCO3A1, SLC7A8, SLCO1A4, KCNS2, SLC26A7, SCN4A, SLC22A21, HCN1	1137	427	19672	1.41817	1	0.916271	0.910705
GOTERM_BP_DIRECT	GO:0051216~cartilage development	11	0.824588	0.0368752	BMP3, CR2, EDN1, PRRX1, COL11A1, WNT5A, ITGB8, COL10A1, ATP7A, CD44, TAPT1	1137	91	19672	2.09141	1	0.931307	0.92565
GOTERM_BP_DIRECT	GO:0010468~regulation of gene expression	37	2.77361	0.0406377	SHC4, KMT2D, KDM3A, FOXG1, TMTC3, PRDM14, TOB2, AFF4, PRDM10, AFF1, PTHLH, GLI3, CRKL, LBH, PLAGL1, NFKBIZ, IGF2BP1, ZFP142, UTY, ATP7A, TEAD1, TRIM43A, ZFP335, NR2F1, RC3H1, IGF1, FOS, ATP1B1, RUNX2, NR4A2, KLF5, SLCO1A4, FUBP1, NF1, FAS, PPARG, STK40	1137	461	19672	1.38864	1	1	0.994149
GOTERM_BP_DIRECT	GO:1900181~negative regulation of protein localization to nucleus	5	0.374813	0.0407068	MFHAS1, FLCN, LATS2, SIN3A, CTNNA1	1137	23	19672	3.76123	1	1	0.994149
GOTERM_BP_DIRECT	GO:0080135~regulation of cellular response to stress	3	0.224888	0.0427785	CRHBP, ADCY8, SLC38A2	1137	6	19672	8.65084	1	1	0.994149
GOTERM_BP_DIRECT	GO:0007221~positive regulation of transcription of Notch receptor target	3	0.224888	0.0427785	RBM15, MAML1, MAML3	1137	6	19672	8.65084	1	1	0.994149
GOTERM_BP_DIRECT	GO:1902747~negative regulation of lens fiber cell differentiation	3	0.224888	0.0427785	SPRED3, SPRY2, SPRY1	1137	6	19672	8.65084	1	1	0.994149
GOTERM_BP_DIRECT	GO:0070837~dehydroascorbic acid transport	3	0.224888	0.0427785	SLC2A1, SLC2A2, SLC2A3	1137	6	19672	8.65084	1	1	0.994149
GOTERM_BP_DIRECT	GO:1903912~negative regulation of endoplasmic reticulum stress-induced eIF2 alpha phosphorylation	3	0.224888	0.0427785	PPP1R15A, PPP1R15B, NCK2	1137	6	19672	8.65084	1	1	0.994149
GOTERM_BP_DIRECT	GO:0043367~CD4-positive, alpha-beta T cell differentiation	3	0.224888	0.0427785	RSAD2, BRAF, PAX1	1137	6	19672	8.65084	1	1	0.994149
GOTERM_BP_DIRECT	GO:0006682~galactosylceramide biosynthetic process	3	0.224888	0.0427785	UGT8A, B3GALT2, B3GALT1	1137	6	19672	8.65084	1	1	0.994149
GOTERM_BP_DIRECT	GO:0010830~regulation of myotube differentiation	3	0.224888	0.0427785	RBM38, DMPK, SIK1	1137	6	19672	8.65084	1	1	0.994149
GOTERM_BP_DIRECT	GO:0090136~epithelial cell-cell adhesion	4	0.29985	0.043344	SRF, CTNNA1, BVES, VCL	1137	14	19672	4.94333	1	1	0.994149
GOTERM_BP_DIRECT	GO:0097009~energy homeostasis	7	0.524738	0.0435316	FLCN, NR4A3, SGIP1, LEPR, C1QTNF9, ACACB, MEX3C	1137	45	19672	2.69137	1	1	0.994149
GOTERM_BP_DIRECT	GO:1901224~positive regulation of NIK/NF-kappaB signaling	9	0.674663	0.0446986	NFAT5, CREBBP, EDN1, DDX3X, AGO3, TRIP6, RC3H1, GLRX, IFI35	1137	69	19672	2.25674	1	1	0.994149
GOTERM_BP_DIRECT	GO:0016055~Wnt signaling pathway	21	1.57421	0.0464057	CSNK1G3, RNF43, FZD3, DDX3X, FZD5, TNKS, CUL3, WNT5A, DKK2, RNF146, SFRP4, ZNRF3, GRK5, CCND1, WIF1, RSPO3, SOSTDC1, RECK, CD44, LGR4, WLS	1137	231	19672	1.57288	1	1	0.994149
GOTERM_BP_DIRECT	GO:1903672~positive regulation of sprouting angiogenesis	5	0.374813	0.0466914	GHSR, TNN, ITGA5, KLF4, FUT1	1137	24	19672	3.60451	1	1	0.994149
GOTERM_BP_DIRECT	GO:0043408~regulation of MAPK cascade	7	0.524738	0.0477167	LBH, PHLPP1, NF1, PAK6, STK40, TLR13, PAK4	1137	46	19672	2.63286	1	1	0.994149
GOTERM_BP_DIRECT	GO:0043388~positive regulation of DNA binding	6	0.449775	0.0490022	MYOCD, IRF4, PPARG, IGF1, HIPK3, BRD4	1137	35	19672	2.966	1	1	0.994149
GOTERM_BP_DIRECT	GO:0000079~regulation of cyclin-dependent protein serine/threonine kinase activity	6	0.449775	0.0490022	CCNB3, CDKN1A, CDKN1B, CCND1, CCNG2, CCNO	1137	35	19672	2.966	1	1	0.994149
GOTERM_BP_DIRECT	GO:0001816~cytokine production	6	0.449775	0.0490022	NFAT5, REL, NFATC2, NFATC1, S1PR3, TREM3	1137	35	19672	2.966	1	1	0.994149
GOTERM_BP_DIRECT	GO:0007268~chemical synaptic transmission	18	1.34933	0.0507405	CHRM2, CHRM3, NLGN2, HTR1F, CHRM4, GM21985, GABRA4, PCDH8, HTR2B, CARTPT, GLS, SDCBP, DLG1, SV2C, PTCHD1, CHRNE, PNOC, TAC1	1137	191	19672	1.63052	1	1	0.994149
GOTERM_BP_DIRECT	GO:0006869~lipid transport	14	1.04948	0.0509546	OSBPL8, STARD4, ATP8B3, ABCA5, ABCA6, OSBPL3, ATP11C, ATP11B, ATP10A, ATP11A, ANO3, ESYT2, ESYT1, LDLR	1137	136	19672	1.78105	1	1	0.994149
GOTERM_BP_DIRECT	GO:0071850~mitotic cell cycle arrest	4	0.29985	0.0519196	CDKN1A, CDKN1B, DUSP1, CDC14B	1137	15	19672	4.61378	1	1	0.994149
GOTERM_BP_DIRECT	GO:0019222~regulation of metabolic process	5	0.374813	0.0531368	BDNF, NPBWR1, LEPR, S1PR3, GPR3	1137	25	19672	3.46033	1	1	0.994149
GOTERM_BP_DIRECT	GO:0045778~positive regulation of ossification	5	0.374813	0.0531368	PTGER4, WNT5A, TAC1, TOB2, RUNX2	1137	25	19672	3.46033	1	1	0.994149
GOTERM_BP_DIRECT	GO:0010613~positive regulation of cardiac muscle hypertrophy	5	0.374813	0.0531368	EDN1, NR4A3, ROCK2, PRKCA, IGF1	1137	25	19672	3.46033	1	1	0.994149
GOTERM_BP_DIRECT	GO:0001958~endochondral ossification	6	0.449775	0.0543114	EXT1, NAB1, SIK3, COL10A1, RUNX2, PTHLH	1137	36	19672	2.88361	1	1	0.994149
GOTERM_BP_DIRECT	GO:0051602~response to electrical stimulus	6	0.449775	0.0543114	NR4A1, FZD3, MSTN, AKAP9, NRF1, KCNJ3	1137	36	19672	2.88361	1	1	0.994149
GOTERM_BP_DIRECT	GO:0051898~negative regulation of protein kinase B signaling	7	0.524738	0.0568085	FLCN, DLG1, PHLPP1, MSTN, KLF4, OTUD3, EPHA2	1137	48	19672	2.52316	1	1	0.994149
GOTERM_BP_DIRECT	GO:0006811~ion transport	45	3.37331	0.057245	SLC24A4, TMEM63A, KCNK9, KCNA1, KCNC3, UCP1, SLC40A1, KCNA4, ITPR3, ATP1A1, CLCN3, SLCO1B2, CHRNE, SARAF, ATP6V0A4, LRRC8A, ATP7A, CNNM2, SLC38A2, KCNJ1, LRRC8E, KCNJ3, SCN1A, KCNJ4, KCNJ5, KCNF1, TRPC6, TRPA1, KCNH7, GABRA4, KCNJ14, KCNJ16, TMC8, ATP1B1, SLC39A14, SLC4A7, SLCO1C1, CLDN15, SLCO3A1, SLCO1A4, KCNS2, SLC26A7, SCN4A, SLC22A21, HCN1	1137	598	19672	1.30197	1	1	0.994149
GOTERM_BP_DIRECT	GO:1903426~regulation of reactive oxygen species biosynthetic process	3	0.224888	0.0576343	PIKFYVE, ARG2, UCP1	1137	7	19672	7.415	1	1	0.994149
GOTERM_BP_DIRECT	GO:0032532~regulation of microvillus length	3	0.224888	0.0576343	VIL1, CDHR2, PLS1	1137	7	19672	7.415	1	1	0.994149
GOTERM_BP_DIRECT	GO:0042634~regulation of hair cycle	3	0.224888	0.0576343	PER1, NFATC1, CLOCK	1137	7	19672	7.415	1	1	0.994149
GOTERM_BP_DIRECT	GO:0045124~regulation of bone resorption	3	0.224888	0.0576343	PDK4, NF1, ITGAV	1137	7	19672	7.415	1	1	0.994149
GOTERM_BP_DIRECT	GO:0015749~monosaccharide transport	3	0.224888	0.0576343	SLC2A1, SLC2A2, SLC2A3	1137	7	19672	7.415	1	1	0.994149
GOTERM_BP_DIRECT	GO:0071229~cellular response to acid chemical	3	0.224888	0.0576343	NPAS4, ANXA2, BDNF	1137	7	19672	7.415	1	1	0.994149
GOTERM_BP_DIRECT	GO:0044648~histone H3-K4 dimethylation	3	0.224888	0.0576343	KMT2D, SETD1A, KMT2B	1137	7	19672	7.415	1	1	0.994149
GOTERM_BP_DIRECT	GO:0060449~bud elongation involved in lung branching	3	0.224888	0.0576343	SPRY2, SPRY1, FGFR2	1137	7	19672	7.415	1	1	0.994149
GOTERM_BP_DIRECT	GO:0007096~regulation of exit from mitosis	3	0.224888	0.0576343	CDKN1B, NPM2, CDC14B	1137	7	19672	7.415	1	1	0.994149
GOTERM_BP_DIRECT	GO:0043627~response to estrogen	9	0.674663	0.0589497	KMT2D, CITED1, MSTN, CCND1, CITED2, CTNNA1, CRH, PPARG, GLI3	1137	73	19672	2.13308	1	1	0.994149
GOTERM_BP_DIRECT	GO:0048008~platelet-derived growth factor receptor signaling pathway	6	0.449775	0.0599403	MYO1E, CSRNP1, NR4A3, TIPARP, ABL2, PLAT	1137	37	19672	2.80568	1	1	0.994149
GOTERM_BP_DIRECT	GO:0071385~cellular response to glucocorticoid stimulus	5	0.374813	0.0600392	ADCYAP1, ZFP36, EDN1, STC1, SSTR2	1137	26	19672	3.32724	1	1	0.994149
GOTERM_BP_DIRECT	GO:0050868~negative regulation of T cell activation	5	0.374813	0.0600392	IL4I1, DUSP3, PELI1, SOCS6, LAX1	1137	26	19672	3.32724	1	1	0.994149
GOTERM_BP_DIRECT	GO:0046579~positive regulation of Ras protein signal transduction	5	0.374813	0.0600392	KITL, RASGRF1, STK19, IGF1, SOS1	1137	26	19672	3.32724	1	1	0.994149
GOTERM_BP_DIRECT	GO:0043086~negative regulation of catalytic activity	5	0.374813	0.0600392	PPP1R12A, ACACB, OAZ1, NES, DGKH	1137	26	19672	3.32724	1	1	0.994149
GOTERM_BP_DIRECT	GO:0050714~positive regulation of protein secretion	8	0.5997	0.0609842	PTGER4, PCSK1, GOLPH3, PARD6A, ADAM9, IGF1, STXBP5L, TTN	1137	61	19672	2.26907	1	1	0.994149
GOTERM_BP_DIRECT	GO:0099645~neurotransmitter receptor localization to postsynaptic specialization membrane	4	0.29985	0.0612442	LGI1, DLG1, NPTX1, NPTX2	1137	16	19672	4.32542	1	1	0.994149
GOTERM_BP_DIRECT	GO:0032688~negative regulation of interferon-beta production	4	0.29985	0.0612442	CREBBP, PPM1B, REL, NLRC3	1137	16	19672	4.32542	1	1	0.994149
GOTERM_BP_DIRECT	GO:0033554~cellular response to stress	4	0.29985	0.0612442	NPAS4, MAP3K15, REL, MAP3K5	1137	16	19672	4.32542	1	1	0.994149
GOTERM_BP_DIRECT	GO:0006897~endocytosis	18	1.34933	0.0616999	CSNK1G3, SGIP1, LRP2, EEA1, EHD2, RABGEF1, MYO1E, SNX18, ARC, RINL, EHD4, TRIP10, NOSTRIN, PACSIN3, ESYT2, EPS15, LDLR, RIN2	1137	196	19672	1.58893	1	1	0.994149
GOTERM_BP_DIRECT	GO:0071805~potassium ion transmembrane transport	12	0.89955	0.0619105	KCNK5, P2RY12, KCNF1, SLC24A4, KCNH4, KCNK9, KCNH7, KCNS2, KCNA1, KCNC3, KCNA4, HCN1	1137	113	19672	1.83735	1	1	0.994149
GOTERM_BP_DIRECT	GO:0032869~cellular response to insulin stimulus	12	0.89955	0.0651254	ERRFI1, GHSR, TBC1D4, CAPN10, INSIG1, PPARG, GPT, SRSF5, EPRS, HDAC9, CPEB2, SLC39A14	1137	114	19672	1.82123	1	1	0.994149
GOTERM_BP_DIRECT	GO:0010942~positive regulation of cell death	8	0.5997	0.0654855	EGR1, CDKN1A, CDKN1B, RIPK2, CRH, FAS, PTGS2, DUSP6	1137	62	19672	2.23247	1	1	0.994149
GOTERM_BP_DIRECT	GO:0050807~regulation of synapse organization	6	0.449775	0.0658878	SLITRK2, CTTNBP2, SLITRK4, WNT5A, MALAT1, ETV5	1137	38	19672	2.73184	1	1	0.994149
GOTERM_BP_DIRECT	GO:1904707~positive regulation of vascular smooth muscle cell proliferation	6	0.449775	0.0658878	ERN1, EDN1, NR4A3, ADAMTS1, IGF1, MAP3K5	1137	38	19672	2.73184	1	1	0.994149
GOTERM_BP_DIRECT	GO:0030030~cell projection organization	18	1.34933	0.0665057	P2RY12, UNC119B, RSPH4A, CUL3, CEP152, GPR22, PTPN23, AK7, RP1L1, WDR90, BOC, ITGA8, TEKT2, PKN2, E2F5, SSX2IP, CCNO, TAPT1	1137	198	19672	1.57288	1	1	0.994149
GOTERM_BP_DIRECT	GO:0001764~neuron migration	14	1.04948	0.0672465	FZD3, SEMA6A, CDKL5, SRF, SEMA3A, NR2F1, PEX13, ESR2, CRKL, NR4A2, TNN, PEX5, APBB2, NDEL1	1137	142	19672	1.7058	1	1	0.994149
GOTERM_BP_DIRECT	GO:0010460~positive regulation of heart rate	5	0.374813	0.0673923	RGS4, EDN1, GCH1, TACR3, ADM	1137	27	19672	3.20401	1	1	0.994149
GOTERM_BP_DIRECT	GO:0032355~response to estradiol	12	0.89955	0.0684467	GHSR, POSTN, CDKN1B, CCND1, DUSP1, MBD2, TACR3, PRKCA, PTGS2, PAM, AREG, FOSL2	1137	115	19672	1.80539	1	1	0.994149
GOTERM_BP_DIRECT	GO:0042542~response to hydrogen peroxide	8	0.5997	0.0701821	PPP1R15B, NR4A3, TRPA1, DUSP1, SDC1, ADAM9, KPNA4, AREG	1137	63	19672	2.19704	1	1	0.994149
GOTERM_BP_DIRECT	GO:0007218~neuropeptide signaling pathway	10	0.749625	0.0711181	CORT, ADCYAP1, GALR2, NPBWR1, PNOC, PROK2, CARTPT, TAC1, SSTR2, HCRTR2	1137	89	19672	1.94401	1	1	0.994149
GOTERM_BP_DIRECT	GO:0001921~positive regulation of receptor recycling	4	0.29985	0.0712866	ANXA2, INPP5F, EPS15, BVES	1137	17	19672	4.07098	1	1	0.994149
GOTERM_BP_DIRECT	GO:0031503~protein complex localization	4	0.29985	0.0712866	DLG1, NACC2, AKAP9, SMAD7	1137	17	19672	4.07098	1	1	0.994149
GOTERM_BP_DIRECT	GO:0050708~regulation of protein secretion	4	0.29985	0.0712866	RHBDF1, DNAJC1, PAM, STXBP5L	1137	17	19672	4.07098	1	1	0.994149
GOTERM_BP_DIRECT	GO:0035418~protein localization to synapse	4	0.29985	0.0712866	MPP4, NLGN2, HOMER1, LRRTM1	1137	17	19672	4.07098	1	1	0.994149
GOTERM_BP_DIRECT	GO:0001818~negative regulation of cytokine production	6	0.449775	0.0721522	PTGER4, RNF128, PPARG, HDAC9, LGR4, EPHA2	1137	39	19672	2.6618	1	1	0.994149
GOTERM_BP_DIRECT	GO:0060271~cilium assembly	19	1.42429	0.0730719	WWTR1, UNC119B, RSPH4A, ONECUT2, AVIL, RAB3IP, PTPN23, CDC14B, EHD2, EHD4, RILPL2, TTLL3, WDR90, CFAP58, TEKT2, CFAP43, ALPK1, SSX2IP, CCNO	1137	215	19672	1.52898	1	1	0.994149
GOTERM_BP_DIRECT	GO:0061469~regulation of type B pancreatic cell proliferation	3	0.224888	0.0739666	ERRFI1, NR4A1, NR4A3	1137	8	19672	6.48813	1	1	0.994149
GOTERM_BP_DIRECT	GO:0071286~cellular response to magnesium ion	3	0.224888	0.0739666	SLFN14, KCNA1, KCNJ1	1137	8	19672	6.48813	1	1	0.994149
GOTERM_BP_DIRECT	GO:0072089~stem cell proliferation	3	0.224888	0.0739666	RNF43, ZNRF3, NES	1137	8	19672	6.48813	1	1	0.994149
GOTERM_BP_DIRECT	GO:0051271~negative regulation of cellular component movement	3	0.224888	0.0739666	CDKN1B, TMOD3, ACTN1	1137	8	19672	6.48813	1	1	0.994149
GOTERM_BP_DIRECT	GO:0007197~adenylate cyclase-inhibiting G-protein coupled acetylcholine receptor signaling pathway	3	0.224888	0.0739666	CHRM2, CHRM3, CHRM4	1137	8	19672	6.48813	1	1	0.994149
GOTERM_BP_DIRECT	GO:0060712~spongiotrophoblast layer development	3	0.224888	0.0739666	CITED1, ZFAT, ADM	1137	8	19672	6.48813	1	1	0.994149
GOTERM_BP_DIRECT	GO:0043297~apical junction assembly	3	0.224888	0.0739666	CTNNA1, PKN2, VCL	1137	8	19672	6.48813	1	1	0.994149
GOTERM_BP_DIRECT	GO:0035023~regulation of Rho protein signal transduction	5	0.374813	0.0751879	EPS8, AKAP13, STARD13, DLC1, RASGRF1	1137	28	19672	3.08958	1	1	0.994149
GOTERM_BP_DIRECT	GO:0099560~synaptic membrane adhesion	5	0.374813	0.0751879	SLITRK2, LRRC4, EFNA5, EPHA3, PCDH17	1137	28	19672	3.08958	1	1	0.994149
GOTERM_BP_DIRECT	GO:1904706~negative regulation of vascular smooth muscle cell proliferation	5	0.374813	0.0751879	CNN1, MYOCD, CDKN1A, CDKN1B, PPARG	1137	28	19672	3.08958	1	1	0.994149
GOTERM_BP_DIRECT	GO:0043123~positive regulation of I-kappaB kinase/NF-kappaB signaling	14	1.04948	0.0765486	RIPK2, HTR2B, EDA2R, MTDH, AKAP13, TNIP2, PELI1, REL, ABL2, TAB2, ALPK1, IKBKE, AJUBA, BRD4	1137	145	19672	1.67051	1	1	0.994149
GOTERM_BP_DIRECT	GO:0048705~skeletal system morphogenesis	7	0.524738	0.0779028	RECQL4, CSRNP1, TIPARP, HHIP, COL11A1, SIK3, RUNX2	1137	52	19672	2.32907	1	1	0.994149
GOTERM_BP_DIRECT	GO:0030282~bone mineralization	7	0.524738	0.0779028	ICMT, PTGS2, ASPN, FGFR2, LGR4, PTHLH, ATF4	1137	52	19672	2.32907	1	1	0.994149
GOTERM_BP_DIRECT	GO:0007098~centrosome cycle	6	0.449775	0.0787304	PARD6A, PPP1R12A, XRCC2, BNIP2, SSX2IP, CDK5RAP2	1137	40	19672	2.59525	1	1	0.994149
GOTERM_BP_DIRECT	GO:0030901~midbrain development	6	0.449775	0.0787304	FZD3, WNT5A, OTX2, FGFR2, WLS, TAF1	1137	40	19672	2.59525	1	1	0.994149
GOTERM_BP_DIRECT	GO:0033627~cell adhesion mediated by integrin	6	0.449775	0.0787304	EXT1, ITGA8, ITGB8, ADAM9, ITGAV, ITGA5	1137	40	19672	2.59525	1	1	0.994149
GOTERM_BP_DIRECT	GO:0043252~sodium-independent organic anion transport	4	0.29985	0.0820119	SLCO1C1, SLCO3A1, SLCO1A4, SLCO1B2	1137	18	19672	3.84482	1	1	0.994149
GOTERM_BP_DIRECT	GO:2000279~negative regulation of DNA biosynthetic process	4	0.29985	0.0820119	MEG3, NPPC, CDKN1A, DUSP1	1137	18	19672	3.84482	1	1	0.994149
GOTERM_BP_DIRECT	GO:0007169~transmembrane receptor protein tyrosine kinase signaling pathway	12	0.89955	0.0828075	SHC4, SHC3, SRMS, EPHA10, BDNF, NEDD9, LMTK2, PTK6, FGFR2, ANGPTL1, EPHA3, EPHA2	1137	119	19672	1.74471	1	1	0.994149
GOTERM_BP_DIRECT	GO:0090090~negative regulation of canonical Wnt signaling pathway	13	0.974513	0.0832729	WWTR1, EGR1, TPBG, WNT5A, TMEM64, MCC, GLI3, DKK2, SFRP4, ZNRF3, LATS2, SOSTDC1, CTHRC1	1137	133	19672	1.69114	1	1	0.994149
GOTERM_BP_DIRECT	GO:0036120~cellular response to platelet-derived growth factor stimulus	5	0.374813	0.0834158	ERRFI1, CREB1, RASA1, PPARG, ATP7A	1137	29	19672	2.98305	1	1	0.994149
GOTERM_BP_DIRECT	GO:0045669~positive regulation of osteoblast differentiation	9	0.674663	0.085165	GDF10, PTGER4, WWTR1, NPPC, LMNA, IGF1, RUNX2, GLI3, CTHRC1	1137	79	19672	1.97108	1	1	0.994149
GOTERM_BP_DIRECT	GO:0060070~canonical Wnt signaling pathway	9	0.674663	0.085165	EXT1, SFRP4, FZD3, EDN1, FZD5, WNT5A, SDC1, UTY, KLF4	1137	79	19672	1.97108	1	1	0.994149
GOTERM_BP_DIRECT	GO:0007611~learning or memory	9	0.674663	0.085165	NR4A2, EGR1, GHSR, DNAH11, SHC3, BDNF, CRH, PRKCA, ESR2	1137	79	19672	1.97108	1	1	0.994149
GOTERM_BP_DIRECT	GO:0030334~regulation of cell migration	12	0.89955	0.0866684	FRMD5, SLK, TNN, SST, SPATA13, LMNA, PECAM1, OSGIN1, NEXN, AJUBA, VCL, EPHA3	1137	120	19672	1.73017	1	1	0.994149
GOTERM_BP_DIRECT	GO:0032956~regulation of actin cytoskeleton organization	9	0.674663	0.0901044	ROCK2, DLC1, ARHGAP18, EFNA5, PAM, RHOD, ARHGEF5, EPHA3, RHOBTB2	1137	80	19672	1.94644	1	1	0.994149
GOTERM_BP_DIRECT	GO:0070830~bicellular tight junction assembly	8	0.5997	0.0909192	DLG1, PDCD6IP, CLDN15, SRF, PECAM1, ESAM, MPP7, MTDH	1137	67	19672	2.06587	1	1	0.994149
GOTERM_BP_DIRECT	GO:0048512~circadian behavior	3	0.224888	0.0915556	USP2, BTBD9, GPR157	1137	9	19672	5.76722	1	1	0.994149
GOTERM_BP_DIRECT	GO:2000288~positive regulation of myoblast proliferation	3	0.224888	0.0915556	MALAT1, IGF1, PAXBP1	1137	9	19672	5.76722	1	1	0.994149
GOTERM_BP_DIRECT	GO:0060136~embryonic process involved in female pregnancy	3	0.224888	0.0915556	CITED2, ACSL4, JUNB	1137	9	19672	5.76722	1	1	0.994149
GOTERM_BP_DIRECT	GO:0046578~regulation of Ras protein signal transduction	3	0.224888	0.0915556	FLCN, ICMT, RASGRF1	1137	9	19672	5.76722	1	1	0.994149
GOTERM_BP_DIRECT	GO:0010501~RNA secondary structure unwinding	3	0.224888	0.0915556	DDX3X, AGO3, AGO2	1137	9	19672	5.76722	1	1	0.994149
GOTERM_BP_DIRECT	GO:0007213~G-protein coupled acetylcholine receptor signaling pathway	3	0.224888	0.0915556	CHRM2, CHRM3, RGS10	1137	9	19672	5.76722	1	1	0.994149
GOTERM_BP_DIRECT	GO:0010042~response to manganese ion	3	0.224888	0.0915556	ADAM9, PTGS2, ATP7A	1137	9	19672	5.76722	1	1	0.994149
GOTERM_BP_DIRECT	GO:0048846~axon extension involved in axon guidance	3	0.224888	0.0915556	ALCAM, SEMA3A, SLIT2	1137	9	19672	5.76722	1	1	0.994149
GOTERM_BP_DIRECT	GO:1900222~negative regulation of beta-amyloid clearance	3	0.224888	0.0915556	MYOCD, SRF, CYP51	1137	9	19672	5.76722	1	1	0.994149
GOTERM_BP_DIRECT	GO:0097692~histone H3-K4 monomethylation	3	0.224888	0.0915556	KMT2D, SETD1A, KMT2B	1137	9	19672	5.76722	1	1	0.994149
GOTERM_BP_DIRECT	GO:0007406~negative regulation of neuroblast proliferation	3	0.224888	0.0915556	BDNF, CTNNA1, NF1	1137	9	19672	5.76722	1	1	0.994149
GOTERM_BP_DIRECT	GO:0010592~positive regulation of lamellipodium assembly	5	0.374813	0.0920643	HDAC4, AKIRIN1, MSTN, AVIL, ATP7A	1137	30	19672	2.88361	1	1	0.994149
GOTERM_BP_DIRECT	GO:0044344~cellular response to fibroblast growth factor stimulus	5	0.374813	0.0920643	EXT1, NR4A1, POSTN, ZFP36, CD44	1137	30	19672	2.88361	1	1	0.994149
GOTERM_BP_DIRECT	GO:0007214~gamma-aminobutyric acid signaling pathway	5	0.374813	0.0920643	BDNF, PLCL1, GABRA4, GPR156, ATF4	1137	30	19672	2.88361	1	1	0.994149
GOTERM_BP_DIRECT	GO:0045214~sarcomere organization	6	0.449775	0.0928114	SRF, NEB, FLNC, MYLK3, MYOM2, TTN	1137	42	19672	2.47167	1	1	0.994149
GOTERM_BP_DIRECT	GO:0002076~osteoblast development	4	0.29985	0.0933824	HDAC4, TNN, RUNX2, PTHLH	1137	19	19672	3.64246	1	1	0.994149
GOTERM_BP_DIRECT	GO:0060078~regulation of postsynaptic membrane potential	4	0.29985	0.0933824	ADCYAP1, GABRA4, RGS7BP, RGS7	1137	19	19672	3.64246	1	1	0.994149
GOTERM_BP_DIRECT	GO:2000737~negative regulation of stem cell differentiation	4	0.29985	0.0933824	LBH, ESRRB, CDK12, CDK13	1137	19	19672	3.64246	1	1	0.994149
GOTERM_BP_DIRECT	GO:0019395~fatty acid oxidation	4	0.29985	0.0933824	POR, PPARG, C1QTNF9, ADIPOR2	1137	19	19672	3.64246	1	1	0.994149
GOTERM_BP_DIRECT	GO:0043951~negative regulation of cAMP-mediated signaling	4	0.29985	0.0933824	RGS2, PDE10A, PDE4D, PDE3A	1137	19	19672	3.64246	1	1	0.994149
GOTERM_BP_DIRECT	GO:0001953~negative regulation of cell-matrix adhesion	4	0.29985	0.0933824	POSTN, RASA1, NF1, SEMA3E	1137	19	19672	3.64246	1	1	0.994149
GOTERM_BP_DIRECT	GO:0007189~adenylate cyclase-activating G-protein coupled receptor signaling pathway	12	0.89955	0.0947161	PTGER4, ADCYAP1, GPR26, GALR2, PTGER3, S1PR3, ADM, GPR3, ADCY8, LGR5, PTHLH, GPR157	1137	122	19672	1.7018	1	1	0.994149
GOTERM_BP_DIRECT	GO:0050821~protein stabilization	17	1.27436	0.0962857	USP7, FBXW7, ZFP207, USP2, IGF1, IFI30, ATP1B1, USP29, SMAD7, HCFC1, CREB1, BAG3, TNIP2, CDC37L1, APBB2, TAF1, OTUD3	1137	194	19672	1.51613	1	1	0.994149
GOTERM_CC_DIRECT	GO:0005737~cytoplasm	546	40.9295	3.95428e-19	TES, AVIL, WIPF2, GPATCH3, EPRS, MYLK, GLS, EPS8, RABGEF1, ENDOU, PPP4R2, WDR90, NAMPT, IER2, PKNOX2, CDK5RAP2, STARD4, MBNL2, CXADR, RC3H1, PRKCA, HCFC1, SULT2B1, RNF128, PSME4, ANKK1, CLOCK, GNE, ATF4, MEG3, CRABP2, HSPA4L, OAZ1, MTDH, PRKAR2A, RNF217, CEP76, PLK3, FZD3, CREBBP, STARD13, SRMS, DMPK, DNAH17, ARPP21, HOMER1, RAB3IP, NFATC2, BRAF, NFATC1, BTBD10, MEX3C, EHD2, 4930590J08RIK, EHD4, …	1167	7202	20815	1.35221	2.76799e-16	2.76799e-16	2.62564e-16
GOTERM_CC_DIRECT	GO:0005634~nucleus	479	35.907	1.54241e-14	MAML1, GPATCH3, GABPB1, ELK4, ZC3H12C, CRHBP, PPP4R2, NAMPT, PWWP2A, BBX, JUNB, IER2, PKNOX2, IER3, MBNL2, TSPYL1, CXADR, PRKCA, HCFC1, SULT2B1, PSME4, MAML3, ANKK1, CLOCK, ATF3, ASF1A, ATF4, MEG3, CRABP2, HSPA4L, PRDM14, AKAP17B, BAZ2B, RNPC3, PRDM10, OAZ1, MTDH, DEDD2, ZFP184, PLK3, PRPF38B, CREBBP, ACD, DMPK, TIPARP, MCAM, RAB3IP, SETD1A, NR2F1, NFATC2, BRAF, NFATC1, ELL2, BTBD10, MEX3C, ST18,…	1167	6399	20815	1.33515	1.08025e-11	5.39844e-12	5.12081e-12
GOTERM_CC_DIRECT	GO:0030054~cell junction	104	7.7961	1.03598e-11	CHRM2, CHRM3, VEZT, TES, AVIL, CHRM4, IFI30, EPS8, PNN, NAMPT, HMCN2, BVES, CDK5RAP2, CXADR, SLC6A17, ACTN1, TANC2, KCTD8, TIAM1, ARC, FRMD5, PKP4, PKP3, AJUBA, VCL, EPHA2, SHC4, NRN1, CTTNBP2, PXN, LIN7A, MTDH, SDCBP, GJC2, MFAP3L, IP6K2, FZD5, HOMER1, ARHGAP32, DLG1, TRIP6, FAT1, ESAM, KCNC3, LRRC4, HTR2B, SH3PXD2A, LRRTM1, PRX, ITGAV, KIF1B, ATP7A, DLGAP2, PDCD6IP, ANXA2, SHROOM3, GAK, ENAH, T…	1167	919	20815	2.01848	7.25188e-09	2.41729e-09	2.29297e-09
GOTERM_CC_DIRECT	GO:0015629~actin cytoskeleton	42	3.14843	4.29194e-10	AHNAK, ONECUT2, KLHL14, CTTNBP2, AVIL, SYNPO2, NEXN, ADCY8, MYLK3, MYLK, CNN3, PDLIM1, AKAP13, PDLIM3, BAIAP2L1, RINL, CTNNA1, ABL2, FLNC, PDLIM5, PKNOX2, SVIL, MYO15, GAS2L3, PPP1R12A, MPP4, SWAP70, DENND2A, PAWR, POU6F1, VIL1, ENAH, MYO1D, ARHGAP32, MYO1E, ARC, PALLD, MYO5C, SPRY2, EPHA3, VCL, DGKH	1167	248	20815	3.02067	3.00435e-07	7.51089e-08	7.12461e-08
GOTERM_CC_DIRECT	GO:0005654~nucleoplasm	264	19.7901	3.34535e-09	TCERG1, VEZT, MAML1, WIPF2, ZFP609, GPATCH3, GABPB1, CRKL, ELK4, RPS6KA3, GOLGA4, RPS6KA6, BAIAP2L1, PPP4R2, PEG10, CPNE1, BBX, CCNL2, JUNB, IER2, PKNOX2, SCN1A, MBNL2, TSPYL1, CXADR, RUNX2, SPATA13, PSME4, SIK3, MAML3, CLOCK, EPHA3, ATF3, ASF1A, ATF4, CRABP2, FOXG1, DCUN1D1, PRDM14, RNPC3, DEDD2, HELZ2, SEC14L1, MIER2, TGOLN1, ARGLU1, BANP, WWTR1, EGR1, CREBBP, ACD, ABCA6, XRCC2, NR2F1, NFATC2, …	1167	3368	20815	1.3981	2.34174e-06	4.68349e-07	4.44263e-07
GOTERM_CC_DIRECT	GO:0005667~transcription factor complex	43	3.22339	3.43309e-08	NFAT5, ATF7IP2, CREM, NRF1, TFCP2L1, HDAC9, PDLIM1, DMBX1, SIN3A, SAP18, OTX2, ARID2, E2F5, JUNB, TEAD1, ZFP143, WWTR1, CREBBP, NFYC, LMO2, ARID5A, NFATC2, NFATC1, FOS, KLF4, POU3F2, RUNX2, PAX1, SMAD7, NPAS4, NR4A2, NR4A1, KLF5, NR6A1, NR4A3, CREB1, MAFG, REL, TAF7, CLOCK, AJUBA, ATF4, TAF1	1167	298	20815	2.5737	2.40314e-05	4.00528e-06	3.79929e-06
GOTERM_CC_DIRECT	GO:0005829~cytosol	298	22.3388	3.52861e-07	ERRFI1, VEZT, AHCYL2, TES, PANK3, PPP2R2A, GPATCH3, IFI35, IFI30, EPRS, CRKL, GLS, EPS8, ELK4, RPS6KA3, RABGEF1, RPS6KA6, BAIAP2L1, RINL, RASSF3, PEG10, NAMPT, CPNE1, BBX, WLS, CDK5RAP2, STARD4, PRKCA, RUNX2, SULT2B1, TIAM1, POR, SPATA13, PSME4, SIK1, TRIM16, ALPK1, RIN2, CLOCK, EPHA3, GNE, CRABP2, HSPA4L, DCUN1D1, AKAP17B, OAZ1, SEC14L1, PRKAR2A, CMYA5, ARGLU1, TBC1D8B, WWTR1, DMPK, STAC, RAB3IP…	1167	4090	20815	1.29957	0.000246973	3.52861e-05	3.34714e-05
GOTERM_CC_DIRECT	GO:0016323~basolateral plasma membrane	35	2.62369	8.09348e-06	CHRM3, AQP9, RASGRF1, SLC2A1, SLC40A1, SLC2A2, LIN7A, ATP1A1, ADCY8, SLC7A1, SLCO1B2, PDPN, LEPR, ATP7A, CNNM2, LDLR, KCNJ4, ST14, CXADR, ANXA2, KCNJ16, ATP1B1, SLC39A14, SLC4A7, SLCO1C1, MYO1D, SLC6A6, DLG1, SLC7A8, NUMB, ADAM9, SLC26A7, SLC22A21, CD44, HCN1	1167	269	20815	2.32071	0.00564944	0.000655427	0.00062172
GOTERM_CC_DIRECT	GO:0016607~nuclear speck	47	3.52324	9.32142e-06	HDAC4, MAML1, NCAPG2, CXXC1, ARHGAP18, STK19, AKAP17B, HSPB3, CASC3, GLI3, CCNB3, PNN, PABPN1, GRK5, SNRNP70, LMNA, PRX, NAMPT, NFKBIZ, CMYA5, DHX15, SAP18, ASCC3, CCNL2, SRSF11, UNC45A, SRRM2, FNBP4, MYOCD, RBM15, CPSF6, BDNF, SETD1A, EPOR, NR4A2, PSME4, RFXAP, CRY2, LUC7L3, MALAT1, CDK12, SRSF5, SREK1, MAML3, SRSF6, CDK13, ATF4	1167	417	20815	2.01033	0.00650378	0.000655427	0.00062172
GOTERM_CC_DIRECT	GO:0042995~cell projection	100	7.49625	9.36325e-06	VEZT, FAM89B, AVIL, CASC3, CASC1, MYLK, EPS8, ALCAM, RINL, TEKT2, PLS1, CDKL5, SLC6A17, ACTN1, SWAP70, TANC2, KCTD8, ARC, SPATA13, TSSK1, ANKK1, EPHA2, UNC119B, CTTNBP2, CUL3, AK7, RHOBTB2, GRK1, FZD5, DNAH17, HOMER1, OSBPL3, RAB3IP, PTK6, VIL1, ARHGAP32, KIF18A, KITL, BGLAP3, NRSN1, DDX3X, KCNC3, SLC2A3, PTPN23, GLI3, FLCN, SH3PXD2A, NEFL, NEFM, KIF1B, CFAP43, ATP7A, TAPT1, RHOD, ASPN, TCTE1, ML…	1167	1142	20815	1.56185	0.00653287	0.000655427	0.00062172
GOTERM_CC_DIRECT	GO:0030018~Z disc	23	1.72414	1.90025e-05	HDAC4, PPP1R12A, HOMER1, ACTN1, SYNPO2, SLC2A1, NEXN, NEB, JPH1, MYL12A, FBXL22, TTN, PDLIM1, PDLIM3, OBSCN, PALLD, BAG3, NOS1AP, FLNB, FLNC, PDLIM5, VCL, SCN1A	1167	145	20815	2.82921	0.0132138	0.00120925	0.00114706
GOTERM_CC_DIRECT	GO:0005912~adherens junction	24	1.7991	2.72297e-05	VEZT, MPP4, CXADR, SHROOM3, NEXN, EFNA5, PVR, MPP7, SMAD7, PDLIM1, SDCBP, MYO1E, PDLIM3, DLG1, FRMD5, CTNNA1, PKP4, ESAM, PKP3, PDLIM5, AJUBA, SSX2IP, CDH18, VCL	1167	159	20815	2.69228	0.0188805	0.00154756	0.00146797
GOTERM_CC_DIRECT	GO:0043025~neuronal cell body	62	4.64768	2.87403e-05	CHRM2, PCSK1, NRSN1, CHRM4, RASGRF1, HTR2B, ALCAM, TNN, BOC, ATP7A, SCN1A, LMTK2, PAWR, PRKCA, ACSL4, HCFC1, TIAM1, VGF, PALLD, AKAP9, CRH, SOS1, PTGER4, KLHL14, KCNA1, PTGER3, ITPR3, GLRX, ZFP804A, TRAK2, CNN3, ACAN, BRINP1, GJC2, PARD6A, INPP5F, IGF2BP1, FLNB, TAC1, SLC38A2, KCNJ4, SYT4, PLK3, FZD3, HOMER1, WHRN, BDNF, KCNJ14, IGF1, ESR2, MYO1D, SLC6A6, SNX18, DLG1, PDE10A, RHEB, SST, PNOC, RGS…	1167	635	20815	1.7415	0.0199175	0.00154756	0.00146797
GOTERM_CC_DIRECT	GO:0001725~stress fiber	17	1.27436	3.12003e-05	ANXA2, ACTN1, SYNPO2, PXN, MYL12A, MYLK, ENAH, PDLIM1, CNN2, PDLIM3, PALLD, BAG3, DLC1, TRIP6, FLNB, PDLIM5, VCL	1167	89	20815	3.40694	0.0216038	0.00155407	0.00147415
GOTERM_CC_DIRECT	GO:0016020~membrane	441	33.0585	3.33015e-05	PGAP1, EPRS, EPS8, ALCAM, BVES, WLS, IER3, CXADR, FNDC3B, PRKCA, SYTL5, RNF128, NUP210L, ATF4, MTDH, GJC2, GALR2, NPBWR1, PRKAR2A, RNF217, FZD3, STARD13, ST14, ICMT, FZD5, DMPK, ABCA5, HOMER1, ABCA6, MCAM, BRAF, EHD2, SLC6A6, 4930590J08RIK, EHD4, KITL, NOSTRIN, PAM, GPR19, GPR26, NRSN1, KCNC3, GPR22, CLTC, LRRC4, HRCT1, TFCP2L1, AREG, JPH1, EEA1, UBL3, B3GALT2, B3GALT1, DLGAP2, GPR135, CHST8, ANX…	1167	6726	20815	1.16947	0.0230418	0.00155407	0.00147415
GOTERM_CC_DIRECT	GO:0016604~nuclear body	39	2.92354	4.11622e-05	CDKN1A, NUFIP2, TNKS, HSPB8, SRRT, LPAR4, PTPN23, MTDH, MSANTD1, PLAGL1, MKNK2, LMNA, UBN1, SAFB2, SAP18, TRP53BP1, ARIH1, BANP, SCN1A, WWTR1, CREBBP, ACD, NFATC1, PTK6, MIAT, HIPK3, POU6F1, GNL3, RNF169, DBF4, OBSCN, ELF4, CREBRF, FAS, UBE2O, PKN2, MALAT1, FBXL3, MAMLD1	1167	340	20815	2.04593	0.028403	0.00171169	0.00162366
GOTERM_CC_DIRECT	GO:0031965~nuclear membrane	31	2.32384	4.15696e-05	PTGER4, PHLPP1, TNKS, PTGER3, CASC3, MTDH, PHF8, SDCBP, CCND1, GRK5, LMNA, CPNE1, PRKG2, KPNA4, TXNL4A, RANBP2, OSBPL8, AKIRIN1, RBM15, GCH1, DMPK, OSBPL3, MYOF, TMC8, NR4A1, DNAJC1, NUP50, RASA1, NOS1AP, NUP54, EPHA3	1167	243	20815	2.27542	0.02868	0.00171169	0.00162366
GOTERM_CC_DIRECT	GO:0005856~cytoskeleton	112	8.3958	4.82938e-05	AVIL, ZFP207, WIPF2, MYLK, BAIAP2L1, PPP4R2, RASSF3, WDR90, TEKT2, CDK5RAP2, GAS2L3, CDKL5, ACTN1, TMOD3, SWAP70, MID1, TUBA4A, ARC, FRMD5, FRMD6, RNF128, AKAP9, PKP4, TAGLN2, AJUBA, VCL, ATF4, DGKH, TNKS, CUL3, PXN, CNN3, RHOBTB2, CNN2, SDCBP, CNN1, ATXN7, PACSIN3, ABL2, CEP76, PLK3, DNAH17, ODF3, RAB3IP, DHCR24, SSH3, VIL1, KIF18A, KITL, TRIP6, NOSTRIN, SPIRE1, KCNC3, CLTC, PTPN23, MYOM2, AKAP1…	1167	1370	20815	1.45815	0.0332414	0.00187809	0.00178151
GOTERM_CC_DIRECT	GO:0098978~glutamatergic synapse	51	3.82309	0.000119768	CHRM2, CHRM3, CHRM4, KCNC3, LRRC4, PPP2R2A, SLC2A3, PLAT, EPS8, LRRTM1, DLGAP2, RGS7, GHSR, CDKL5, SLC6A17, ACTN1, WNT5A, SORCS3, TANC2, TIAM1, ARC, NOS1AP, AKAP9, NUMB, RGS7BP, NRN1, ROCK2, CTTNBP2, KCNA1, KCNA4, CLCN3, ADCY8, PCDH17, ACAN, SLITRK2, PRKAR2A, SLITRK4, ABL2, NPTX1, NPTX2, EPS15, CACNG5, LGI1, SYT4, FZD5, HOMER1, PCDH8, DLG1, ABHD17B, RHEB, NOSTRIN	1167	516	20815	1.76289	0.0804242	0.00441252	0.00418559
GOTERM_CC_DIRECT	GO:0045202~synapse	75	5.62219	0.00027454	CHRM2, CHRM3, CHRM4, KCNC3, SLC2A1, LRRC4, HTR2B, PPP2R2A, PLAT, CRKL, GLS, EPS8, LRRTM1, NCK2, KIF1B, ATP7A, DLGAP2, KCMF1, CDKL5, SLC6A17, CARTPT, TANC2, ETV5, KCTD8, ENAH, TIAM1, ARC, VGF, CRH, ITGA5, SHC4, NLGN2, NRN1, SHC3, CTTNBP2, KCNA1, LIN7A, CLCN3, ADCY8, SDCBP, ZNRF1, SV2C, PTCHD1, PALMD, PRKAR2A, CHRNE, IGF2BP1, PDLIM5, TAC1, GPR156, EPS15, CACNG5, SAMD4, LGI1, KCNJ4, SYT4, FZD5, HOME…	1167	875	20815	1.52883	0.174862	0.00943803	0.00895264
GOTERM_CC_DIRECT	GO:0005938~cell cortex	24	1.7991	0.000283141	ANXA2, CTTNBP2, GAD1, KCNC3, USP2, PXN, NEDD9, RHOD, MPP7, RHOBTB2, EPS8, MYO1D, ARHGAP32, MKLN1, AKAP13, ARC, PARD6A, CAPN10, TRIP10, HMCN2, SPIRE1, COL10A1, FLNB, FGFR2	1167	185	20815	2.3139	0.179816	0.00943803	0.00895264
GOTERM_CC_DIRECT	GO:0005903~brush border	14	1.04948	0.000766047	ACTN1, SLC2A2, ITPR3, LRP2, EPS8, VIL1, MYO1D, MYO1E, CDHR2, ATP6V0A4, FLNB, SLC38A2, VCL, PLS1	1167	84	20815	2.97272	0.415173	0.0243742	0.0231207
GOTERM_CC_DIRECT	GO:0005901~caveola	15	1.12444	0.000806528	P2RY12, MYOF, SLC2A1, SLC2A3, ATP1A1, EFNA5, PTGS2, ADCY8, ATP1B1, EHD2, KIF18A, DLC1, NOS1AP, LDLR, BVES	1167	95	20815	2.81626	0.431525	0.0245465	0.0232841
GOTERM_CC_DIRECT	GO:0035097~histone methyltransferase complex	8	0.5997	0.000893367	KMT2D, ZFP335, SETD1A, KMT2B, CXXC1, JARID2, HDAC9, HCFC1	1167	29	20815	4.92037	0.465079	0.0260565	0.0247165
GOTERM_CC_DIRECT	GO:0043005~neuron projection	50	3.74813	0.00120374	PCSK1, AHCYL2, NRSN1, AVIL, HTR2B, EPS8, RGS2, TNN, NEFL, KIF1B, NEFM, ATP7A, PSPH, GHSR, CXADR, PAWR, PRKCA, FOS, SSTR2, ADCYAP1, VGF, RGS7BP, EPHA3, ATF4, EPHA2, EPHA10, KLHL14, PTGER3, PTGS2, TRAK2, ACAN, SV2C, BAG3, NPBWR1, CHRNE, FLNB, NPTX1, SAMD4, SYT4, HOMER1, GABRA4, BRAF, ESR2, MYO1D, DLG1, NF1, FAS, VIM, CPEB2, PAM	1167	556	20815	1.60399	0.569636	0.0330971	0.031395
GOTERM_CC_DIRECT	GO:0000307~cyclin-dependent protein kinase holoenzyme complex	9	0.674663	0.00122932	CCNB3, CDKN1A, CCND1, CCNG2, CCNL2, CDK12, CDK13, CDK11B, CCNO	1167	39	20815	4.11608	0.577284	0.0330971	0.031395
GOTERM_CC_DIRECT	GO:0005925~focal adhesion	23	1.72414	0.00140946	TES, ACTN1, AVIL, SYNPO2, PXN, NEXN, PTPN12, THSD1, TNFSF13B, ENAH, GAK, SDCBP, PALLD, DLC1, TRIP6, ITGB8, FLNB, ITGAV, ITGA5, AJUBA, MISP, VCL, EPHA2	1167	195	20815	2.10377	0.627425	0.0357282	0.0338907
GOTERM_CC_DIRECT	GO:0016324~apical plasma membrane	40	2.9985	0.00142913	SLC24A4, KCNA1, SLC2A1, SLC2A2, SLC3A1, STC1, LRP2, ATP1A1, CLCN3, ADCY8, SLC7A1, MTDH, PARD6A, NPC1L1, CTSK, PDPN, PRKG2, ATP6V0A4, ATP7A, MUC3, EPS15, MGAM, FZD3, MREG, TRPA1, PDE4D, SHROOM3, ATP1B1, SLC39A14, SLC4A7, SLC6A6, DLG1, MFRP, SLCO3A1, SLC7A8, CDHR2, FAT1, FAS, SLC22A21, CD44	1167	420	20815	1.6987	0.632527	0.0357282	0.0338907
GOTERM_CC_DIRECT	GO:0090575~RNA polymerase II transcription factor complex	17	1.27436	0.00197143	CREBZF, CREBBP, ANXA2, NFYC, FOS, FOSL2, CREB1, NFIL3, MAFG, MAFF, RFXAP, STAT4, PPARG, E2F5, JUNB, ATF3, ATF4	1167	127	20815	2.38754	0.748764	0.0475863	0.045139
GOTERM_CC_DIRECT	GO:0044291~cell-cell contact zone	7	0.524738	0.00266657	TIAM1, FLCN, PCDH9, AHNAK, PECAM1, PKP4, VCL	1167	26	20815	4.80209	0.845736	0.0608597	0.0577297
GOTERM_CC_DIRECT	GO:0005886~plasma membrane	362	27.1364	0.00269521	ERRFI1, VEZT, TES, HHIP, WIPF2, AQP9, ZDHHC5, EPRS, MYLK, EPS8, BAIAP2L1, ALCAM, RASSF3, NAMPT, CPNE1, BVES, WLS, SCN1A, CXADR, ACTN1, OMG, ENTPD8, ACSL4, PRKCA, SYTL5, TIAM1, ARC, SPATA13, TRIM16, EPHA3, EPHA2, ATF4, NRN1, TMEM63A, EPHA10, DCUN1D3, IL20RB, LPAR4, CFP, CD79A, GJC2, GALR2, NPBWR1, PRKAR2A, TGOLN1, CMYA5, ATP6V0A4, WWTR1, FZD3, ST14, FZD5, DMPK, ABCA5, HOMER1, STAC, ABCA6, MCAM, PC…	1167	5693	20815	1.13416	0.848807	0.0608597	0.0577297
GOTERM_CC_DIRECT	GO:0005887~integral component of plasma membrane	97	7.27136	0.00328652	CHRM2, CHRM3, CHRM4, HHIP, AQP9, ALCAM, LEPR, PGR15L, RNF43, KCNH4, SEMA6A, SLC6A17, KCNH7, ATP11C, LMTK2, ATP11A, ADAM8, EPHA3, EPHA2, EPHA10, PCDH10, GPR85, IL20RB, ITPR3, LPAR4, PCDH17, GALR2, NPBWR1, SLCO1B2, KCNMB3, SLC38A6, SLC38A2, ST14, OPN3, FZD5, HTR1F, PCDH20, CRTAM, SLC6A6, SLCO1A4, LPAR6, SLC26A7, PAM, FGFR2, KCNK5, KCNK9, GPR22, SLC2A1, HTR2B, SLC2A2, SLC2A3, EDA2R, BOC, QRFPR, TRPC…	1167	1302	20815	1.32882	0.900177	0.0708847	0.0672392
GOTERM_CC_DIRECT	GO:0030027~lamellipodium	22	1.64918	0.00334171	DDX3X, FAM89B, AVIL, SWAP70, TMOD3, PXN, RAB3IP, MYLK, ENAH, VIL1, FGD4, PALLD, KITL, PDPN, SPATA13, CTNNA1, IGF2BP1, FAT1, ABL2, PKN2, AJUBA, EPHA2	1167	196	20815	2.00204	0.903972	0.0708847	0.0672392
GOTERM_CC_DIRECT	GO:0032991~macromolecular complex	72	5.3973	0.00427972	CDKN1A, CDKN1B, TES, CRYBG3, CITED2, CLTC, CRKL, RGS4, NPPC, LBH, SIN3A, UTY, MAP3K5, CDK5RAP2, RGS7, USP7, MREG, CXADR, ANXA2, RIPK2, FBXW7, PDE4D, LMO2, PRKCA, RUNX2, HCFC1, CTU2, PEX5, PECAM1, MTCP1, NUP54, SSX2IP, VCL, CD44, ASF1A, ATF4, DGKH, HDAC4, DOT1L, SRRT, RASL2-9, LRP2, ATP1A1, PTGS2, SLC7A1, MYL12A, PRAM1, PARD6A, PRKAR2A, MIER2, OTX2, MAPK6, CEP76, PTPN1, ZBTB17, CREBBP, RIC1, MPP4,…	1167	923	20815	1.39135	0.950324	0.088112	0.0835805
GOTERM_CC_DIRECT	GO:0043204~perikaryon	23	1.72414	0.00556454	PCSK1, FZD5, BDNF, KCNA1, KCNC3, SLC2A3, ESR2, TTLL7, MYO1D, CRHBP, ADCYAP1, PDE10A, GJC2, BTD, BGLAP3, ITGA8, CRH, ERCC8, NEFM, TOP1, RGS7BP, ATP7A, PAM	1167	218	20815	1.88181	0.97988	0.111291	0.105567
GOTERM_CC_DIRECT	GO:0030424~axon	43	3.22339	0.00589008	KCNA1, AVIL, KCNC3, SEMA3A, NEXN, KCNA4, LRP2, ZFP804A, ADCY8, ALCAM, INPP5F, LRRTM1, BOC, IGF2BP1, NEFL, KIF1B, NEFM, ATP7A, TAC1, SLC38A2, NDEL1, SCN1A, SYT4, FZD3, SEMA6A, TRPA1, FZD5, HOMER1, BDNF, GAD1, GAD2, PAWR, PRKCA, TANC2, HCFC1, MYO1D, CREB1, PALLD, NF1, SCN4A, VIM, RGS7BP, HCN1	1167	499	20815	1.537	0.984001	0.114529	0.108639
GOTERM_CC_DIRECT	GO:0001650~fibrillar center	17	1.27436	0.00642964	RSAD2, AFF4, BTBD10, RERG, SMAD7, WDR33, MTDH, ARHGAP32, RPS6KA6, TRAF4, DKC1, PAK6, TOP1, E2F5, C130026I21RIK, SAMD4, IP6K2	1167	143	20815	2.1204	0.989059	0.117884	0.111821
GOTERM_CC_DIRECT	GO:0099055~integral component of postsynaptic membrane	12	0.89955	0.00646947	CHRM2, SLC6A6, NLGN2, SLITRK2, KCNA1, LRRTM1, KCNC3, PCDH8, KCNA4, CLCN3, PCDH17, CACNG5	1167	83	20815	2.57875	0.989362	0.117884	0.111821
GOTERM_CC_DIRECT	GO:0000785~chromatin	35	2.62369	0.00656782	KDM3A, CITED2, SRF, AKAP8, RASL2-9, PRDM10, HMGN5, PPP4R2, SIN3A, NACC2, BRD4, EGR1, PLK3, AKIRIN1, CREBBP, MYOCD, KDM2A, TSPYL1, NPM2, ESCO1, USP3, MBD2, SETD1A, PAWR, NFATC2, NFATC1, KLF4, ETV3, NAP1L5, RUNX2, NR4A2, CREB1, SMCR8, ASF1A, TAF1	1167	387	20815	1.61311	0.990074	0.117884	0.111821
GOTERM_CC_DIRECT	GO:0001726~ruffle	14	1.04948	0.00734551	TNFRSF12A, ANXA2, ACTN1, TMOD3, ARHGAP18, PTK6, VIL1, MKLN1, KIF18A, RINL, PALLD, RASA1, PDPN, PECAM1	1167	108	20815	2.31212	0.994263	0.128546	0.121935
GOTERM_CC_DIRECT	GO:1990904~ribonucleoprotein complex	20	1.49925	0.00840878	CPSF6, SRRT, NFATC2, CASC3, EPRS, TIAL1, ZFP36, PABPN1, NUP50, AGO2, IGF2BP1, VIM, GM28036	1167	186	20815	1.91789	0.997291	0.143565	0.136181
GOTERM_CC_DIRECT	GO:0030425~dendrite	49	3.67316	0.00879677	CHRM2, PCSK1, CHRM3, CHRM4, ZDHHC5, HTR2B, CASC3, CRHBP, ALCAM, KIF1B, ATP7A, DLGAP2, PRKCA, HCFC1, ARC, KCNA1, SEMA3A, ITPR3, GLRX, LRP2, ADCY8, TRAK2, CNN3, BRINP1, INPP5F, PALMD, IGF2BP1, SLC38A2, SAMD4, KCNJ4, SYT4, PLK3, FZD3, FZD5, HOMER1, BDNF, HTR1F, TPBG, KCNJ14, PCDH8, TTLL7, SLC6A6, DLG1, RHEB, BGLAP3, AGO2, PNOC, NF1, HCN1	1167	601	20815	1.45421	0.99794	0.14618	0.138662
GOTERM_CC_DIRECT	GO:0030315~T-tubule	10	0.749625	0.00902082	KCNJ5, DLG1, STAC, PRKAR2A, CLTC, NOS1AP, ATP1A1, ATP1B1, KCNJ3, SCN1A	1167	64	20815	2.78693	0.998241	0.14618	0.138662
GOTERM_CC_DIRECT	GO:0002102~podosome	7	0.524738	0.00918847	SVIL, SH3PXD2A, PALLD, ADAM8, PTPN12, ARHGEF5, VCL	1167	33	20815	3.78346	0.998438	0.14618	0.138662
GOTERM_CC_DIRECT	GO:0043679~axon terminus	13	0.974513	0.0116406	CHRM2, PCSK1, CHRM3, CHRM4, KCNA1, GAD1, KCNC3, TPBG, CLCN3, CRHBP, PNOC, RGS10, HCN1	1167	102	20815	2.27326	0.999724	0.181076	0.171763
GOTERM_CC_DIRECT	GO:0098992~neuronal dense core vesicle	4	0.29985	0.0156351	SYT4, PLAT, SCG2, STXBP5L	1167	10	20815	7.13453	0.999984	0.236891	0.224708
GOTERM_CC_DIRECT	GO:0005884~actin filament	12	0.89955	0.0159056	AKAP13, GAS2L3, WHRN, PALLD, DLC1, WIPF2, ACTN1, AVIL, PAWR, MISP, VCL, PLS1	1167	94	20815	2.27698	0.999987	0.236891	0.224708
GOTERM_CC_DIRECT	GO:1990589~ATF4-CREB1 transcription factor complex	3	0.224888	0.017439	CREB1, CREM, ATF4	1167	4	20815	13.3772	0.999996	0.254318	0.241239
GOTERM_CC_DIRECT	GO:0048471~perinuclear region of cytoplasm	61	4.57271	0.0186196	PCSK1, CDKN1A, CASC3, BICD1, TNFSF13B, AKAP13, SLK, ATP7A, CDK5RAP2, UNC45A, NANOS2, CDKL5, ANXA2, FBXW7, PDE4D, USP2, LMTK2, WRNIP1, PRKCA, MLF1, GAK, TRAF4, RNF128, PLSCR2, PPARG, PKP4, CHODL, DCUN1D3, ITPR3, NLRC3, UACA, MTDH, RASD1, PRKAR2A, STC2, LMNA, CMYA5, IGF2BP1, BNIP2, TRP53BP2, RELT, SYT4, FZD5, WHRN, BDNF, RAB3IP, GAD2, ESR2, PER2, EHD2, PIKFYVE, OPN1SW, DLG1, EHD4, KCNS2, FAT1, FAS,…	1167	814	20815	1.33663	0.999998	0.265994	0.252314
GOTERM_CC_DIRECT	GO:0043034~costamere	5	0.374813	0.0193251	SVIL, AHNAK, HOMER1, CMYA5, VCL	1167	19	20815	4.69377	0.999999	0.269396	0.255541
GOTERM_CC_DIRECT	GO:0014704~intercalated disc	9	0.674663	0.0199583	CXADR, OBSCN, CTNNA1, SLC2A1, PRKCA, ATP1A1, ATP1B1, VCL, SCN1A	1167	61	20815	2.63159	0.999999	0.269396	0.255541
GOTERM_CC_DIRECT	GO:0005911~cell-cell junction	22	1.64918	0.0200122	MPP4, CXADR, AHNAK, ACTN1, PXN, SLC2A1, SLC2A2, LIN7A, MPP7, MYLK, TIAM1, DLG1, PIKFYVE, TEC, CTNNA1, PECAM1, FAT1, PKP4, ESAM, ITGA5, AJUBA, VCL	1167	231	20815	1.6987	0.999999	0.269396	0.255541
GOTERM_CC_DIRECT	GO:0042383~sarcolemma	15	1.12444	0.0240975	POPDC3, ANXA2, AHNAK, STAC, CHRM4, CLTC, SLC2A1, ATP1A1, ATP1B1, OBSCN, FAS, FLNC, SLC38A2, BVES, VCL	1167	139	20815	1.92478	1	0.308089	0.292245
GOTERM_CC_DIRECT	GO:0032587~ruffle membrane	12	0.89955	0.0241642	EPS8, TIAM1, CDKL5, DLC1, SPRY4, PDPN, SPATA13, SPRY2, PLEKHO1, ITGAV, ITGA5, EPHA2	1167	100	20815	2.14036	1	0.308089	0.292245
GOTERM_CC_DIRECT	GO:0031982~vesicle	17	1.27436	0.024207	MYO15, SYT4, SLC24A4, ANXA2, AHNAK, RIPK2, SLC2A1, MYO1D, GAK, RABGEF1, MYO1E, BMP3, GPRC5A, TBC1D4, BGLAP3, MYO5C, A3GALT2	1167	166	20815	1.82661	1	0.308089	0.292245
GOTERM_CC_DIRECT	GO:1990531~Lem3p-Dnf1p complex	4	0.29985	0.0263633	ATP11C, ATP11B, ATP10A, ATP11A	1167	12	20815	5.94544	1	0.329541	0.312593
GOTERM_CC_DIRECT	GO:0097025~MPP7-DLG1-LIN7 complex	3	0.224888	0.0279917	DLG1, LIN7A, MPP7	1167	5	20815	10.7018	1	0.337831	0.320457
GOTERM_CC_DIRECT	GO:0035976~transcription factor AP-1 complex	3	0.224888	0.0279917	NFATC2, FOS, JUNB	1167	5	20815	10.7018	1	0.337831	0.320457
GOTERM_CC_DIRECT	GO:0031012~extracellular matrix	25	1.87406	0.0313074	SPON2, ECM2, COL11A1, HSD17B12, OLFML2A, ACAN, MUC2, ADAMTS1, TNN, LRRTM1, HMCN2, COL10A1, ADAMTS8, ADAMTS9, ADAMTS6, CTHRC1, TECTA, POSTN, COL27A1, WNT5A, MUC5B, ASPN, VASN, COL5A2, MMRN2	1167	285	20815	1.56459	1	0.371444	0.352341
GOTERM_CC_DIRECT	GO:0098794~postsynapse	17	1.27436	0.0322789	SYT4, GHSR, SLC6A17, HOMER1, BDNF, WHRN, GABRA4, WNT5A, PLAT, ZFP804A, NPAS4, MKLN1, NOS1AP, ABL2, SMCR8, RGS7BP, EPS15	1167	172	20815	1.76289	1	0.376587	0.35722
GOTERM_CC_DIRECT	GO:0005581~collagen trimer	10	0.749625	0.0370291	COL27A1, COL7A1, COL11A1, COL12A1, COL5A2, COL20A1, COL10A1, C1QTNF9, WDR33, CTHRC1	1167	81	20815	2.20202	1	0.424925	0.403071
GOTERM_CC_DIRECT	GO:0031410~cytoplasmic vesicle	62	4.64768	0.0377806	VEZT, PCSK1, NRSN1, CLTC, PTPN23, BICD1, ACRBP, EEA1, RINL, AP1G2, ADAMTS1, KIF1B, ATP7A, ERMAP, TRP53INP2, WLS, OVGP1, STARD4, MREG, SLC6A17, MYOF, RHOD, TBC1D2, ARC, VGF, NUMB, ITGA5, MAN1B1, KDELR3, RAB39, SPACA6, TSSK1, KCNA1, CLCN3, ADCY8, TRAK2, RHOBTB2, ZNRF1, SV2C, INPP5F, PDPN, ABL2, NPTX1, KCNJ4, PTPN1, SYT4, ATP8B3, GCH1, BDNF, DENND4A, GAD2, SLC4A7, MYO1D, MYO1E, SNX18, PIKFYVE, NOSTR…	1167	863	20815	1.28141	1	0.426555	0.404618
GOTERM_CC_DIRECT	GO:0031526~brush border membrane	10	0.749625	0.039614	NPC1L1, PTGER3, CDHR2, SLC3A1, SLC2A2, ATP6V0A4, LRP2, MUC3, ATP7A, SLC22A21	1167	82	20815	2.17516	1	0.440155	0.417519
GOTERM_CC_DIRECT	GO:0043197~dendritic spine	19	1.42429	0.0447402	HOMER1, CTTNBP2, ACTN1, LRRC4, KCNA4, ZFP804A, TANC2, CNN3, PPP1R2, ARHGAP32, TIAM1, ARC, ABHD17B, PALMD, IGF2BP1, NUMB, RGS10, ABL2, DLGAP2	1167	208	20815	1.62928	1	0.489346	0.46418
GOTERM_CC_DIRECT	GO:0001772~immunological synapse	7	0.524738	0.0461485	IL4I1, DLG1, ALCAM, PDCD6IP, DUSP3, CRTAM, SOCS6	1167	47	20815	2.65648	1	0.489453	0.464282
GOTERM_CC_DIRECT	GO:0060076~excitatory synapse	7	0.524738	0.0461485	NLGN2, HOMER1, PALLD, LRRTM1, LRRC4, ADCY8, FGFR2	1167	47	20815	2.65648	1	0.489453	0.464282
GOTERM_CC_DIRECT	GO:0005769~early endosome	26	1.94903	0.0470504	UHRF1BP1L, PTPN23, CLCN3, TRAK2, EEA1, RABGEF1, INPP5F, APBB2, LDLR, EPS15, WLS, AOC3, PTPN1, ANXA2, FZD5, LMTK2, ATP11B, ATP11A, RHOD, PTP4A1, MYO1D, EHD2, PTP4A2, EHD4, NUMB, EPHA3	1167	312	20815	1.48636	1	0.490653	0.46542
GOTERM_CC_DIRECT	GO:0008076~voltage-gated potassium channel complex	9	0.674663	0.0476635	KCNJ5, KCNF1, KCNS2, KCNA1, KCNC3, AKAP9, KCNMB3, KCNA4, KCNJ3	1167	72	20815	2.22954	1	0.490653	0.46542
GOTERM_CC_DIRECT	GO:0031430~M band	5	0.374813	0.0547999	OBSCN, CMYA5, KCTD6, MYOM2, TTN	1167	26	20815	3.43006	1	0.553356	0.524898
GOTERM_CC_DIRECT	GO:0030141~secretory granule	15	1.12444	0.0553356	PCSK1, BDNF, ACTN1, PLAT, CARTPT, CFP, CLCN3, FSTL4, NPPC, CRHBP, MYO5C, FAS, ATP7A, PAM, SCG2	1167	156	20815	1.71503	1	0.553356	0.524898
GOTERM_CC_DIRECT	GO:0032421~stereocilium bundle	4	0.29985	0.056858	EPS8, MYO15, TRPA1, WHRN	1167	16	20815	4.45908	1	0.557558	0.528883
GOTERM_CC_DIRECT	GO:0009925~basal plasma membrane	8	0.5997	0.0574622	P2RY12, CHRM3, DLG1, SLCO3A1, SLC7A8, SLCO1A4, EPS15, SLC7A1	1167	62	20815	2.30146	1	0.557558	0.528883
GOTERM_CC_DIRECT	GO:0005923~bicellular tight junction	14	1.04948	0.0581453	PDCD6IP, CXADR, FZD5, LIN7A, MPP7, MTDH, DLG1, PARD6A, CLDN15, TRAF4, CCND1, UBN1, ESAM, BVES	1167	143	20815	1.74621	1	0.557558	0.528883
GOTERM_CC_DIRECT	GO:0030175~filopodium	10	0.749625	0.0611495	ENAH, VIL1, FGD4, CXADR, PALLD, KITL, PDPN, SPATA13, IGF2BP1, FAT1	1167	89	20815	2.00408	1	0.578441	0.548693
GOTERM_CC_DIRECT	GO:0045211~postsynaptic membrane	19	1.42429	0.0693342	KCNJ4, SHC4, CHRM2, CHRM3, NLGN2, CHRM4, KCNC3, GABRA4, PCDH8, LRRC4, LIN7A, KCTD8, ARC, ABHD17B, LRRTM1, CHRNE, GPR156, RGS7, CACNG5	1167	220	20815	1.54041	1	0.645264	0.612079
GOTERM_CC_DIRECT	GO:0016328~lateral plasma membrane	9	0.674663	0.0700572	DLG1, FZD3, MPP4, CLDN15, LEPR, ATP1A1, ATP1B1, BVES, MPP7	1167	78	20815	2.05804	1	0.645264	0.612079
GOTERM_CC_DIRECT	GO:0098982~GABA-ergic synapse	11	0.824588	0.0733211	SLC6A6, ACAN, NLGN2, SLC6A17, SLITRK2, LRRTM1, GABRA4, CLCN3, EFNA5, EPHA3, PCDH17	1167	106	20815	1.85094	1	0.666556	0.632276
GOTERM_CC_DIRECT	GO:0030426~growth cone	17	1.27436	0.0759578	NRSN1, CXADR, PCDH9, WHRN, RASGRF1, LMTK2, ZFP804A, ARHGAP4, EPS8, PPP1R2, SNX18, PALLD, LRRTM1, BOC, IGF2BP1, NEFL, OTX2	1167	193	20815	1.57108	1	0.677231	0.642402
GOTERM_CC_DIRECT	GO:0097440~apical dendrite	5	0.374813	0.0764303	MYO1D, WHRN, RASGRF1, FAS, HCN1	1167	29	20815	3.07523	1	0.677231	0.642402
GOTERM_CC_DIRECT	GO:0043231~intracellular membrane-bounded organelle	77	5.77211	0.0802713	AHCYL2, CDKN1B, MAML1, AQP9, SLC7A14, TDRP, MSI2, PTPN23, IFI30, GLI3, TNFSF13B, NMRK2, CTSK, PMEPA1, CCNL2, ADAMTS9, OVGP1, PDCD6IP, MYOF, ACSL4, ATP11A, ETV3, RHOD, LSS, GAK, SULT2B1, POR, DNAJC1, GPRC5A, VGF, PLSCR2, AKAP9, PPARG, CLOCK, DGKH, PHLPP1, TMEM63A, UGT8A, SYNPO2, DOT1L, NLRC3, LPAR4, PTGS2, CLCN3, RHOBTB2, INPP5F, PLAGL1, CMYA5, SAFB2, CTNNA1, BNIP2, SC5D, CNNM2, E2F5, EPS15, MISP,…	1167	1154	20815	1.19012	1	0.694152	0.658453
GOTERM_CC_DIRECT	GO:0005905~clathrin-coated pit	8	0.5997	0.0803233	INPP5F, SGIP1, CLTC, NUMB, LRP2, ADCY8, EPS15, LDLR	1167	67	20815	2.12971	1	0.694152	0.658453
GOTERM_CC_DIRECT	GO:0032590~dendrite membrane	6	0.449775	0.0840042	KCNC3, GABRA4, TACR3, WLS, ATF4, HCN1	1167	42	20815	2.54805	1	0.717109	0.680229
GOTERM_CC_DIRECT	GO:0008024~cyclin/CDK positive transcription elongation factor complex	3	0.224888	0.0868558	CDK12, CDK13, BRD4	1167	9	20815	5.94544	1	0.723799	0.686575
GOTERM_CC_DIRECT	GO:0001939~female pronucleus	3	0.224888	0.0868558	TET3, SLC2A1, AKAP8	1167	9	20815	5.94544	1	0.723799	0.686575
GOTERM_CC_DIRECT	GO:0099056~integral component of presynaptic membrane	10	0.749625	0.0889903	CHRM2, CHRM3, CHRM4, KCNA1, KCNC3, KCNA4, ADCY8, PCDH17, KCNJ3, SCN1A	1167	96	20815	1.85795	1	0.732861	0.695171
GOTERM_CC_DIRECT	GO:0031528~microvillus membrane	5	0.374813	0.0928861	SLC6A6, SLC7A8, CDHR2, PDPN, ITGAV	1167	31	20815	2.87683	1	0.747557	0.709111
GOTERM_CC_DIRECT	GO:0055038~recycling endosome membrane	9	0.674663	0.0929107	EHD2, SNX18, EHD4, ABHD17B, ATP11C, SLC26A7, ATP11B, CLCN3, LDLR	1167	83	20815	1.93406	1	0.747557	0.709111
GOTERM_CC_DIRECT	GO:0031234~extrinsic component of cytoplasmic side of plasma membrane	8	0.5997	0.0962332	TIAM1, ERRFI1, SNX18, SRMS, STAC, ESYT2, PTK6, ESYT1	1167	70	20815	2.03844	1	0.765491	0.726123
GOTERM_MF_DIRECT	GO:0005515~protein binding	449	33.6582	1.42983e-18	AVIL, D16ERTD472E, GABPB1, EPRS, MYLK, GLS, EPS8, RABGEF1, ALCAM, PPP4R2, JUNB, BVES, CDK5RAP2, WLS, IER3, FNBP4, CXADR, RC3H1, PRKCA, SYTL5, HCFC1, CLOCK, ATF4, HSPA4L, PRDM14, BAZ2B, OAZ1, MTDH, KCNQ1OT1, PRKAR2A, PLK3, FZD3, CREBBP, STARD13, ACD, FZD5, DMPK, DNAH17, HOMER1, SETD1A, NFATC2, BRAF, NFATC1, BTBD10, DLX6OS1, ACR, FAM220A, EHD2, EHD4, KITL, TRIP6, AGO2, REL, NOSTRIN, FAT1, CPEB2, BT…	1091	5363	18371	1.40976	1.65431e-15	1.65431e-15	1.61999e-15
GOTERM_MF_DIRECT	GO:0004674~protein serine/threonine kinase activity	57	4.27286	1.90617e-08	STK19, MYLK3, MYLK, STK10, RPS6KA3, RPS6KA6, SLK, PRKG2, PDK3, MAP3K9, IKBKE, MAP3K5, CSNK1G3, CDKL5, RIPK2, HUNK, LMTK2, DYRK1B, PRKCA, GAK, ERN1, OBSCN, DBF4, LATS2, SIK3, SIK1, TOP1, SIK2, ALPK1, TSSK1, ANKK1, STK40, ROCK2, TTN, GRK1, ACVR1C, GRK5, MKNK2, PAK6, MAPK6, MAP4K3, MAPK4, PAK4, PLK3, DMPK, MOK, BRAF, CDK11B, HIPK3, PIKFYVE, MAP3K15, MAP3K19, PKN2, CDK12, CDK13, MAP3K13, TAF1	1091	427	18371	2.24779	2.20541e-05	7.9498e-06	7.78489e-06
GOTERM_MF_DIRECT	GO:0016301~kinase activity	77	5.77211	2.23299e-08	PANK3, STK19, DUSP16, MYLK3, MYLK, STK10, RPS6KA3, RPS6KA6, SLK, CCND1, NMRK2, PDK4, PRKG2, PDK3, MAP3K9, IKBKE, MAP3K5, CSNK1G3, CDKL5, RIPK2, HUNK, LMTK2, DYRK1B, PRKCA, GAK, ERN1, OBSCN, LATS2, SIK3, SIK1, SIK2, ALPK1, TSSK1, ANKK1, EPHA3, STK40, EPHA2, GNE, DGKH, EPHA10, ROCK2, AKAP8, AK7, TTN, GRK1, ACVR1C, GRK5, PRKAR2A, MKNK2, PAK6, ABL2, MAPK6, MAP4K3, MAPK4, PAK4, IP6K2, PLK3, SRMS, DMPK…	1091	662	18371	1.95858	2.58354e-05	7.9498e-06	7.78489e-06
GOTERM_MF_DIRECT	GO:0008134~transcription factor binding	51	3.82309	2.74842e-08	DDX3X, NAB1, RORB, CCND1, SIN3A, JARID2, ARID2, JUNB, USP7, MYOCD, LMO2, ARID5A, FOS, KLF14, RUNX2, CREB1, RASA1, CRY1, PPARG, TRIB1, CLOCK, ATF4, HDAC4, NFAT5, SRF, DOT1L, HDAC9, PURB, UBN1, SAP18, APBB2, TRP53BP1, E2F5, EGR1, ZBTB17, CREBBP, NFYC, ESRRB, SETD1A, TNFRSF10B, NFATC2, NFATC1, KLF4, PER2, NR4A1, PER1, KLF5, TAF7, BCOR, PAXBP1, TAF1	1091	365	18371	2.3528	3.17987e-05	7.9498e-06	7.78489e-06
GOTERM_MF_DIRECT	GO:0004672~protein kinase activity	64	4.7976	5.16367e-08	MYLK3, MYLK, STK10, RPS6KA3, RPS6KA6, SLK, CCND1, PDK4, PRKG2, PDK3, MAP3K9, IKBKE, MAP3K5, CSNK1G3, CDKL5, RIPK2, HUNK, LMTK2, DYRK1B, PRKCA, TEX14, GAK, ERN1, OBSCN, LATS2, SIK3, SIK1, SIK2, TSSK1, ANKK1, EPHA3, STK40, EPHA2, EPHA10, ROCK2, TTN, GRK1, ACVR1C, GRK5, MKNK2, PAK6, ABL2, MAPK6, MAP4K3, MAPK4, PAK4, PLK3, SRMS, DMPK, MOK, BRAF, PTK6, CDK11B, HIPK3, MAP3K15, TEC, WEE2, MAP3K19, PKN2,…	1091	520	18371	2.07245	5.97419e-05	1.19487e-05	1.17009e-05
GOTERM_MF_DIRECT	GO:0001228~transcriptional activator activity, RNA polymerase II transcription regulatory region sequence-specific binding	61	4.57271	9.75986e-07	CSRNP1, GMEB1, GMEB2, ONECUT2, RORB, TFCP2L1, MEOX1, ELK4, FEZF2, TEAD1, MYBL1, JUNB, FOS, POU3F2, ETV5, RUNX2, PAX1, NPAS4, CREB1, DMTF1, PLSCR2, ELF4, IRF4, ZFP131, PPARG, CLOCK, ATF3, ATF4, CREB5, NFAT5, KMT2D, SRF, ZFP948, NRF1, PLAGL1, STAT4, OTX2, ZFP143, MLXIP, EGR1, ZBTB17, PRRX1, NFYC, ESRRB, NFATC2, NFATC1, KLF4, ESR2, FOSL2, NR4A2, NR4A1, KLF5, NR6A1, NR4A3, ZFAT, MAFG, RFXAP, MAFF, CR…	1091	528	18371	1.94538	0.00112858	0.000188203	0.000184299
GOTERM_MF_DIRECT	GO:0003700~transcription factor activity, sequence-specific DNA binding	67	5.02249	5.04683e-06	CREBZF, TCERG1, CSRNP1, GMEB1, ONECUT2, RORB, TFCP2L1, MEOX1, GLI3, AFF1, ELK4, DMBX1, TEAD1, MYBL1, JUNB, FOS, ETV3, POU3F2, ETV5, RUNX2, PAX1, CREB1, DMTF1, ELF4, IRF4, ERF, PPARG, CLOCK, ATF3, ATF4, CREB5, ZFP667, NFAT5, SRF, FOXG1, CREM, NRF1, PURB, NFIL3, PLAGL1, STAT4, OTX2, E2F5, EGR1, ZBTB17, NFYC, ESRRB, NR2F1, NFATC2, NFATC1, FOXN3, KLF4, ESR2, POU6F1, FOSL2, NR4A2, NR4A1, KLF5, NR6A1, …	1091	631	18371	1.78794	0.00582218	0.000818549	0.00080157
GOTERM_MF_DIRECT	GO:0000166~nucleotide binding	146	10.9445	5.65981e-06	PANK3, UBE2D3, STK19, EPRS, MYLK3, MYLK, RPS6KA3, STK10, RPS6KA6, SLK, NAMPT, PAPOLA, PDK4, PDK3, MAP3K9, PAPOLB, BVES, MAP3K5, CSNK1G3, GUCY1A2, CDKL5, ENTPD8, ATP11C, LMTK2, DYRK1B, ATP11B, WRNIP1, PRKCA, ACSL4, ATP11A, TUBA4A, GEM, ERN1, OBSCN, SIK3, SIK1, SIK2, RAB39, TSSK1, ANKK1, EPHA3, EPHA2, GNE, DGKH, EPHA10, HSPA4L, ACACB, AK7, RHOBTB2, HELZ2, GRK1, GRK5, PRKAR2A, ABL2, IP6K2, PLK3, ATP…	1091	1712	18371	1.43601	0.00652702	0.000818549	0.00080157
GOTERM_MF_DIRECT	GO:0003677~DNA binding	153	11.4693	8.19734e-06	RORB, TIAL1, ELK4, PNN, RABGEF1, ZFP36, HMGN5, PEG10, BBX, ARID2, JUNB, PKNOX2, ZFP335, KDM2A, SWAP70, LMO2, ARID5A, WRNIP1, POU3F2, RUNX2, NPAS4, DMTF1, ERF, TRIM16, CLOCK, ATF3, C130026I21RIK, ATF4, FOXG1, KMT2B, CREM, PRDM14, NRF1, BAZ2B, PRDM10, DEDD2, HELZ2, MIER2, SAFB2, SMYD1, ZFP184, OTX2, ZBED6, BANP, EGR1, ZBTB17, CREBBP, ACD, ZFHX2, XRCC2, ESRRB, NR2F1, NFATC2, NFATC1, FOXN3, ST18, ESR…	1091	1825	18371	1.41168	0.00943952	0.00105381	0.00103195
GOTERM_MF_DIRECT	GO:0005524~ATP binding	131	9.82009	1.36636e-05	PANK3, UBE2D3, STK19, EPRS, MYLK3, MYLK, RPS6KA3, STK10, RPS6KA6, SLK, PAPOLA, PDK4, PDK3, MAP3K9, PAPOLB, MAP3K5, CSNK1G3, CDKL5, SWAP70, ACOT12, ENTPD8, ATP11C, LMTK2, DYRK1B, ATP11B, WRNIP1, PRKCA, ACSL4, ATP11A, RUNX2, ERN1, OBSCN, SIK3, SIK1, SIK2, ALPK1, TSSK1, DGKK, ANKK1, EPHA3, EPHA2, GNE, DGKH, EPHA10, HSPA4L, ACACB, AK7, HELZ2, GRK1, GRK5, ABL2, MDN1, IP6K2, PLK3, DNAH11, ATP8B3, DNAH1…	1091	1527	18371	1.44458	0.0156846	0.00158088	0.00154809
GOTERM_MF_DIRECT	GO:0043565~sequence-specific DNA binding	52	3.89805	5.76298e-05	CSRNP1, RORB, MEOX1, GLI3, ELK4, DMBX1, PTBP1, SNAPC1, FEZF2, MYBL1, JUNB, PKNOX2, ARID5A, FOS, KLF14, ETV3, POU3F2, ETV5, CREB1, ELF4, IRF4, ZFP131, ERF, PPARG, CLOCK, ATF4, HDAC4, SRF, FOXG1, SAFB2, STAT4, TRP53BP1, E2F5, EGR1, ESRRB, NR2F1, NFATC2, NFATC1, FOXN3, KLF4, ESR2, POU6F1, FOSL2, NR4A2, NR4A1, KLF5, NR6A1, NR4A3, MAFF, REL, FOSB, MAFK	1091	487	18371	1.79797	0.0645051	0.00559708	0.00548098
GOTERM_MF_DIRECT	GO:0019901~protein kinase binding	58	4.34783	5.80509e-05	ERRFI1, CDKN1A, CDKN1B, MAML1, RASGRF1, CLTC, PTPN23, BICD1, SPRED3, RPS6KA3, ZFP36, CCND1, PPME1, MAP3K5, CDK5RAP2, RNF138RT1, PPP1R12A, DUSP3, TEX14, ATP1B1, RHOD, LAX1, TUBA4A, FRMD5, TRAF4, CRY2, CRY1, MTCP1, SIK1, SMCR8, CACUL1, CD44, ATF4, PPP1R15A, HDAC4, SHC4, SHC3, PXN, ATP1A1, PRAM1, RHOBTB2, TTN, CCNB3, MAPK6, MAPK4, PTPN1, FZD5, CEP152, DLG1, NR4A3, RHEB, TNIP2, SPRY2, CCNYL1, CDK12, …	1091	564	18371	1.73164	0.0649609	0.00559708	0.00548098
GOTERM_MF_DIRECT	GO:0005096~GTPase activator activity	30	2.24888	0.000248823	RGS16, HTR2B, ARHGAP18, SIPA1L2, ARHGAP4, RGS4, FLCN, ARHGAP20, RGS2, RINL, CHML, RGS7, TBC1D8B, RANBP2, STARD13, RALGAPA1, ARHGAP29, ARFGAP2, ARHGAP23, STXBP5L, ARHGAP32, TBC1D1, TBC1D2, TBC1D4, DLC1, RASA1, RGS10, NF1, RAB3GAP2, RIN2	1091	242	18371	2.08744	0.250181	0.0221453	0.0216859
GOTERM_MF_DIRECT	GO:0016791~phosphatase activity	20	1.49925	0.000470826	DUSP4, DUSP5, PTPN1, PHLPP1, DUSP3, PPM1L, PPTC7, DUSP1, PTPN12, ATP1A1, PTPN23, SSH3, DUSP16, DUSP6, DUSP14, CDC14B, PTP4A1, PTP4A2, PPM1B, PXYLP1	1091	137	18371	2.4582	0.420085	0.0389104	0.0381033
GOTERM_MF_DIRECT	GO:0017017~MAP kinase tyrosine/serine/threonine phosphatase activity	6	0.449775	0.000627795	DUSP4, DUSP5, DUSP1, DUSP16, DUSP6, DUSP14	1091	13	18371	7.7717	0.516443	0.0484239	0.0474194
GOTERM_MF_DIRECT	GO:0030332~cyclin binding	9	0.674663	0.000680475	GAK, CDKN1A, CDKN1B, CRABP2, FBXW7, CUL3, USP2, CDK12, CDK13	1091	34	18371	4.4573	0.545054	0.0492069	0.0481861
GOTERM_MF_DIRECT	GO:0004721~phosphoprotein phosphatase activity	20	1.49925	0.000738206	DUSP4, DUSP5, PTPN1, PHLPP1, PPP1R12A, DUSP3, PPM1L, PPTC7, DUSP1, PTPN12, PTPN23, SSH3, DUSP16, DUSP6, DUSP14, CDC14B, PTP4A1, PTP4A2, PPM1B, PPEF1	1091	142	18371	2.37165	0.57447	0.0502415	0.0491993
GOTERM_MF_DIRECT	GO:0003779~actin binding	40	2.9985	0.000917536	WIPF2, AVIL, SYNPO2, NEXN, ADCY8, MYLK, CNN3, EPS8, PDLIM1, CNN2, FGD4, CNN1, PDLIM3, BAIAP2L1, NCK2, FLNB, FLNC, PDLIM5, MISP, PLS1, SVIL, MYO15, GAS2L3, TRPC6, ACTN1, TMOD3, PAWR, SHROOM3, SSH3, VIL1, ENAH, MYO1D, MYO1E, KIF18A, IMPACT, ARC, PALLD, SPIRE1, VCL, SNTB2	1091	388	18371	1.73595	0.654263	0.0589772	0.0577538
GOTERM_MF_DIRECT	GO:0016740~transferase activity	135	10.1199	0.00126585	PANK3, UBE2D3, ZDHHC5, STK19, SAT1, MYLK3, MYLK, RPS6KA3, STK10, RPS6KA6, SLK, NAMPT, PAPOLA, PDK4, PDK3, MAP3K9, PAPOLB, MAP3K5, KCMF1, CSNK1G3, RNF43, CDKL5, ESCO1, RC3H1, LMTK2, DYRK1B, PRKCA, MID1, ERN1, SULT2B1, OBSCN, RNF128, SIK3, SIK1, SIK2, TRIM16, ALPK1, TSSK1, ANKK1, A3GALT2, CLOCK, EPHA3, EPHA2, GNE, DGKH, KMT2D, EPHA10, UGT8A, TNKS, KMT2B, TMTC3, PRDM14, FUT1, PRDM10, AK7, GRK1, GRK5…	1091	1756	18371	1.29455	0.769042	0.0770839	0.0754849
GOTERM_MF_DIRECT	GO:0000976~transcription regulatory region sequence-specific DNA binding	30	2.24888	0.00147279	CREBZF, HDAC4, KMT2D, GABPB1, ZBED6, FEZF2, CDK5RAP2, EGR1, ZFP335, NFYC, ARID5A, NFATC2, FOS, KLF4, ETV5, RUNX2, FOSL2, PER2, PER1, CREB1, DMTF1, IRF4, CRY2, TAF7, PPARG, MAFK, CRXOS, BCOR, ATF3, ATF4	1091	270	18371	1.87096	0.818277	0.0832759	0.0815485
GOTERM_MF_DIRECT	GO:0031267~small GTPase binding	31	2.32384	0.00151611	ERRFI1, CCDC186, ROCK2, RASGRF1, STK19, BICD1, EPS8, GGA2, RABGEF1, AKAP13, GOLGA4, PARD6A, RINL, NPC1L1, CHML, ATP7A, RANBP2, CDKL5, RIC1, ANXA2, BRAF, RABGGTB, SYTL5, NET1, PEX5, RANBP10, RAB3GAP2, RGL3, PKN2, RIN2, VCL	1091	283	18371	1.84452	0.827173	0.0832759	0.0815485
GOTERM_MF_DIRECT	GO:0061629~RNA polymerase II sequence-specific DNA binding transcription factor binding	24	1.7991	0.00158347	HDAC4, TCERG1, CREBBP, MYOCD, PRRX1, CITED2, SRF, DOT1L, ESRRB, LMO2, IFRD1, SETD1A, NFATC1, FOS, KLF4, HDAC9, CRKL, MTDH, CREB1, SIN3A, TRP53BP1, TRIB1, TAF1, ATF4	1091	198	18371	2.04105	0.84015	0.0832759	0.0815485
GOTERM_MF_DIRECT	GO:0005242~inward rectifier potassium channel activity	7	0.524738	0.00181317	KCNJ4, KCNJ5, KCNH7, KCNJ14, KCNJ16, KCNJ1, KCNJ3	1091	23	18371	5.12482	0.877512	0.0912105	0.0893185
GOTERM_MF_DIRECT	GO:0046872~metal ion binding	249	18.6657	0.00204498	SPON2, TES, HHIP, ZFP609, EPRS, MYLK, ENDOU, ZC3H12C, RABGEF1, RPS6KA6, PEG10, CPNE1, RNF138RT1, MBNL2, RSAD2, ESCO1, ACTN1, RC3H1, ENTPD8, PRKCA, SYTL5, RNF128, ZC3H11A, SIK3, SIK1, SIK2, TRIM16, A3GALT2, GNE, PRDM14, BAZ2B, PRDM10, HELZ2, RNF217, ZFP184, ZBED6, EGR1, CREBBP, DMPK, TIPARP, STAC, NR2F1, BRAF, MEX3C, ST18, EXT1, EHD2, EHD4, AGO3, ZFAT, TRIP6, AGO2, PDE3A, PAM, ZFP248, INTS12, CDKN…	1091	3552	18371	1.18041	0.906376	0.0985851	0.0965401
GOTERM_MF_DIRECT	GO:0008270~zinc ion binding	66	4.94753	0.00213931	TES, HHIP, RORB, EPRS, PHF8, ZDBF2, RABGEF1, ZFP385B, ADAMTS1, PEG10, ARIH1, ADAMTS8, ADAMTS9, TRIM66, KCMF1, NANOS2, KDM2A, MORC4, ESCO1, SGIP1, USP3, RC3H1, PRKCA, RABGGTB, MID1, DBF4, TRAF4, PLSCR2, TET3, PPARG, ADAM8, TRIM16, HDAC4, TNKS, KMT2B, ZCCHC9, AKAP8, CXXC1, RECQL4, FBXO40, TRIM47, ZSWIM6, ZSWIM4, ZSWIM5, TRIM43A, PTPN1, EGR1, CREBBP, ZFHX2, GCH1, ESRRB, NR2F1, ESR2, ST18, NR4A2, RNF…	1091	764	18371	1.45465	0.916075	0.0990071	0.0969533
GOTERM_MF_DIRECT	GO:0035035~histone acetyltransferase binding	8	0.5997	0.00230821	EGR1, MYOCD, CREB1, NR4A3, CITED2, TAF7, APBB2, GLI3	1091	32	18371	4.20967	0.931003	0.102716	0.100585
GOTERM_MF_DIRECT	GO:0004722~protein serine/threonine phosphatase activity	14	1.04948	0.00244517	DUSP4, DUSP5, PHLPP1, DUSP3, PPM1L, PPTC7, DUSP1, SSH3, DUSP16, DUSP6, DUSP14, CDC14B, PPM1B, PPEF1	1091	90	18371	2.61935	0.941136	0.10478	0.102607
GOTERM_MF_DIRECT	GO:0008330~protein tyrosine/threonine phosphatase activity	5	0.374813	0.0029044	DUSP4, DUSP5, DUSP1, DUSP16, DUSP6	1091	11	18371	7.65395	0.965448	0.11807	0.115621
GOTERM_MF_DIRECT	GO:0019900~kinase binding	17	1.27436	0.0029594	ERRFI1, SLC2A1, SLC2A3, MYOM2, JAKMIP2, PER2, PER1, TIAM1, DLG1, RASA1, TRIP6, CRY2, CRY1, FAS, KIF1B, VIM, DGKH	1091	125	18371	2.29006	0.967584	0.11807	0.115621
GOTERM_MF_DIRECT	GO:0005085~guanyl-nucleotide exchange factor activity	25	1.87406	0.00371133	DENND5B, CHRM4, RASGRF1, RABGEF1, FGD4, AKAP13, FLCN, RINL, FNIP1, DENND2C, RIC1, DENND4A, RAB3IP, DENND2A, NET1, TIAM1, OBSCN, SPATA13, RANBP10, RAB3GAP2, RGL3, SMCR8, SOS1, RIN2, ARHGEF5	1091	224	18371	1.87932	0.986459	0.143134	0.140165
GOTERM_MF_DIRECT	GO:0045294~alpha-catenin binding	5	0.374813	0.00415354	NUMB, CDH26, PKP3, AJUBA, VCL	1091	12	18371	7.01612	0.991898	0.155021	0.151805
GOTERM_MF_DIRECT	GO:0003676~nucleic acid binding	48	3.5982	0.00553187	PIWIL2, DDX3Y, DDX3X, TMEM63A, RBM26, ZCCHC9, SRRT, AKAP17B, GPATCH3, MSI2, RNPC3, TIAL1, ZDBF2, RECQL4, PTBP1, PABPN1, ZFP385B, SNRNP70, PEG10, IGF2BP1, SAFB2, DHX15, ASCC3, RBM38, RBM15, TIGD4, CPSF6, ZFHX2, RBPMS, ARPP21, SGIP1, SETD1A, MEX3C, SCAF4, ISG20, CNOT4, SULT2B1, DBF4, AGO3, FUBP1, AGO2, TRMT11, SRSF5, SREK1, SRSF6, R3HDM1, CPEB2, ZCCHC2	1091	540	18371	1.49677	0.998368	0.193366	0.189355
GOTERM_MF_DIRECT	GO:0000287~magnesium ion binding	25	1.87406	0.00575884	IDI1, ATP10D, RASL2-9, ATP10A, RPS6KA3, RPS6KA6, PAPOLA, ABL2, PSPH, MAP3K5, ATP8B3, ATP11C, ATP11B, ATP11A, GEM, ERN1, PPM1B, WEE2, PLSCR2, RHEB, MTHFD2, SIK3, SIK1, SIK2, TSSK1	1091	232	18371	1.81451	0.998747	0.193366	0.189355
GOTERM_MF_DIRECT	GO:0042826~histone deacetylase binding	17	1.27436	0.00588379	HDAC4, MYOCD, SRF, AKAP8, KLF4, HDAC9, RUNX2, GLI3, PER2, SP2, CCND1, NACC2, MIER2, CRY1, PKN2, SIK1, BCOR	1091	134	18371	2.13625	0.998917	0.193366	0.189355
GOTERM_MF_DIRECT	GO:0042802~identical protein binding	145	10.8696	0.00598068	TCERG1, MSI2, CASC3, IFI35, OLFML2A, EPRS, SAT1, GLS, CRKL, STK10, SLK, ALCAM, RASSF3, TNN, NAMPT, CPNE1, LEPR, PSPH, MAP3K5, WLS, CDK5RAP2, GHSR, SRRM4, USP7, SEMA6A, CXADR, ESCO1, FBXW7, LMO2, USP2, ARID5A, ACOT12, OMG, WRNIP1, POU3F2, MID1, KCTD6, HCFC1, ERN1, SPATA13, ATF3, ATF4, DGKH, NRN1, CUL3, STC1, ITPR3, ACACB, ADIPOR2, SDCBP, CD79A, PRKAR2A, CMYA5, SAFB2, PACSIN3, RPRD1A, BANP, HOMER1,…	1091	1988	18371	1.22817	0.999032	0.193366	0.189355
GOTERM_MF_DIRECT	GO:0017147~Wnt-protein binding	7	0.524738	0.00629426	SFRP4, FZD3, FZD5, WIF1, RECK, WLS, CTHRC1	1091	29	18371	4.06451	0.999328	0.193366	0.189355
GOTERM_MF_DIRECT	GO:0003712~transcription cofactor activity	17	1.27436	0.00631813	TCERG1, KDM3A, CREBBP, AKIRIN1, KDM2A, CITED2, NAB1, ATF7IP2, PXN, MTDH, PHF8, MED14, RYBP, MED13, AEBP2, TRP53BP1, BRD4	1091	135	18371	2.12043	0.999347	0.193366	0.189355
GOTERM_MF_DIRECT	GO:0008138~protein tyrosine/serine/threonine phosphatase activity	8	0.5997	0.00635084	DUSP4, DUSP5, DUSP3, DUSP1, SSH3, DUSP6, DUSP14, CDC14B	1091	38	18371	3.54499	0.999371	0.193366	0.189355
GOTERM_MF_DIRECT	GO:0051371~muscle alpha-actinin binding	5	0.374813	0.00763713	PDLIM1, PDLIM3, SYNPO2, PDLIM5, TTN	1091	14	18371	6.01381	0.999859	0.226568	0.221868
GOTERM_MF_DIRECT	GO:0004725~protein tyrosine phosphatase activity	14	1.04948	0.00785873	DUSP4, DUSP5, PTPN1, DUSP3, DUSP1, PTPN12, PTPN23, SSH3, DUSP16, DUSP6, DUSP14, CDC14B, PTP4A1, PTP4A2	1091	103	18371	2.28875	0.999891	0.227314	0.222599
GOTERM_MF_DIRECT	GO:0030552~cAMP binding	6	0.449775	0.0100061	POPDC3, PDE10A, PDE4D, PRKAR2A, BVES, HCN1	1091	23	18371	4.3927	0.999991	0.275643	0.269925
GOTERM_MF_DIRECT	GO:0030506~ankyrin binding	6	0.449775	0.0100061	OBSCN, CLTC, ATP1A1, FLNC, KCTD6, TTN	1091	23	18371	4.3927	0.999991	0.275643	0.269925
GOTERM_MF_DIRECT	GO:1990837~sequence-specific double-stranded DNA binding	47	3.52324	0.0109595	NFAT5, ONECUT2, SRF, FOXG1, CREM, RORB, TFCP2L1, MEOX1, GLI3, ELK4, DMBX1, BBX, OTX2, JUNB, TEAD1, PKNOX2, EGR1, MBNL2, ESRRB, NR2F1, NFATC2, NFATC1, FOS, KLF4, KLF14, ETV3, KLF3, POU3F2, ETV5, RUNX2, POU6F1, PAX1, NR4A2, NR4A1, KLF5, NR6A1, CREB1, SP2, IRF4, ELF4, MAFG, MAFF, FOSB, CLOCK, ATF3, ATF4, CREB5	1091	547	18371	1.44683	0.999997	0.294886	0.28877
GOTERM_MF_DIRECT	GO:0005249~voltage-gated potassium channel activity	10	0.749625	0.0116081	KCNK5, KCNF1, KCNH4, KCNK9, KCNH7, KCNS2, KCNA1, KCNC3, KCNA4, HCN1	1091	63	18371	2.67281	0.999999	0.30524	0.298909
GOTERM_MF_DIRECT	GO:0003729~mRNA binding	26	1.94903	0.012038	PIWIL2, DDX3X, PURB, ZC3H12C, PTBP1, ZFP36, SNRNP70, PEG10, IGF2BP1, SAMD4, SRRM2, RBM38, NANOS2, SRRM4, RBM15, CPSF6, RBPMS, MBD2, RC3H1, ARC, FUBP1, ZC3H11A, AGO2, LUC7L3, SRSF5, SRSF6	1091	260	18371	1.68387	0.999999	0.309511	0.303091
GOTERM_MF_DIRECT	GO:0004879~RNA polymerase II transcription factor activity, ligand-activated sequence-specific DNA binding	9	0.674663	0.0137018	NR4A2, NR4A1, NR6A1, NR4A3, ESRRB, NR2F1, PPARG, RORB, ESR2	1091	54	18371	2.80645	1	0.34463	0.337481
GOTERM_MF_DIRECT	GO:0042054~histone methyltransferase activity	6	0.449775	0.0143249	KMT2D, EED, SETD1A, KMT2B, DOT1L, SMYD1	1091	25	18371	4.04128	1	0.352636	0.345321
GOTERM_MF_DIRECT	GO:0004521~endoribonuclease activity	7	0.524738	0.015907	PIWIL2, ERN1, ENDOU, ZC3H12C, AGO3, SLFN14, AGO2	1091	35	18371	3.36774	1	0.383426	0.375472
GOTERM_MF_DIRECT	GO:0000978~RNA polymerase II core promoter proximal region sequence-specific DNA binding	88	6.5967	0.0175614	GMEB1, GMEB2, ONECUT2, RORB, TFCP2L1, CHD2, MEOX1, GLI3, ELK4, UTY, FEZF2, TEAD1, MYBL1, JUNB, PKNOX2, ZFP335, EED, USP3, ZFP536, ZFP92, FOS, KLF14, POU3F2, RUNX2, HCFC1, PAX1, NPAS4, CREB1, DMTF1, ELF4, IRF4, ZFP131, PPARG, TOP1, CLOCK, ATF3, ATF4, CREB5, HDAC4, ZFP667, ZFP820, NFAT5, SRF, CREM, ZFP948, NRF1, ZBTB40, NFIL3, NACC2, PLAGL1, STAT4, ZFP184, OTX2, E2F5, HDX, ZFP143, MLXIP, EGR1, ZBTB…	1091	1172	18371	1.26434	1	0.398376	0.390112
GOTERM_MF_DIRECT	GO:0005244~voltage-gated ion channel activity	16	1.1994	0.0180323	KCNJ4, KCNJ5, KCNF1, KCNH7, KCNA1, KCNC3, KCNJ14, KCNJ16, KCNA4, CLCN3, KCNS2, SCN4A, KCNJ1, KCNJ3, SCN1A, HCN1	1091	139	18371	1.93827	1	0.398376	0.390112
GOTERM_MF_DIRECT	GO:0008289~lipid binding	30	2.24888	0.0181305	UNC119B, CRABP2, WDR45B, INSIG1, LPAR4, PRAM1, SDCBP, GRK5, PACSIN3, OSBPL8, STARD4, STARD13, MREG, FZD5, OSBPL3, ACOT12, ESR2, TIAM1, MYO1E, SNX18, GOLPH3, OBSCN, TEC, DLC1, TRIP10, NF1, ESYT2, ESYT1, ARHGEF5, BPIFC	1091	324	18371	1.55914	1	0.398376	0.390112
GOTERM_MF_DIRECT	GO:0009881~photoreceptor activity	4	0.29985	0.0182489	OPN1SW, OPN3, CRY2, CRY1	1091	10	18371	6.73547	1	0.398376	0.390112
GOTERM_MF_DIRECT	GO:0008140~cAMP response element binding protein binding	4	0.29985	0.0182489	CREBBP, ICMT, SIK1, ATF4	1091	10	18371	6.73547	1	0.398376	0.390112
GOTERM_MF_DIRECT	GO:0003713~transcription coactivator activity	23	1.72414	0.0186024	MEG3, WWTR1, KMT2D, CREBBP, MYOCD, CITED1, RBPMS, CITED2, MAML1, DOT1L, LMO2, DYRK1B, MTDH, HCFC1, PER2, PDLIM1, MED14, MED13, IRF4, SIN3A, SERTAD2, MAML3, BRD4	1091	230	18371	1.68387	1	0.398574	0.390307
GOTERM_MF_DIRECT	GO:0051015~actin filament binding	22	1.64918	0.0279902	MYO15, SVIL, TAGLN, GAS2L3, ACTN1, AVIL, SHROOM3, NEXN, NEB, MYOM2, TTN, VIL1, MYO1D, FGD4, MYO1E, MYO5C, CTNNA1, AJUBA, MISP, VCL, PLS1, PKNOX2	1091	226	18371	1.63916	1	0.588812	0.576598
GOTERM_MF_DIRECT	GO:0030955~potassium ion binding	4	0.29985	0.0306195	HDAC4, KCNA4, ATP1A1, KCNJ1	1091	12	18371	5.61289	1	0.632621	0.619498
GOTERM_MF_DIRECT	GO:0015467~G-protein activated inward rectifier potassium channel activity	3	0.224888	0.0311886	KCNJ5, KCNJ1, KCNJ3	1091	5	18371	10.1032	1	0.633074	0.619942
GOTERM_MF_DIRECT	GO:0008307~structural constituent of muscle	5	0.374813	0.0328463	PDLIM3, OBSCN, NEXN, JPH1, TTN	1091	21	18371	4.00921	1	0.655228	0.641636
GOTERM_MF_DIRECT	GO:0016538~cyclin-dependent protein serine/threonine kinase regulator activity	6	0.449775	0.0342221	CCNB3, CCND1, CCNG2, CCNYL1, CCNL2, CCNO	1091	31	18371	3.2591	1	0.671101	0.65718
GOTERM_MF_DIRECT	GO:0004706~JUN kinase kinase kinase activity	4	0.29985	0.0380892	RIPK2, MAP3K9, MAP3K13, MAP3K5	1091	13	18371	5.18113	1	0.722446	0.70746
GOTERM_MF_DIRECT	GO:0017166~vinculin binding	4	0.29985	0.0380892	DLC1, ACTN1, PXN, CTNNA1	1091	13	18371	5.18113	1	0.722446	0.70746
GOTERM_MF_DIRECT	GO:0005178~integrin binding	16	1.1994	0.0403194	CXADR, ACTN1, PXN, PRKCA, IGF1, ESM1, FRMD5, TNN, ITGA8, ITGB8, ADAM9, S1PR3, ADAM8, ITGAV, CDH26, ITGA5	1091	154	18371	1.74947	1	0.741179	0.725805
GOTERM_MF_DIRECT	GO:0000987~core promoter proximal region sequence-specific DNA binding	11	0.824588	0.0403581	TIPARP, IRF4, SRF, ESRRB, CXXC1, OTX2, FOXN3, KLF4, ELL2, TEAD1, RUNX2	1091	90	18371	2.05806	1	0.741179	0.725805
GOTERM_MF_DIRECT	GO:0015171~amino acid transmembrane transporter activity	6	0.449775	0.0434066	SLC6A6, SLC7A8, SLC7A14, SLC38A6, SLC38A2, SLC7A1	1091	33	18371	3.06158	1	0.765051	0.749181
GOTERM_MF_DIRECT	GO:0004709~MAP kinase kinase kinase activity	5	0.374813	0.0442781	MAP3K15, BRAF, MAP3K9, MAP3K13, MAP3K5	1091	23	18371	3.66058	1	0.765051	0.749181
GOTERM_MF_DIRECT	GO:0070063~RNA polymerase binding	5	0.374813	0.0442781	PER2, TCERG1, ZFP36, PABPN1, PKN2	1091	23	18371	3.66058	1	0.765051	0.749181
GOTERM_MF_DIRECT	GO:0015093~ferrous iron transmembrane transporter activity	3	0.224888	0.0449641	SLC25A37, SLC40A1, SLC39A14	1091	6	18371	8.41934	1	0.765051	0.749181
GOTERM_MF_DIRECT	GO:0033300~dehydroascorbic acid transporter activity	3	0.224888	0.0449641	SLC2A1, SLC2A2, SLC2A3	1091	6	18371	8.41934	1	0.765051	0.749181
GOTERM_MF_DIRECT	GO:0017124~SH3 domain binding	14	1.04948	0.0523993	ERRFI1, PDCD6IP, CTTNBP2, SGIP1, LRP2, PTPN12, ENAH, PLSCR2, ADAM9, TRP53BP2, SOS1, EPS15, MAP4K3, SH3BGR	1091	133	18371	1.77249	1	0.878638	0.860412
GOTERM_MF_DIRECT	GO:0030971~receptor tyrosine kinase binding	9	0.674663	0.0546877	SHC4, TIAM1, PTPN1, SHC3, DUSP3, RASA1, RASGRF1, NCK2, CRKL	1091	70	18371	2.16497	1	0.903909	0.885159
GOTERM_MF_DIRECT	GO:0003725~double-stranded RNA binding	10	0.749625	0.0570376	YRDC, AGO3, ACTN1, CLTC, AGO2, SIDT1, DHX15, RC3H1, VIM, MTDH	1091	83	18371	2.02876	1	0.921267	0.902157
GOTERM_MF_DIRECT	GO:1990239~steroid hormone binding	3	0.224888	0.0605154	SULT2B1, ATP1A1, ESR2	1091	7	18371	7.21658	1	0.921267	0.902157
GOTERM_MF_DIRECT	GO:0055056~D-glucose transmembrane transporter activity	3	0.224888	0.0605154	SLC2A1, SLC2A2, SLC2A3	1091	7	18371	7.21658	1	0.921267	0.902157
GOTERM_MF_DIRECT	GO:0050693~LBD domain binding	3	0.224888	0.0605154	CITED1, CITED2, PPARG	1091	7	18371	7.21658	1	0.921267	0.902157
GOTERM_MF_DIRECT	GO:0016907~G-protein coupled acetylcholine receptor activity	3	0.224888	0.0605154	CHRM2, CHRM3, CHRM4	1091	7	18371	7.21658	1	0.921267	0.902157
GOTERM_MF_DIRECT	GO:0015149~hexose transmembrane transporter activity	3	0.224888	0.0605154	SLC2A1, SLC2A2, SLC2A3	1091	7	18371	7.21658	1	0.921267	0.902157
GOTERM_MF_DIRECT	GO:0004713~protein tyrosine kinase activity	13	0.974513	0.0613707	SRMS, EPHA10, RIPK2, DYRK1B, PTK6, HIPK3, TTN, TEC, WEE2, ABL2, FGFR2, EPHA3, EPHA2	1091	123	18371	1.7797	1	0.922155	0.903026
GOTERM_MF_DIRECT	GO:0005179~hormone activity	13	0.974513	0.0644606	EDN1, STC1, ADM, IGF1, C1QTNF9, PTHLH, NPPC, CORT, ADCYAP1, VGF, SST, STC2, CRH	1091	124	18371	1.76535	1	0.951802	0.932058
GOTERM_MF_DIRECT	GO:0042805~actinin binding	4	0.29985	0.065405	PDLIM3, TRPC6, PDLIM5, TTN	1091	16	18371	4.20967	1	0.951802	0.932058
GOTERM_MF_DIRECT	GO:0051019~mitogen-activated protein kinase binding	6	0.449775	0.0658117	DUSP4, DUSP5, GCH1, DUSP1, DUSP16, DUSP6	1091	37	18371	2.7306	1	0.951802	0.932058
GOTERM_MF_DIRECT	GO:0003723~RNA binding	67	5.02249	0.0679931	PIWIL2, DDX3Y, DDX3X, RBM26, GM20521, CASC3, MSI2, EPRS, TIAL1, PTBP1, ENDOU, SNRNP70, SIN3A, DHX15, CPNE1, PAPOLA, PAPOLB, NANOS2, SRRM4, RBM15, MBNL2, ARID5A, RC3H1, ARC, DKC1, SIDT1, FASTKD5, SRSF5, SREK1, SRSF6, TLR13, NUFIP2, PRDM14, AKAP17B, RNPC3, HELZ2, PURB, PABPN1, SAFB2, IGF2BP1, ASCC3, SRSF11, SAMD4, RANBP2, RBM38, CPSF6, NPM2, RBPMS, SETD1A, MEX3C, SCAF4, ISG20, CNOT4, AGO3, FUBP1, A…	1091	926	18371	1.21835	1	0.966919	0.946862
GOTERM_MF_DIRECT	GO:0001102~RNA polymerase II activating transcription factor binding	7	0.524738	0.0685284	CREB1, PRRX1, SIN3A, CITED2, LMO2, TRP53BP1, FOS	1091	49	18371	2.40553	1	0.966919	0.946862
GOTERM_MF_DIRECT	GO:1990841~promoter-specific chromatin binding	9	0.674663	0.0712774	HDAC4, EGR1, USP3, ZFP609, PPARG, KLF4, ESR2, TAF1, ATF4	1091	74	18371	2.04795	1	0.981933	0.961565
GOTERM_MF_DIRECT	GO:0000977~RNA polymerase II regulatory region sequence-specific DNA binding	34	2.54873	0.0712899	ZFP248, CREM, PRDM14, TFCP2L1, GLI3, PURB, DMBX1, NFIL3, PLAGL1, BBX, JUNB, PKNOX2, PURG, MLXIP, EGR1, ZBTB17, CREBBP, NFATC1, ETV3, KLF3, ETV5, ST18, POU6F1, FOSL2, NPAS4, NR4A2, CREB1, RFXAP, CREBRF, PPARG, BCOR, SIM1, ATF3, ATF4	1091	426	18371	1.34393	1	0.981933	0.961565
GOTERM_MF_DIRECT	GO:0030020~extracellular matrix structural constituent conferring tensile strength	6	0.449775	0.0722543	COL27A1, COL7A1, COL11A1, COL12A1, COL5A2, COL10A1	1091	38	18371	2.65874	1	0.983508	0.963107
GOTERM_MF_DIRECT	GO:0035613~RNA stem-loop binding	4	0.29985	0.0760439	DDX3X, ARID5A, RC3H1, EPRS	1091	17	18371	3.96204	1	1	0.980104
GOTERM_MF_DIRECT	GO:0005381~iron ion transmembrane transporter activity	3	0.224888	0.0775836	SLC25A37, SLC40A1, SLC39A14	1091	8	18371	6.31451	1	1	0.980104
GOTERM_MF_DIRECT	GO:0002039~p53 binding	9	0.674663	0.0806047	PLK3, CREBBP, USP7, ZFP385B, TRP53BP1, TRP53BP2, TAF1, BANP, BRD4	1091	76	18371	1.99405	1	1	0.980104
GOTERM_MF_DIRECT	GO:0005184~neuropeptide hormone activity	5	0.374813	0.0813009	CORT, ADCYAP1, NPPC, VGF, CARTPT	1091	28	18371	3.00691	1	1	0.980104
GOTERM_MF_DIRECT	GO:0005546~phosphatidylinositol-4,5-bisphosphate binding	10	0.749625	0.0856296	VIL1, SDCBP, SVIL, SNX18, OBSCN, ANXA2, SH3PXD2A, AVIL, KCNJ1, HCN1	1091	90	18371	1.87096	1	1	0.980104
GOTERM_MF_DIRECT	GO:0004693~cyclin-dependent protein serine/threonine kinase activity	5	0.374813	0.0900929	CDKL5, MOK, CDK12, CDK13, CDK11B	1091	29	18371	2.90322	1	1	0.980104
GOTERM_MF_DIRECT	GO:0045499~chemorepellent activity	5	0.374813	0.0900929	SEMA6A, SEMA3A, SEMA3E, SLIT2, EFNA5	1091	29	18371	2.90322	1	1	0.980104
GOTERM_MF_DIRECT	GO:0050839~cell adhesion molecule binding	9	0.674663	0.0906214	SDCBP, POSTN, NLGN2, CXADR, CDHR2, ADAM8, ITGA5, PKP3, PVR	1091	78	18371	1.94292	1	1	0.980104
GOTERM_MF_DIRECT	GO:0005109~frizzled binding	6	0.449775	0.0935545	SDCBP, RNF43, ZNRF3, WNT5A, RSPO3, CTHRC1	1091	41	18371	2.4642	1	1	0.980104
GOTERM_MF_DIRECT	GO:0016500~protein-hormone receptor activity	3	0.224888	0.0959344	LEPR, LGR5, LGR4	1091	9	18371	5.61289	1	1	0.980104
GOTERM_MF_DIRECT	GO:0045322~unmethylated CpG binding	3	0.224888	0.0959344	KDM2A, KMT2B, CXXC1	1091	9	18371	5.61289	1	1	0.980104
GOTERM_MF_DIRECT	GO:0000981~RNA polymerase II transcription factor activity, sequence-specific DNA binding	78	5.84708	0.0968098	ZFP248, CSRNP1, ONECUT2, RORB, MEOX1, GLI3, ELK4, DMBX1, BBX, FEZF2, TEAD1, MYBL1, JUNB, PKNOX2, ZHX2, ZFP536, ZFP92, FOS, KLF14, ETV3, POU3F2, ETV5, RUNX2, PAX1, NPAS4, CREB1, DMTF1, ELF4, IRF4, ZFP131, ERF, CLOCK, ATF3, ATF4, C130026I21RIK, CREB5, ZFP820, NFAT5, SRF, CREM, NRF1, ZBTB40, PURB, NACC2, STAT4, ZFP184, OTX2, E2F5, HDX, PURG, ZFP143, MLXIP, EGR1, ZBTB17, ZFHX2, PRRX1, ESRRB, NFATC2, …	1091	1118	18371	1.17479	1	1	0.980104
KEGG_PATHWAY	mmu04010:MAPK signaling pathway	39	2.92354	1.76169e-06	SRF, RASGRF1, EFNA5, DUSP16, AREG, CRKL, ELK4, RPS6KA3, RPS6KA6, MKNK2, FLNB, FLNC, MAP4K3, MAP3K5, CACNG5, DUSP4, DUSP5, DUSP3, GADD45B, BDNF, DUSP1, NFATC1, BRAF, PRKCA, IGF1, FOS, DUSP6, NR4A1, PPM1B, KITL, RASA1, NF1, FAS, TAB2, MAP3K13, SOS1, FGFR2, ATF4, EPHA2	513	294	8941	2.31199	0.000528367	0.000530268	0.000509128
KEGG_PATHWAY	mmu04510:Focal adhesion	26	1.94903	0.000196182	SHC4, SHC3, ROCK2, RASGRF1, PXN, MYL12A, MYLK3, CRKL, MYLK, CCND1, TNN, ITGB8, PAK6, FLNB, ITGAV, FLNC, PAK4, PPP1R12A, ACTN1, BRAF, PRKCA, IGF1, ITGA8, ITGA5, SOS1, VCL	513	201	8941	2.25448	0.0571617	0.0201349	0.0193321
KEGG_PATHWAY	mmu04360:Axon guidance	24	1.7991	0.000255603	FZD3, SEMA6A, TRPC6, ROCK2, SEMA3A, WNT5A, LRRC4, NFATC2, SEMA3E, PRKCA, EFNA5, SSH3, RHOD, MYL12A, ENAH, PARD6A, RASA1, BOC, NCK2, PAK6, SLIT2, EPHA3, EPHA2, PAK4	513	181	8941	2.31101	0.0738236	0.0201349	0.0193321
KEGG_PATHWAY	mmu04810:Regulation of actin cytoskeleton	27	2.02399	0.000334466	CHRM2, CHRM3, ROCK2, CHRM4, PXN, LPAR4, MYL12A, MYLK3, CRKL, MYLK, ITGB8, PAK6, ITGAV, PAK4, PPP1R12A, ACTN1, BRAF, SSH3, ENAH, TIAM1, PIKFYVE, SPATA13, ITGA8, ITGA5, SOS1, FGFR2, VCL	513	220	8941	2.139	0.0954852	0.0201349	0.0193321
KEGG_PATHWAY	mmu04024:cAMP signaling pathway	27	2.02399	0.000334466	CHRM2, ROCK2, HHIP, PTGER3, ATP1A1, ADCY8, GLI3, GHSR, EDN1, CREBBP, PPP1R12A, HTR1F, BDNF, PDE4D, NFATC1, BRAF, FOS, ATP1B1, SSTR2, TIAM1, ADCYAP1, CREB1, PDE10A, SST, PDE3A, CRH, CREB5	513	220	8941	2.139	0.0954852	0.0201349	0.0193321
KEGG_PATHWAY	mmu04935:Growth hormone synthesis, secretion and action	17	1.27436	0.000894469	SHC4, GHSR, CREBBP, SHC3, ITPR3, PRKCA, IGF1, FOS, ADCY8, SSTR2, CRKL, CREB1, SST, SOS1, JUNB, ATF4, CREB5	513	116	8941	2.55423	0.235445	0.0374473	0.0359544
KEGG_PATHWAY	mmu04971:Gastric acid secretion	13	0.974513	0.0010448	CHRM3, KCNJ16, ITPR3, PRKCA, ATP1A1, ADCY8, ATP1B1, SSTR2, MYLK3, MYLK, SST, SLC26A7, KCNJ1	513	75	8941	3.021	0.269191	0.0374473	0.0359544
KEGG_PATHWAY	mmu04921:Oxytocin signaling pathway	20	1.49925	0.00113981	KCNJ4, KCNJ5, GUCY1A2, CDKN1A, PPP1R12A, ROCK2, KCNJ14, NFATC2, NFATC1, ITPR3, PRKCA, FOS, PTGS2, ADCY8, MYLK3, MYLK, RGS2, CCND1, KCNJ3, CACNG5	513	153	8941	2.27828	0.289749	0.0374473	0.0359544
KEGG_PATHWAY	mmu04928:Parathyroid hormone synthesis, secretion and action	16	1.1994	0.00119349	EGR1, CDKN1A, PDE4D, ITPR3, BRAF, PRKCA, FOS, ADCY8, RUNX2, PTHLH, NR4A2, AKAP13, CREB1, BGLAP3, ATF4, CREB5	513	108	8941	2.58205	0.301109	0.0374473	0.0359544
KEGG_PATHWAY	mmu04710:Circadian rhythm	8	0.5997	0.0012441	PER2, PER1, CREB1, CRY2, CRY1, FBXL3, RORB, CLOCK	513	30	8941	4.64769	0.311653	0.0374473	0.0359544
KEGG_PATHWAY	mmu04022:cGMP-PKG signaling pathway	21	1.57421	0.00206351	GUCY1A2, PPP1R12A, TRPC6, ROCK2, SRF, NFATC2, NFATC1, ITPR3, ATP1A1, ADCY8, ATP1B1, MYLK3, MYLK, NPPC, RGS2, CREB1, KCNMB3, PDE3A, PRKG2, ATF4, CREB5	513	173	8941	2.11564	0.46189	0.0564651	0.054214
KEGG_PATHWAY	mmu04012:ErbB signaling pathway	13	0.974513	0.00283196	SHC4, CDKN1A, CDKN1B, SHC3, BRAF, PRKCA, AREG, CRKL, NCK2, PAK6, ABL2, SOS1, PAK4	513	84	8941	2.69732	0.572924	0.0710349	0.068203
KEGG_PATHWAY	mmu04911:Insulin secretion	13	0.974513	0.00345511	CHRM3, SLC2A1, SLC2A2, ITPR3, PRKCA, ATP1A1, ADCY8, ATP1B1, ADCYAP1, CREB1, KCNMB3, ATF4, CREB5	513	86	8941	2.63459	0.645953	0.079999	0.0768097
KEGG_PATHWAY	mmu04713:Circadian entrainment	14	1.04948	0.00373993	KCNJ5, GUCY1A2, ITPR3, PRKCA, FOS, ADCY8, PER2, PER1, ADCYAP1, CREB1, RASD1, NOS1AP, PRKG2, KCNJ3	513	98	8941	2.48984	0.675049	0.0804085	0.0772028
KEGG_PATHWAY	mmu00100:Steroid biosynthesis	6	0.449775	0.00456516	SC5D, DHCR24, MSMO1, HSD17B7, LSS, CYP51	513	20	8941	5.22865	0.746574	0.0916075	0.0879554
KEGG_PATHWAY	mmu04151:PI3K-Akt signaling pathway	33	2.47376	0.00818776	CHRM2, CDKN1A, PHLPP1, CDKN1B, PPP2R2A, LPAR4, EFNA5, AREG, CCND1, PPP2R5E, TNN, IFNAB, ITGB8, ITGAV, BDNF, PRKCA, IGF1, EPOR, NR4A1, G6PC2, CREB1, KITL, RHEB, LPAR6, ITGA8, MTCP1, PKN2, ITGA5, SOS1, FGFR2, ATF4, EPHA2, CREB5	513	359	8941	1.60209	0.915113	0.150319	0.144326
KEGG_PATHWAY	mmu04919:Thyroid hormone signaling pathway	15	1.12444	0.00848979	CREBBP, SLC2A1, DIO2, PRKCA, ATP1A1, ATP1B1, SLCO1C1, MED14, MED13, TBC1D4, CCND1, RHEB, SIN3A, ITGAV, PFKP	513	120	8941	2.17861	0.922526	0.150319	0.144326
KEGG_PATHWAY	mmu05215:Prostate cancer	13	0.974513	0.0106798	CREBBP, CDKN1A, CDKN1B, PLAT, BRAF, IGF1, ETV5, CREB1, CCND1, SOS1, FGFR2, ATF4, CREB5	513	99	8941	2.28864	0.960091	0.177946	0.170852
KEGG_PATHWAY	mmu04934:Cushing syndrome	18	1.34933	0.0112325	KMT2D, FZD3, CDKN1A, CDKN1B, FZD5, WNT5A, KCNA4, ITPR3, BRAF, ADCY8, NR4A1, CREB1, RASD1, CCND1, CRH, LDLR, ATF4, CREB5	513	162	8941	1.93654	0.966251	0.177946	0.170852
KEGG_PATHWAY	mmu04925:Aldosterone synthesis and secretion	13	0.974513	0.0133789	KCNJ5, KCNK9, ITPR3, PRKCA, ATP1A1, ADCY8, ATP1B1, NR4A2, NR4A1, CREB1, LDLR, ATF4, CREB5	513	102	8941	2.22132	0.982416	0.194299	0.186553
KEGG_PATHWAY	mmu05205:Proteoglycans in cancer	21	1.57421	0.0135558	FZD3, CDKN1A, PPP1R12A, FZD5, ROCK2, PXN, WNT5A, ITPR3, BRAF, PRKCA, IGF1, TIAM1, CCND1, SDC1, FAS, FLNB, ITGAV, ITGA5, FLNC, SOS1, CD44	513	205	8941	1.78539	0.983337	0.194299	0.186553
KEGG_PATHWAY	mmu05202:Transcriptional misregulation in cancer	22	1.64918	0.0167645	ZBTB17, CDKN1A, CDKN1B, GADD45B, DOT1L, LMO2, PLAT, IGF1, KLF3, MLF1, RUNX2, AFF1, DUSP6, ETV5, PER2, ELK4, NR4A3, SIN3A, NFKBIZ, REL, PPARG, UTY	513	223	8941	1.71944	0.99373	0.229369	0.220225
KEGG_PATHWAY	mmu04068:FoxO signaling pathway	15	1.12444	0.0175447	PLK3, USP7, CREBBP, CDKN1A, CDKN1B, GADD45B, HOMER1, FOXG1, BRAF, IGF1, CCNB3, G6PC2, CCND1, CCNG2, SOS1	513	131	8941	1.99567	0.995059	0.229606	0.220452
KEGG_PATHWAY	mmu04974:Protein digestion and absorption	13	0.974513	0.0203052	KCNK5, COL27A1, COL11A1, COL12A1, SLC3A1, ATP1A1, ATP1B1, SLC7A8, COL7A1, COL5A2, COL20A1, COL10A1, SLC38A2	513	108	8941	2.09792	0.997876	0.253613	0.243502
KEGG_PATHWAY	mmu04115:p53 signaling pathway	10	0.749625	0.0210642	CDKN1A, GADD45B, CCND1, CCNG2, SESN2, PMAIP1, FAS, TNFRSF10B, IGF1, SERPINB5	513	72	8941	2.42067	0.998316	0.253613	0.243502
KEGG_PATHWAY	mmu05161:Hepatitis B	17	1.27436	0.0242519	CREBBP, CDKN1A, DDX3X, NFATC2, NFATC1, BRAF, PRKCA, FOS, CREB1, IFNAB, STAT4, FAS, TAB2, SOS1, IKBKE, ATF4, CREB5	513	163	8941	1.81773	0.999367	0.275948	0.264947
KEGG_PATHWAY	mmu04918:Thyroid hormone synthesis	10	0.749625	0.0247528	CREB1, GPX8, ITPR3, PRKCA, LRP2, ATP1A1, ADCY8, ATP1B1, CREB5, ATF4	513	74	8941	2.35525	0.999457	0.275948	0.264947
KEGG_PATHWAY	mmu04725:Cholinergic synapse	13	0.974513	0.0262157	KCNJ4, CHRM2, CHRM3, CHRM4, KCNJ14, ITPR3, PRKCA, FOS, ADCY8, CREB1, KCNJ3, ATF4, CREB5	513	112	8941	2.02299	0.999654	0.281819	0.270584
KEGG_PATHWAY	mmu04152:AMPK signaling pathway	14	1.04948	0.0279684	PPP2R2A, IGF1, ACACB, ADIPOR2, TBC1D1, G6PC2, CREB1, CCND1, RHEB, PPP2R5E, LEPR, PPARG, PFKP, CREB5	513	126	8941	1.93654	0.999799	0.290293	0.27872
KEGG_PATHWAY	mmu04310:Wnt signaling pathway	17	1.27436	0.0325588	RNF43, CREBBP, FZD3, FZD5, ROCK2, WNT5A, NFATC2, NFATC1, PRKCA, DKK2, SFRP4, ZNRF3, CCND1, WIF1, RSPO3, LGR5, LGR4	513	169	8941	1.7532	0.999951	0.326673	0.31365
KEGG_PATHWAY	mmu04390:Hippo signaling pathway	16	1.1994	0.0351698	WWTR1, FZD3, FZD5, WNT5A, PPP2R2A, AREG, SMAD7, DLG1, PARD6A, FRMD6, LATS2, CCND1, CTNNA1, TRP53BP2, TEAD1, AJUBA	513	157	8941	1.77619	0.999978	0.331421	0.318208
KEGG_PATHWAY	mmu04922:Glucagon signaling pathway	12	0.89955	0.0352341	CREBBP, G6PC2, CREB1, SLC2A1, SLC2A2, ITPR3, SIK1, SIK2, ACACB, PFKP, CREB5, ATF4	513	104	8941	2.01102	0.999979	0.331421	0.318208
KEGG_PATHWAY	mmu01522:Endocrine resistance	11	0.824588	0.0394628	SHC4, CDKN1A, CDKN1B, SHC3, CCND1, BRAF, IGF1, FOS, SOS1, ADCY8, ESR2	513	93	8941	2.06148	0.999994	0.349671	0.33573
KEGG_PATHWAY	mmu05211:Renal cell carcinoma	9	0.674663	0.0394977	FLCN, CREBBP, CDKN1A, SLC2A1, PAK6, BRAF, SOS1, CRKL, PAK4	513	68	8941	2.30676	0.999994	0.349671	0.33573
KEGG_PATHWAY	mmu04931:Insulin resistance	12	0.89955	0.0497645	MLXIP, RPS6KA3, PTPN1, G6PC2, RPS6KA6, CREB1, TBC1D4, GFPT2, SLC2A1, SLC2A2, ACACB, CREB5	513	110	8941	1.90133	1	0.427975	0.410913
KEGG_PATHWAY	mmu04730:Long-term depression	8	0.5997	0.0543003	GUCY1A2, PPP1R17, CRH, PRKG2, ITPR3, BRAF, PRKCA, IGF1	513	60	8941	2.32385	1	0.45401	0.43591
KEGG_PATHWAY	mmu04917:Prolactin signaling pathway	9	0.674663	0.0600588	SHC4, SHC3, CCND1, SLC2A2, FOS, SOS1, SOCS6, SOCS7, ESR2	513	74	8941	2.11972	1	0.460978	0.4426
KEGG_PATHWAY	mmu05214:Glioma	9	0.674663	0.0600588	SHC4, CDKN1A, SHC3, GADD45B, CCND1, BRAF, PRKCA, IGF1, SOS1	513	74	8941	2.11972	1	0.460978	0.4426
KEGG_PATHWAY	mmu05163:Human cytomegalovirus infection	22	1.64918	0.060708	PTGER4, CDKN1A, ROCK2, PXN, PTGER3, NFATC2, NFATC1, ITPR3, PRKCA, PTGS2, ADCY8, CRKL, AKAP13, CREB1, CCND1, RHEB, IFNAB, FAS, ITGAV, SOS1, ATF4, CREB5	513	256	8941	1.49779	1	0.460978	0.4426
KEGG_PATHWAY	mmu04080:Neuroactive ligand-receptor interaction	30	2.24888	0.0612595	PTGER4, CHRM2, CHRM3, CHRM4, PTGER3, HTR2B, ADM, LPAR4, GALR2, NPBWR1, CHRNE, LEPR, S1PR3, TAC1, GPR156, PGR15L, GHSR, EDN1, HTR1F, GPR35, GABRA4, GLP2R, TACR3, SSTR2, HCRTR2, CORT, ADCYAP1, LPAR6, SST, CRH	513	376	8941	1.3906	1	0.460978	0.4426
KEGG_PATHWAY	mmu05165:Human papillomavirus infection	29	2.17391	0.0633231	PTGER4, CDKN1A, CDKN1B, MAML1, PXN, PPP2R2A, PTGS2, PARD6A, CCND1, PPP2R5E, TNN, IFNAB, ITGB8, ATP6V0A4, ITGAV, IKBKE, FZD3, CREBBP, FZD5, WNT5A, DLG1, CREB1, RHEB, ITGA8, FAS, ITGA5, MAML3, SOS1, CREB5	513	362	8941	1.39623	1	0.464884	0.446351
KEGG_PATHWAY	mmu04392:Hippo signaling pathway - multiple species	5	0.374813	0.0655855	WWTR1, FRMD6, LATS2, AJUBA, TEAD1	513	27	8941	3.22756	1	0.468118	0.449455
KEGG_PATHWAY	mmu05220:Chronic myeloid leukemia	9	0.674663	0.0681709	SHC4, CDKN1A, CDKN1B, SHC3, GADD45B, CCND1, BRAF, SOS1, CRKL	513	76	8941	2.06394	1	0.468118	0.449455
KEGG_PATHWAY	mmu00250:Alanine, aspartate and glutamate metabolism	6	0.449775	0.0698917	IL4I1, GFPT2, GAD1, GAD2, GPT, GLS	513	39	8941	2.68136	1	0.468118	0.449455
KEGG_PATHWAY	mmu03015:mRNA surveillance pathway	11	0.824588	0.0699844	PNN, CPSF6, PABPN1, PPP2R5E, PAPOLA, SAP18, PPP2R2A, CASC3, MSI2, PAPOLB, WDR33	513	103	8941	1.86133	1	0.468118	0.449455
KEGG_PATHWAY	mmu04720:Long-term potentiation	8	0.5997	0.0874538	RPS6KA3, CREBBP, RPS6KA6, ITPR3, BRAF, PRKCA, ADCY8, ATF4	513	67	8941	2.08106	1	0.565747	0.543193
KEGG_PATHWAY	mmu05226:Gastric cancer	14	1.04948	0.0883393	SHC4, FZD3, CDKN1A, CDKN1B, SHC3, GADD45B, FZD5, WNT5A, BRAF, MUC2, CCND1, CTNNA1, SOS1, FGFR2	513	150	8941	1.62669	1	0.565747	0.543193

## Sheet: 0hvs6h down
Category	Term	Count	%	PValue	Genes	List Total	Pop Hits	Pop Total	Fold Enrichment	Bonferroni	Benjamini	FDR
GOTERM_BP_DIRECT	GO:0006281~DNA repair	62	3.88471	1.53725e-11	MUS81, DCLRE1B, MDC1, HDAC10, MCM8, MPG, OGG1, CEP164, NUDT1, BRCA2, ENDOV, POLI, POLL, AP5S1, GEN1, RFC5, RFC2, PARP2, RECQL, NSMCE1, CHD1L, DDB2, RAD51D, RAD51C, RRM2B, MSH2, TIMELESS, NEIL1, FAN1, AP5Z1, UHRF1, PNKP, XPC, PRIMPOL, RAD51AP1, WRN, RECQL5, NTHL1, POLD1, ZSWIM7, FANCI, ZRANB3, BARD1, XRCC4, XRCC5, FANCL, ERCC6L2, POLM, INTS3, RPA2, XRCC1, FANCC, MLH1, GTF2H3, GTF2H4, FANCG, RAD50,…	1266	374	19672	2.57593	5.8108e-08	5.80926e-08	5.78313e-08
GOTERM_BP_DIRECT	GO:0006974~cellular response to DNA damage stimulus	71	4.44862	5.02369e-10	MUS81, DCLRE1B, MDC1, HDAC10, MCM8, MPG, OGG1, CEP164, AATF, BRCA2, BBC3, CASP9, POLI, POLL, IKBKG, AP5S1, GEN1, PARP2, METTL3, NSMCE1, CHD1L, DDB2, RAD51D, RAD51C, RRM2B, MSH2, TIMELESS, NEIL1, FAN1, AP5Z1, UHRF1, PNKP, XPC, ZBTB4, PRIMPOL, RAD51AP1, WRN, RECQL5, NTHL1, POLD1, ZSWIM7, FANCI, CTC1, ZRANB3, BARD1, PLK5, NEK4, KDM4D, XRCC4, XRCC5, FANCL, ERCC6L2, POLM, TREX1, INTS3, RPA2, XRCC1, FA…	1266	498	19672	2.21536	1.89895e-06	9.49227e-07	9.44957e-07
GOTERM_BP_DIRECT	GO:0060271~cilium assembly	39	2.44361	1.1497e-08	C2CD3, CEP164, FBF1, CBY1, PTPDC1, DYNC2LI1, IFT52, STK36, TBC1D32, TMEM107, TEKT1, CEP250, BBS7, TEKT5, CC2D2A, OFD1, BBS2, IFT140, CFAP70, WDR19, CEP131, IFT122, RPGRIP1L, WDR11, TMEM231, EHD3, TTC8, IFT88, TMEM17, IFT43, TMEM237, IFT81, TMEM216, MKS1, B9D1, CCDC65, CEP41, IFT46, CLUAP1	1266	215	19672	2.81865	4.34577e-05	1.22166e-05	1.21617e-05
GOTERM_BP_DIRECT	GO:0030030~cell projection organization	37	2.3183	1.2931e-08	C2CD3, CCDC103, CEP164, FBF1, CBY1, TUBD1, PTPDC1, DYNC2LI1, IFT52, STK36, TMEM107, NPHP1, CEP250, BBS7, CC2D2A, CEP78, OFD1, BBS2, IFT140, WDR19, CEP131, IFT122, TMEM231, EHD3, TTC8, IFT88, TMEM17, IFT43, TTC30B, TMEM237, IFT81, TMEM216, MKS1, B9D1, CEP41, CLUAP1, CCDC61	1266	198	19672	2.9037	4.88782e-05	1.22166e-05	1.21617e-05
GOTERM_BP_DIRECT	GO:0000724~double-strand break repair via homologous recombination	21	1.31579	1.6861e-07	GEN1, AP5Z1, KDM4D, MCM8, INTS3, RECQL, NSMCE1, RPA2, BRCA2, REC8, RAD51AP1, RAD51D, WRN, RECQL5, RAD51C, RPA3, NABP1, POLL, ZSWIM7, AP5S1, FAN1	1266	82	19672	3.97942	0.000637144	0.00011168	0.000111178
GOTERM_BP_DIRECT	GO:1905515~non-motile cilium assembly	18	1.12782	1.77317e-07	BBS2, C2CD3, IFT140, CEP131, IFT122, RPGRIP1L, IFT52, TTC8, IFT88, TMEM17, BBS10, TBC1D32, TMEM216, TMEM107, MKS1, CEP250, BBS7, CC2D2A	1266	61	19672	4.58519	0.000670032	0.00011168	0.000111178
GOTERM_BP_DIRECT	GO:0008033~tRNA processing	20	1.25313	7.00406e-06	TSEN15, METTL1, RPP40, ELAC1, ADAT1, TPRKB, TRPT1, ZBTB8OS, ELP2, ELP4, TSEN2, LAGE3, THG1L, DUS2, DTWD1, TYW1, CDK5RAP1, DUS4L, TRMT61A, TRMT1L	1266	94	19672	3.30611	0.026128	0.00310172	0.00308776
GOTERM_BP_DIRECT	GO:0007224~smoothened signaling pathway	18	1.12782	7.31701e-06	WDR19, GLI1, HSPB11, PTPDC1, TMEM231, IFT52, NSDHL, IFT88, TMEM17, TBC1D32, STK36, ULK3, B9D1, BBS7, IFT46, CLUAP1, CC2D2A, HES5	1266	78	19672	3.58585	0.0272794	0.00310172	0.00308776
GOTERM_BP_DIRECT	GO:0006289~nucleotide-excision repair	12	0.75188	7.387e-06	DCLRE1B, RAD51D, RPA3, OGG1, RPA2, POLL, FANCC, XPC, GTF2H3, BRCA2, GTF2H4, FAN1	1266	35	19672	5.32756	0.0275367	0.00310172	0.00308776
GOTERM_BP_DIRECT	GO:0055085~transmembrane transport	52	3.25815	1.46764e-05	KCNG1, SLC44A5, ABCD4, SLC35F2, KCNC4, ABCC10, SLC2A6, MFSD9, SLC16A6, SLC16A7, SLC25A40, SLC26A11, SLC16A9, SCN5A, ABCD1, SLC25A47, SLC16A5, KCNH2, KCNH3, KCND1, SLC30A3, ABCA8B, ANO8, TAP1, KCNAB1, ANO4, ANO1, SLC9A4, SLCO4A1, SLC9A8, SLC9A9, KCNQ4, HCN4, HCN3, SLC43A2, ITPR1, CACNA1D, ABCB8, KCNV1, SLC17A5, ANO10, SLC13A5, GPR155, SLC19A1, TRPM4, SLC37A1, TRPV2, SLC16A14, TPCN1, CLCN7, KCNS1, …	1266	427	19672	1.8923	0.0539663	0.0055462	0.00552125
GOTERM_BP_DIRECT	GO:0006506~GPI anchor biosynthetic process	11	0.689223	2.0394e-05	PIGS, DPM2, PIGB, PGAP2, PIGP, PIGYL, MPPE1, PIGL, PIGW, PIGG, PIGH	1266	32	19672	5.34143	0.0741935	0.00661608	0.00658631
GOTERM_BP_DIRECT	GO:0009117~nucleotide metabolic process	10	0.626566	2.1009e-05	NT5C, ADAL, NME6, GMPR2, GMPR, NUDT18, NME4, NT5M, AMPD3, DNPH1	1266	26	19672	5.97642	0.0763433	0.00661608	0.00658631
GOTERM_BP_DIRECT	GO:0006310~DNA recombination	18	1.12782	3.33209e-05	MUS81, HDAC10, XRCC4, XRCC5, POLM, RECQL, NSMCE1, RPA2, BRCA2, RAD51AP1, RAD50, RAD51D, WRN, RECQL5, RAD51C, MSH2, RPA3, ZSWIM7	1266	87	19672	3.2149	0.118345	0.00968612	0.00964255
GOTERM_BP_DIRECT	GO:0006418~tRNA aminoacylation for protein translation	11	0.689223	3.68348e-05	RARS2, DARS, SARS2, LARS, PARS2, DARS2, TARS2, VARS2, CARS2, EARS2, WARS2	1266	34	19672	5.02723	0.129979	0.00994276	0.00989803
GOTERM_BP_DIRECT	GO:0032259~methylation	27	1.69173	7.34437e-05	TPMT, SETD6, TRMT2A, HNMT, METTL21A, FBLL1, TFB1M, MRM1, DPH5, METTL8, CMTR1, TRMT1L, METTL17, TRMT10B, PRMT7, METTL1, METTL3, NSUN3, PRMT3, BCDIN3D, SETMAR, NSUN6, COQ3, METTL7A1, NDUFAF7, ZCCHC4, TRMT61A	1266	178	19672	2.35699	0.242421	0.0185029	0.0184197
GOTERM_BP_DIRECT	GO:0042073~intraciliary transport	11	0.689223	8.19829e-05	IFT52, IFT88, TTC30B, IFT140, BBS12, IFT81, CEP131, IFT122, IFT46, CLUAP1, HSPB11	1266	37	19672	4.61961	0.266486	0.0193633	0.0192762
GOTERM_BP_DIRECT	GO:0006412~translation	39	2.44361	9.3889e-05	MRPS17, MRPS16, GFM2, MAPKAP1, PARS2, MRPS12, RMND1, SRBD1, MRPL14, MTIF2, MRPL36, MRPL34, MRPL57, MRPL10, MRPL55, MRPL41, MRPL2, MTRF1, PDF, LARS, VARS2, EARS2, METTL17, RARS2, EEFSEC, DARS, DARS2, TRNAU1AP, MRPL24, WARS2, AIMP1, ABTB1, RPS27, SARS2, RPS29, KXD1, TARS2, CARS2, MRRF	1266	309	19672	1.9612	0.298768	0.020871	0.0207771
GOTERM_BP_DIRECT	GO:0006260~DNA replication	20	1.25313	0.000287271	RFC5, GINS1, RFC2, MCM8, TREX1, RECQL, RPA2, ING4, ORC5, WRN, RECQL5, RRM2B, TOP1MT, ORC3, RPA3, POLD1, MCM3, POLI, POLL, MCM6	1266	122	19672	2.54733	0.66245	0.0586124	0.0583488
GOTERM_BP_DIRECT	GO:0042733~embryonic digit morphogenesis	14	0.877193	0.000294691	FBXW4, C2CD3, IFT140, IFT122, WNT7A, TMEM231, IFT52, LMBR1, IFT88, MYCN, TBC1D32, TMEM107, MKS1, B9D1	1266	67	19672	3.24689	0.671788	0.0586124	0.0583488
GOTERM_BP_DIRECT	GO:0032508~DNA duplex unwinding	10	0.626566	0.000353087	ZRANB3, RAD50, WRN, RECQL5, MCM8, TREX1, RECQL, MCM3, POT1A, MCM6	1266	36	19672	4.31631	0.736816	0.0667157	0.0664156
GOTERM_BP_DIRECT	GO:0036297~interstrand cross-link repair	9	0.56391	0.000749278	RAD51AP1, DCLRE1B, RAD51D, FANCL, ERCC6L2, FANCC, FANCE, FANCG, FAN1	1266	32	19672	4.37026	0.941184	0.134834	0.134228
GOTERM_BP_DIRECT	GO:0071805~potassium ion transmembrane transport	18	1.12782	0.00087877	KCNG1, HCN4, KCNH2, KCNH3, HCN3, KCNG2, KCND1, KCNC4, ABCB8, TMEM175, KCNV1, SLC9A4, KCNS1, SLC9A8, SLC9A9, KCNN1, KCNQ4, CCDC51	1266	113	19672	2.47519	0.963963	0.147054	0.146393
GOTERM_BP_DIRECT	GO:0006303~double-strand break repair via nonhomologous end joining	9	0.56391	0.000933926	DCLRE1B, XRCC4, XRCC5, POLM, PNKP, XRCC1, SETMAR, POLL, MLH1	1266	33	19672	4.23783	0.97075	0.147054	0.146393
GOTERM_BP_DIRECT	GO:0006284~base-excision repair	9	0.56391	0.000933926	WRN, PARP2, NTHL1, MPG, RPA3, OGG1, XRCC1, RPA2, NEIL1	1266	33	19672	4.23783	0.97075	0.147054	0.146393
GOTERM_BP_DIRECT	GO:0034765~regulation of ion transmembrane transport	21	1.31579	0.0010002	KCNG1, HCN4, KCNH2, KCNH3, HCN3, KCNG2, KCND1, KCNJ12, KCNJ9, KCNC4, CACNA1D, KCNAB1, CACNA2D4, TPCN1, CACNA1I, KCNV1, KCNS1, KCNQ4, SCN5A, ASIC2, SCN2B	1266	145	19672	2.25043	0.977238	0.151191	0.150511
GOTERM_BP_DIRECT	GO:0006631~fatty acid metabolic process	26	1.62907	0.00167035	PECR, FAAH, AASDH, H2-KE6, CPT2, THEM4, HACL1, MLYCD, DECR2, ACAD11, CBR4, DECR1, LYPLA1, ACBD4, OXSM, ECH1, ACOT11, ACSF3, MCAT, AMACR, GPAM, ILVBL, CYP2S1, CRYL1, SLC27A3, ACOT6	1266	206	19672	1.9612	0.998199	0.242779	0.241686
GOTERM_BP_DIRECT	GO:0006813~potassium ion transport	19	1.19048	0.00198955	KCNG1, HCN4, KCNH2, KCNH3, HCN3, KCND1, KCNJ12, KCNJ9, KCNC4, KCNAB1, ABCB8, ATP12A, TMEM175, KCNV1, KCNS1, SLC9A8, KCNN1, KCNQ4, CCDC51	1266	132	19672	2.23663	0.999462	0.278463	0.27721
GOTERM_BP_DIRECT	GO:0016311~dephosphorylation	17	1.06516	0.00234179	EPM2A, PTPRU, DUSP2, PNKP, EPHX2, DUSP19, DUSP15, THNSL2, PTPDC1, NT5C, DUSP12, DUSP23, PTP4A3, ALPL, ACP2, FRA10AC1, PTPN3	1266	113	19672	2.33768	0.999858	0.316058	0.314636
GOTERM_BP_DIRECT	GO:0008152~metabolic process	23	1.4411	0.00262275	ZRANB3, PFKFB1, CRTC1, IDUA, PNKP, OGG1, EPHX2, CAD, NAGA, DNPH1, GANC, GCK, ALAD, DCTD, GSTZ1, GANAB, WRN, NAGLU, HLCS, NTHL1, NEIL1, GART, ENGASE	1266	179	19672	1.99659	0.999951	0.341772	0.340235
GOTERM_BP_DIRECT	GO:0007368~determination of left/right symmetry	14	0.877193	0.00293939	IFT140, CCDC103, ALG5, RPGRIP1L, DLL1, DYNC2LI1, IFT52, IFT88, TBC1D32, TMEM107, MKS1, CC2D2A, CCDC40, PSKH1	1266	85	19672	2.55932	0.999985	0.370265	0.3686
GOTERM_BP_DIRECT	GO:0006488~dolichol-linked oligosaccharide biosynthetic process	5	0.313283	0.00389577	DPAGT1, ALG6, RFT1, SRD5A3, ALG12	1266	11	19672	7.06305	1	0.460067	0.457997
GOTERM_BP_DIRECT	GO:0000722~telomere maintenance via recombination	5	0.313283	0.00389577	RAD50, RAD51D, RAD51C, TPRKB, BRCA2	1266	11	19672	7.06305	1	0.460067	0.457997
GOTERM_BP_DIRECT	GO:0006400~tRNA modification	6	0.37594	0.00461562	TRUB1, DTWD1, METTL1, CDK5RAP1, 2210016F16RIK, THG1L	1266	18	19672	5.17957	1	0.528558	0.52618
GOTERM_BP_DIRECT	GO:0015031~protein transport	59	3.69674	0.00507515	LRSAM1, C2CD5, NUP188, RAB3D, HSPB11, CCDC91, XPO5, BBS7, SIL1, AP5S1, VPS39, ARRDC4, JAGN1, COG7, COG5, ARRDC2, ARRDC3, ATG10, COG1, TAP1, TIMM21, AP3B2, GRIP2, PEX7, TBC1D5, HEATR5B, ATG4C, TXNIP, ATG4B, ATG4A, IFT46, SEC22A, EXOC1, RAMP2, AP5Z1, PSEN2, AAAS, LIN7B, AP3M2, SELENBP1, GGA1, LMAN1, SCFD1, SCFD2, VTI1A, BNIP1, RAB11FIP2, AP1M1, BBS2, ANKRD27, CAV1, EHD3, TTC8, SNX19, HOOK2, VIPAS39…	1266	639	19672	1.43472	1	0.564088	0.56155
GOTERM_BP_DIRECT	GO:0006264~mitochondrial DNA replication	5	0.313283	0.00554874	RNASEH1, RRM2B, DNAJA3, TK2, PRIMPOL	1266	12	19672	6.47446	1	0.599105	0.59641
GOTERM_BP_DIRECT	GO:0006298~mismatch repair	6	0.37594	0.00750329	MSH2, RPA3, RPA2, XPC, MLH1, MLH3	1266	20	19672	4.66161	1	0.750029	0.746655
GOTERM_BP_DIRECT	GO:0046835~carbohydrate phosphorylation	5	0.313283	0.00761132	EPM2A, PFKFB1, POMK, GCK, GALK2	1266	13	19672	5.97642	1	0.750029	0.746655
GOTERM_BP_DIRECT	GO:0070200~establishment of protein localization to telomere	4	0.250627	0.00763129	TERT, POT1A, ZFP827, BRCA2	1266	7	19672	8.87926	1	0.750029	0.746655
GOTERM_BP_DIRECT	GO:0035082~axoneme assembly	7	0.438596	0.00774044	OFD1, RSPH1, TBC1D32, IFT46, CLUAP1, CC2D2A, CCDC40	1266	28	19672	3.88468	1	0.750029	0.746655
GOTERM_BP_DIRECT	GO:0033617~mitochondrial respiratory chain complex IV assembly	6	0.37594	0.00933571	COA4, COX18, TACO1, TIMM21, BCS1L, SMIM20	1266	21	19672	4.43963	1	0.881991	0.878023
GOTERM_BP_DIRECT	GO:0006812~cation transport	12	0.75188	0.00996829	HCN4, ANO1, SLC9A4, SLC30A3, MMGT2, SLC9A8, SLC41A3, SLC9A9, PIEZO2, ANO10, ASIC2, TRPM4	1266	77	19672	2.42162	1	0.918785	0.914652
GOTERM_BP_DIRECT	GO:0032543~mitochondrial translation	8	0.501253	0.0112245	MRPS17, RARS2, PTCD3, MRPL2, MRPS16, GFM2, MRPS12, MRPL57	1266	39	19672	3.18743	1	0.935138	0.930931
GOTERM_BP_DIRECT	GO:0006914~autophagy	22	1.37845	0.0114176	EPM2A, ARSA, LRSAM1, HDAC10, STX17, 1600014C10RIK, ATG9B, ATG10, WDR41, DAP, EVA1A, TBC1D5, VTI1A, ATG4C, ULK3, GPR137, EPG5, ANXA7, ATG4B, ATG4A, DRD2, VPS39	1266	191	19672	1.7898	1	0.935138	0.930931
GOTERM_BP_DIRECT	GO:0098719~sodium ion import across plasma membrane	6	0.37594	0.0114541	HCN4, SLC9A4, SCNN1A, SLC9A9, SCN5A, TRPM4	1266	22	19672	4.23783	1	0.935138	0.930931
GOTERM_BP_DIRECT	GO:0008589~regulation of smoothened signaling pathway	6	0.37594	0.0114541	C2CD3, IFT140, IFT81, MKS1, RPGRIP1L, WDR11	1266	22	19672	4.23783	1	0.935138	0.930931
GOTERM_BP_DIRECT	GO:0090140~regulation of mitochondrial fission	4	0.250627	0.0116305	INF2, STAT2, MYO19, DHODH	1266	8	19672	7.76935	1	0.935138	0.930931
GOTERM_BP_DIRECT	GO:0021532~neural tube patterning	4	0.250627	0.0116305	TBC1D32, IFT140, TMEM107, RPGRIP1L	1266	8	19672	7.76935	1	0.935138	0.930931
GOTERM_BP_DIRECT	GO:0000723~telomere maintenance	10	0.626566	0.0125294	CTC1, DCLRE1B, RAD50, RAD51D, WRN, XRCC5, POT1A, RPA2, ZFP827, ATR	1266	59	19672	2.63368	1	0.986428	0.981991
GOTERM_BP_DIRECT	GO:0035721~intraciliary retrograde transport	5	0.313283	0.0131096	DYNC2LI1, IFT43, IFT140, WDR19, IFT122	1266	15	19672	5.17957	1	1	0.995765
GOTERM_BP_DIRECT	GO:0006268~DNA unwinding involved in DNA replication	6	0.37594	0.0138773	GINS1, WRN, RECQL5, RECQL, MCM3, MCM6	1266	23	19672	4.05358	1	1	0.995765
GOTERM_BP_DIRECT	GO:0016192~vesicle-mediated transport	27	1.69173	0.0162768	STX17, STON1, AP3M2, LMAN1, BLOC1S5, GGA1, SCFD1, SCFD2, TRAPPC12, VTI1A, BNIP1, VPS39, TRIM23, AP1M1, SYT3, JAGN1, HSPA1L, HPS1, TVP23A, TVP23B, AP4B1, AP3B2, SYT17, SYT12, KXD1, MPPE1, SEC22A	1266	259	19672	1.61986	1	1	0.995765
GOTERM_BP_DIRECT	GO:0060732~positive regulation of inositol phosphate biosynthetic process	4	0.250627	0.0166205	MAS1, ADCYAP1R1, PTH1R, NTSR1	1266	9	19672	6.90609	1	1	0.995765
GOTERM_BP_DIRECT	GO:0035521~monoubiquitinated histone deubiquitination	6	0.37594	0.0166225	TAF6L, TAF12, SUPT3, TADA3, TAF6, SUPT7L	1266	24	19672	3.88468	1	1	0.995765
GOTERM_BP_DIRECT	GO:0042594~response to starvation	8	0.501253	0.0166676	BCAS3, PFKFB1, ADSL, TBC1D5, CAD, BNIP1, PCK2, DHODH	1266	42	19672	2.95975	1	1	0.995765
GOTERM_BP_DIRECT	GO:0006814~sodium ion transport	16	1.00251	0.0175181	HCN4, HCN3, SLC20A2, ATP12A, SLC9A4, COMMD9, SLC9A8, SCNN1A, SLC9A9, SLC38A7, SLC17A8, SCN5A, SLC38A3, SLC13A5, ASIC2, SCN2B	1266	128	19672	1.94234	1	1	0.995765
GOTERM_BP_DIRECT	GO:0043966~histone H3 acetylation	9	0.56391	0.0191693	ING4, TAF6L, TADA2A, TAF12, SUPT3, TADA3, TAF6, BRCA2, SUPT7L	1266	53	19672	2.63865	1	1	0.995765
GOTERM_BP_DIRECT	GO:0035269~protein O-linked mannosylation	5	0.313283	0.0206332	POMT2, SDF2L1, FKRP, POMT1, TMTC4	1266	17	19672	4.57021	1	1	0.995765
GOTERM_BP_DIRECT	GO:0048490~anterograde synaptic vesicle transport	5	0.313283	0.0206332	AP3M2, BLOC1S5, SNAPIN, BLOC1S3, AP3B2	1266	17	19672	4.57021	1	1	0.995765
GOTERM_BP_DIRECT	GO:0006388~tRNA splicing, via endonucleolytic cleavage and ligation	4	0.250627	0.0226244	TSEN15, TRPT1, ZBTB8OS, TSEN2	1266	10	19672	6.21548	1	1	0.995765
GOTERM_BP_DIRECT	GO:0000301~retrograde transport, vesicle recycling within Golgi	4	0.250627	0.0226244	COG7, GOLGA5, COG5, COG1	1266	10	19672	6.21548	1	1	0.995765
GOTERM_BP_DIRECT	GO:0034551~mitochondrial respiratory chain complex III assembly	4	0.250627	0.0226244	UQCC3, LYRM7, BCS1L, 1190007I07RIK	1266	10	19672	6.21548	1	1	0.995765
GOTERM_BP_DIRECT	GO:0044818~mitotic G2/M transition checkpoint	4	0.250627	0.0226244	INTS3, NABP1, CHFR, CDK5RAP3	1266	10	19672	6.21548	1	1	0.995765
GOTERM_BP_DIRECT	GO:0035646~endosome to melanosome transport	4	0.250627	0.0226244	BLOC1S5, ANKRD27, BLOC1S3, AP1M1	1266	10	19672	6.21548	1	1	0.995765
GOTERM_BP_DIRECT	GO:0009264~deoxyribonucleotide catabolic process	3	0.18797	0.0227207	NT5C, NT5M, DERA	1266	4	19672	11.654	1	1	0.995765
GOTERM_BP_DIRECT	GO:0051697~protein delipidation	3	0.18797	0.0227207	ATG4C, ATG4B, ATG4A	1266	4	19672	11.654	1	1	0.995765
GOTERM_BP_DIRECT	GO:0086046~membrane depolarization during SA node cell action potential	3	0.18797	0.0227207	HCN4, CACNA1D, SCN5A	1266	4	19672	11.654	1	1	0.995765
GOTERM_BP_DIRECT	GO:0006393~termination of mitochondrial transcription	3	0.18797	0.0227207	MTERF1B, MTHFS, MTERF1A	1266	4	19672	11.654	1	1	0.995765
GOTERM_BP_DIRECT	GO:0051365~cellular response to potassium ion starvation	3	0.18797	0.0227207	HRK, JUN, SLC38A3	1266	4	19672	11.654	1	1	0.995765
GOTERM_BP_DIRECT	GO:0019348~dolichol metabolic process	3	0.18797	0.0227207	DPAGT1, DPM2, SRD5A3	1266	4	19672	11.654	1	1	0.995765
GOTERM_BP_DIRECT	GO:0031297~replication fork processing	7	0.438596	0.0227723	GEN1, ZRANB3, MUS81, WRN, SETMAR, PRIMPOL, ATR	1266	35	19672	3.10774	1	1	0.995765
GOTERM_BP_DIRECT	GO:0006885~regulation of pH	6	0.37594	0.0231404	SLC9A4, SLC9A8, SLC9A9, CAR12, ATP12A, PDK2	1266	26	19672	3.58585	1	1	0.995765
GOTERM_BP_DIRECT	GO:0008104~protein localization	13	0.814536	0.0231757	BBS2, SPTBN4, CAV1, LRBA, CBY1, DDX42, MLH3, GGA1, IFT88, HEATR5B, CEP250, BBS7, DRD2	1266	98	19672	2.06126	1	1	0.995765
GOTERM_BP_DIRECT	GO:0015718~monocarboxylic acid transport	5	0.313283	0.0252097	SLC16A6, SLC16A7, SLC16A9, SLC16A14, SLC16A5	1266	18	19672	4.31631	1	1	0.995765
GOTERM_BP_DIRECT	GO:0051131~chaperone-mediated protein complex assembly	5	0.313283	0.0252097	BBS10, BBS12, PSMG3, PSMG1, PSMG2	1266	18	19672	4.31631	1	1	0.995765
GOTERM_BP_DIRECT	GO:0086091~regulation of heart rate by cardiac conduction	7	0.438596	0.0292715	HCN4, KCNH2, CAV1, CACNA1D, SCN5A, SCN2B, TRPM4	1266	37	19672	2.93975	1	1	0.995765
GOTERM_BP_DIRECT	GO:0035522~monoubiquitinated histone H2A deubiquitination	6	0.37594	0.0311131	TAF6L, TAF12, SUPT3, TADA3, TAF6, SUPT7L	1266	28	19672	3.32972	1	1	0.995765
GOTERM_BP_DIRECT	GO:0044782~cilium organization	6	0.37594	0.0311131	CFAP61, ARMC2, TMEM107, IFT46, IQCG, CEP78	1266	28	19672	3.32972	1	1	0.995765
GOTERM_BP_DIRECT	GO:0006486~protein glycosylation	15	0.93985	0.0318564	ALG8, COG7, GALNT18, B3GALT6, B3GALT5, ALG1, DPM2, B3GNT9, EXTL2, EXTL1, ST6GALNAC3, ST3GAL1, B4GALT7, GALNT9, ST3GAL3	1266	126	19672	1.84985	1	1	0.995765
GOTERM_BP_DIRECT	GO:0007040~lysosome organization	8	0.501253	0.0326704	SNAPIN, HOOK2, NAGLU, IDUA, HPS1, ACP2, SPG11, CLN6	1266	48	19672	2.58978	1	1	0.995765
GOTERM_BP_DIRECT	GO:0017144~drug metabolic process	5	0.313283	0.0360605	VKORC1, TPMT, AOX4, CAD, FMO5	1266	20	19672	3.88468	1	1	0.995765
GOTERM_BP_DIRECT	GO:0009411~response to UV	8	0.501253	0.0360798	CASP9, ZRANB3, CASP7, TREX1, CIRBP, RAD18, PRIMPOL, DDB2	1266	49	19672	2.53693	1	1	0.995765
GOTERM_BP_DIRECT	GO:0032392~DNA geometric change	3	0.18797	0.0362649	MTERF1B, MTHFS, MTERF1A	1266	5	19672	9.32322	1	1	0.995765
GOTERM_BP_DIRECT	GO:0015760~glucose-6-phosphate transport	3	0.18797	0.0362649	G6PC3, SLC37A1, SLC37A4	1266	5	19672	9.32322	1	1	0.995765
GOTERM_BP_DIRECT	GO:0006742~NADP catabolic process	3	0.18797	0.0362649	NUDT17, NUDT13, NUDT12	1266	5	19672	9.32322	1	1	0.995765
GOTERM_BP_DIRECT	GO:0043085~positive regulation of catalytic activity	7	0.438596	0.0368814	BCAS3, APH1C, CAV1, PSEN2, AZIN2, SLC37A4, DCP1B	1266	39	19672	2.789	1	1	0.995765
GOTERM_BP_DIRECT	GO:0045926~negative regulation of growth	4	0.250627	0.0376806	ING4, IGFBP5, MT2, BBC3	1266	12	19672	5.17957	1	1	0.995765
GOTERM_BP_DIRECT	GO:0031167~rRNA methylation	4	0.250627	0.0376806	NSUN3, FBLL1, TFB1M, ZCCHC4	1266	12	19672	5.17957	1	1	0.995765
GOTERM_BP_DIRECT	GO:0006353~DNA-templated transcription, termination	4	0.250627	0.0376806	MTERF1B, MTHFS, MTERF1A, TTF2	1266	12	19672	5.17957	1	1	0.995765
GOTERM_BP_DIRECT	GO:0051899~membrane depolarization	6	0.37594	0.0406171	CHRNA3, JUN, P2RX4, ADORA2A, CAV1, SCN5A	1266	30	19672	3.10774	1	1	0.995765
GOTERM_BP_DIRECT	GO:0022010~central nervous system myelination	5	0.313283	0.0423487	MAG, CNTNAP1, PLP1, CNTN2, HES5	1266	21	19672	3.69969	1	1	0.995765
GOTERM_BP_DIRECT	GO:0006629~lipid metabolic process	47	2.94486	0.0452501	PECR, ISYNA1, FAAH, MVK, AASDH, LCAT, H2-KE6, OMA1, PLA2G6, AGPAT2, NSDHL, CPT2, THEM4, HACL1, KDSR, MLYCD, DECR2, ACAD11, HMGCLL1, ST3GAL1, CBR4, DECR1, ACAD8, LYPLA1, PLA2G4E, EPHX2, OXSM, SRD5A3, ECH1, ACOT11, CYP7B1, GPCPD1, ACSF3, MCAT, ACER2, NCEH1, GPAM, PCCA, ILVBL, ETNK2, CYP2S1, THRSP, PNPLA6, ANGPTL4, SLC27A3, PLCD3, ACOT6	1266	554	19672	1.31827	1	1	0.995765
GOTERM_BP_DIRECT	GO:0014070~response to organic cyclic compound	11	0.689223	0.0457808	CASP9, VKORC1, FGF15, CD83, HRH3, FNTB, ANXA7, HNF1B, SCN5A, SLC37A4, ATP12A	1266	85	19672	2.01089	1	1	0.995765
GOTERM_BP_DIRECT	GO:0007288~sperm axoneme assembly	6	0.37594	0.0459591	BBS2, ARMC2, DNAH1, IFT88, CEP131, IQCG	1266	31	19672	3.00749	1	1	0.995765
GOTERM_BP_DIRECT	GO:0006779~porphyrin-containing compound biosynthetic process	4	0.250627	0.0467014	ALAD, FECH, RSAD1, HMBS	1266	13	19672	4.78114	1	1	0.995765
GOTERM_BP_DIRECT	GO:0006515~misfolded or incompletely synthesized protein catabolic process	4	0.250627	0.0467014	ZER1, CLPP, NGLY1, OMA1	1266	13	19672	4.78114	1	1	0.995765
GOTERM_BP_DIRECT	GO:0003254~regulation of membrane depolarization	4	0.250627	0.0467014	HCN4, HCN3, FHL4, NTSR1	1266	13	19672	4.78114	1	1	0.995765
GOTERM_BP_DIRECT	GO:0090394~negative regulation of excitatory postsynaptic potential	4	0.250627	0.0467014	NLGN3, TMEM25, NPY2R, CBLN1	1266	13	19672	4.78114	1	1	0.995765
GOTERM_BP_DIRECT	GO:0043922~negative regulation by host of viral transcription	4	0.250627	0.0467014	JUN, TFAP4, CCL4, CCL3	1266	13	19672	4.78114	1	1	0.995765
GOTERM_BP_DIRECT	GO:0006811~ion transport	50	3.13283	0.0482351	KCNG1, KCNC4, GRIK4, ATP12A, PIEZO2, SLC26A11, SCN5A, CCDC51, KCNH2, KCNH3, KCND1, SLC30A3, KCNAB1, CACNA2D4, TMEM175, TMC3, ANO1, CLDN10, SLC9A4, SLCO4A1, SLC9A8, SCNN1A, SLC9A9, KCNQ4, HCN4, HCN3, CHRNA3, SLC20A2, ITPR1, CACNA1D, ABCB8, KCNV1, COMMD9, SLC38A7, KCNN1, SLC17A8, SLC13A5, ASIC2, SLC38A3, TRPM4, KCNJ12, KCNJ9, TRPV2, TPCN1, TMCO1, CLCN7, P2RX4, KCNS1, SLC26A8, SCN2B	1266	598	19672	1.29922	1	1	0.995765
GOTERM_BP_DIRECT	GO:0001556~oocyte maturation	5	0.313283	0.0492142	PTK2B, TRIP13, BRCA2, REC8, CDC25B	1266	22	19672	3.53152	1	1	0.995765
GOTERM_BP_DIRECT	GO:0005975~carbohydrate metabolic process	21	1.31579	0.0509842	CHID1, EPM2A, ADPGK, IDUA, DCXR, EDEM2, NAGA, YDJC, PHKA2, GGTA1, GANC, GCK, GALE, GANAB, GNPDA1, POFUT1, SHPK, PPP1R3E, SIAE, B4GALT7, PDK2	1266	210	19672	1.55387	1	1	0.995765
GOTERM_BP_DIRECT	GO:0006470~protein dephosphorylation	16	1.00251	0.0512735	EPM2A, PTPRU, DUSP2, DUSP19, DUSP15, PTPDC1, PPM1F, CDC25B, DUSP12, DUSP23, PTP4A3, PPP3CC, NCEH1, UBLCP1, ACP1, PTPN3	1266	147	19672	1.69129	1	1	0.995765
GOTERM_BP_DIRECT	GO:0030719~P granule organization	3	0.18797	0.0521079	TDRD1, TDRKH, TDRD5	1266	6	19672	7.76935	1	1	0.995765
GOTERM_BP_DIRECT	GO:0009306~protein secretion	7	0.438596	0.0556131	TANGO6, RAB3D, TVP23A, TVP23B, CBLN4, LMF1, CBLN1	1266	43	19672	2.52956	1	1	0.995765
GOTERM_BP_DIRECT	GO:0018345~protein palmitoylation	5	0.313283	0.0566535	PORCN, ZDHHC23, ZDHHC12, ZDHHC6, ZDHHC15	1266	23	19672	3.37798	1	1	0.995765
GOTERM_BP_DIRECT	GO:0080009~mRNA methylation	4	0.250627	0.056678	METTL3, METTL8, TRMT61A, CMTR1	1266	14	19672	4.43963	1	1	0.995765
GOTERM_BP_DIRECT	GO:0090399~replicative senescence	4	0.250627	0.056678	CTC1, WRN, TERT, ATR	1266	14	19672	4.43963	1	1	0.995765
GOTERM_BP_DIRECT	GO:0001525~angiogenesis	26	1.62907	0.0568823	RAMP2, COL15A1, HIF3A, RASIP1, EDNRA, POFUT1, PTK2B, HTATIP2, PDGFRB, BCAS3, CCBE1, JUN, EGF, UNC5B, CAV1, IL18, WNT7A, VAV2, AIMP1, COL4A2, ANGPTL6, FGF18, ACKR3, PNPLA6, ANGPTL4, PLCD3	1266	278	19672	1.45326	1	1	0.995765
GOTERM_BP_DIRECT	GO:0006493~protein O-linked glycosylation	6	0.37594	0.057838	POMT2, POFUT1, GALNT18, POMT1, EOGT, POMK	1266	33	19672	2.82522	1	1	0.995765
GOTERM_BP_DIRECT	GO:0006302~double-strand break repair	9	0.56391	0.0602531	MUS81, RAD50, WRN, MSH2, XRCC4, XRCC5, PARP2, TRIP13, BRCA2	1266	66	19672	2.11891	1	1	0.995765
GOTERM_BP_DIRECT	GO:0071897~DNA biosynthetic process	5	0.313283	0.0646597	TERT, POLD1, POLI, POLL, TK2	1266	24	19672	3.23723	1	1	0.995765
GOTERM_BP_DIRECT	GO:0018230~peptidyl-L-cysteine S-palmitoylation	5	0.313283	0.0646597	ZDHHC23, ZDHHC12, ZDHHC6, ZDHHC24, ZDHHC15	1266	24	19672	3.23723	1	1	0.995765
GOTERM_BP_DIRECT	GO:0001836~release of cytochrome c from mitochondria	5	0.313283	0.0646597	GGCT, JUN, FZD9, BID, BBC3	1266	24	19672	3.23723	1	1	0.995765
GOTERM_BP_DIRECT	GO:0060070~canonical Wnt signaling pathway	10	0.626566	0.0664336	PYGO1, EDNRA, PORCN, WNT2B, FZD9, DIXDC1, WNT7A, WNT9A, GLI1, WNT3	1266	79	19672	1.96692	1	1	0.995765
GOTERM_BP_DIRECT	GO:0043117~positive regulation of vascular permeability	4	0.250627	0.0675701	PTP4A3, CCL4, IL18, CAPN1	1266	15	19672	4.14365	1	1	0.995765
GOTERM_BP_DIRECT	GO:0031076~embryonic camera-type eye development	4	0.250627	0.0675701	ALDH1A3, IFT140, WDR19, CDK20	1266	15	19672	4.14365	1	1	0.995765
GOTERM_BP_DIRECT	GO:1902108~regulation of mitochondrial membrane permeability involved in apoptotic process	3	0.18797	0.0698986	NAIF1, THEM4, BID	1266	7	19672	6.65944	1	1	0.995765
GOTERM_BP_DIRECT	GO:0060831~smoothened signaling pathway involved in dorsal/ventral neural tube patterning	3	0.18797	0.0698986	TBC1D32, WDR19, IFT122	1266	7	19672	6.65944	1	1	0.995765
GOTERM_BP_DIRECT	GO:0035735~intraciliary transport involved in cilium assembly	3	0.18797	0.0698986	DYNC2LI1, IFT81, CEP131	1266	7	19672	6.65944	1	1	0.995765
GOTERM_BP_DIRECT	GO:0060056~mammary gland involution	3	0.18797	0.0698986	IGFBP5, CAV1, CAPN1	1266	7	19672	6.65944	1	1	0.995765
GOTERM_BP_DIRECT	GO:0017183~peptidyl-diphthamide biosynthetic process from peptidyl-histidine	3	0.18797	0.0698986	DPH1, DPH5, DPH6	1266	7	19672	6.65944	1	1	0.995765
GOTERM_BP_DIRECT	GO:1902259~regulation of delayed rectifier potassium channel activity	3	0.18797	0.0698986	KCNG1, KCNS1, KCNAB1	1266	7	19672	6.65944	1	1	0.995765
GOTERM_BP_DIRECT	GO:0001505~regulation of neurotransmitter levels	3	0.18797	0.0698986	HRH3, PDE1B, HNMT	1266	7	19672	6.65944	1	1	0.995765
GOTERM_BP_DIRECT	GO:0006919~activation of cysteine-type endopeptidase activity involved in apoptotic process	10	0.626566	0.0707982	RET, CASP9, ACER2, DAP, CRADD, AIFM1, STAT1, DNAJA3, BID, BBC3	1266	80	19672	1.94234	1	1	0.995765
GOTERM_BP_DIRECT	GO:1990403~embryonic brain development	5	0.313283	0.0732224	PPIL1, IFT140, MKS1, CDK20, CC2D2A	1266	25	19672	3.10774	1	1	0.995765
GOTERM_BP_DIRECT	GO:1902017~regulation of cilium assembly	5	0.313283	0.0732224	DYNC2LI1, IFT88, IFT140, CNTROB, IFT46	1266	25	19672	3.10774	1	1	0.995765
GOTERM_BP_DIRECT	GO:0006887~exocytosis	13	0.814536	0.0769873	UNC13C, SYT3, SNAPIN, DOC2A, STX17, RAB3D, LGI3, LIN7B, SYT17, HCK, SNX19, CCL3, EXOC1	1266	118	19672	1.71189	1	1	0.995765
GOTERM_BP_DIRECT	GO:0006402~mRNA catabolic process	6	0.37594	0.0786356	LSM7, AGO4, METTL3, PARN, LSM5, NUDT12	1266	36	19672	2.58978	1	1	0.995765
GOTERM_BP_DIRECT	GO:0031573~intra-S DNA damage checkpoint	4	0.250627	0.079331	MUS81, MSH2, XPC, NEK11	1266	16	19672	3.88468	1	1	0.995765
GOTERM_BP_DIRECT	GO:0045736~negative regulation of cyclin-dependent protein serine/threonine kinase activity	5	0.313283	0.0823282	HEXIM2, TFAP4, CDK5RAP1, FBXO7, CDK5RAP3	1266	26	19672	2.98821	1	1	0.995765
GOTERM_BP_DIRECT	GO:0000387~spliceosomal snRNP assembly	5	0.313283	0.0823282	PRMT7, GEMIN2, GEMIN4, GEMIN6, GEMIN8	1266	26	19672	2.98821	1	1	0.995765
GOTERM_BP_DIRECT	GO:0007219~Notch signaling pathway	13	0.814536	0.0848834	JAG2, CNTN6, PSEN2, HNF1B, DLL1, GRIP2, DLL3, NEURL1B, PTP4A3, IFT88, APH1C, POFUT1, HES5	1266	120	19672	1.68336	1	1	0.995765
GOTERM_BP_DIRECT	GO:0035115~embryonic forelimb morphogenesis	6	0.37594	0.0863488	ZFP358, WNT7A, IFT122, WNT9A, RPGRIP1L, WNT3	1266	37	19672	2.51979	1	1	0.995765
GOTERM_BP_DIRECT	GO:0048754~branching morphogenesis of an epithelial tube	6	0.37594	0.0863488	MYCN, EGF, MKS1, TIMELESS, HNF1B, RASIP1	1266	37	19672	2.51979	1	1	0.995765
GOTERM_BP_DIRECT	GO:0061512~protein localization to cilium	6	0.37594	0.0863488	TBC1D32, IFT140, WDR19, CDK20, IFT122, CCDC40	1266	37	19672	2.51979	1	1	0.995765
GOTERM_BP_DIRECT	GO:0002931~response to ischemia	8	0.501253	0.0891859	CASP9, P2RX4, EEF2K, AIFM1, CAV1, SIRT5, MLYCD, BID	1266	60	19672	2.07183	1	1	0.995765
GOTERM_BP_DIRECT	GO:0051597~response to methylmercury	3	0.18797	0.0893213	ALAD, ARSA, FECH	1266	8	19672	5.82701	1	1	0.995765
GOTERM_BP_DIRECT	GO:0006267~pre-replicative complex assembly involved in nuclear cell cycle DNA replication	3	0.18797	0.0893213	ORC3, MCM3, MCM6	1266	8	19672	5.82701	1	1	0.995765
GOTERM_BP_DIRECT	GO:0046890~regulation of lipid biosynthetic process	3	0.18797	0.0893213	TREX1, FAM3A, THRSP	1266	8	19672	5.82701	1	1	0.995765
GOTERM_BP_DIRECT	GO:0034405~response to fluid shear stress	3	0.18797	0.0893213	PDGFRB, IFT88, P2RX4	1266	8	19672	5.82701	1	1	0.995765
GOTERM_BP_DIRECT	GO:0070129~regulation of mitochondrial translation	3	0.18797	0.0893213	MTG1, TACO1, NSUN3	1266	8	19672	5.82701	1	1	0.995765
GOTERM_BP_DIRECT	GO:1901016~regulation of potassium ion transmembrane transporter activity	3	0.18797	0.0893213	CACNA1D, KCNAB1, FHL4	1266	8	19672	5.82701	1	1	0.995765
GOTERM_BP_DIRECT	GO:1903441~protein localization to ciliary membrane	3	0.18797	0.0893213	BBS2, GGA1, WDR19	1266	8	19672	5.82701	1	1	0.995765
GOTERM_BP_DIRECT	GO:0048478~replication fork protection	3	0.18797	0.0893213	ZRANB3, TIMELESS, BRCA2	1266	8	19672	5.82701	1	1	0.995765
GOTERM_BP_DIRECT	GO:0061337~cardiac conduction	4	0.250627	0.0919092	SPTBN4, CACNA1D, SCN2B, TRPM4	1266	17	19672	3.65617	1	1	0.995765
GOTERM_BP_DIRECT	GO:0060337~type I interferon signaling pathway	5	0.313283	0.091961	IRF3, STAT1, TREX1, STAT2, MYD88	1266	27	19672	2.87754	1	1	0.995765
GOTERM_BP_DIRECT	GO:0051930~regulation of sensory perception of pain	7	0.438596	0.0927514	OPRD1, IL33, NPY2R, CCL3, ADRA2C, GRM1, NTSR1	1266	49	19672	2.21981	1	1	0.995765
GOTERM_BP_DIRECT	GO:0060079~excitatory postsynaptic potential	6	0.37594	0.0944419	NLGN3, CHRNA3, P2RX4, ADORA2A, SEZ6, SLC29A1	1266	38	19672	2.45348	1	1	0.995765
GOTERM_BP_DIRECT	GO:0051276~chromosome organization	6	0.37594	0.0944419	CTC1, RAD50, RAD51D, POT1A, BRCA2, ATR	1266	38	19672	2.45348	1	1	0.995765
GOTERM_BP_DIRECT	GO:0045740~positive regulation of DNA replication	6	0.37594	0.0944419	CTC1, MAS1, JUN, EGF, FAF1, GLI1	1266	38	19672	2.45348	1	1	0.995765
GOTERM_BP_DIRECT	GO:0032981~mitochondrial respiratory chain complex I assembly	8	0.501253	0.0954652	AIFM1, NUBPL, NDUFAF7, ACAD9, TIMM21, TMEM126B, BCS1L, TMEM186	1266	61	19672	2.03786	1	1	0.995765
GOTERM_BP_DIRECT	GO:0007420~brain development	24	1.50376	0.0974742	C2CD3, XRCC5, PBX2, KCNAB1, RPGRIP1L, HNMT, BRCA2, WRN, IFT88, PPP3CC, DNAJC30, STK36, CDH22, NTF3, HYDIN, POMK, CNTN2, TSPAN2, SLC17A8, BBS7, SLC38A3, BID, NEFH, HES5	1266	268	19672	1.39153	1	1	0.995765
GOTERM_CC_DIRECT	GO:0005739~mitochondrion	212	13.2832	4.23033e-16	TDRKH, PARS2, NUDT1, DCAF8, NUDT6, NFU1, CDK5RAP1, MLYCD, ACAD11, FBXO7, PDK2, EARS2, 1190007I07RIK, MCCC2, CMC2, OXSM, ECH1, CMC1, RSAD1, GTPBP8, BCS1L, LACTB2, CLPP, BOLA3, TARS2, TMEM126B, LIPT2, URI1, NAIF1, XPC, MRPL14, ABCB8, OMA1, PLA2G6, MRPL10, DGUOK, TERT, NTHL1, HLCS, NTSR1, PCK2, DECR1, MTHFS, RMDN1, FAM136A, MRPL24, MCAT, ADCK2, ADCK1, NDUFAF7, FBXL4, MRPS17, HRK, MRPS16, FASTKD1, GF…	1367	1854	20815	1.74114	3.17968e-13	3.02892e-13	2.96123e-13
GOTERM_CC_DIRECT	GO:0005929~cilium	59	3.69674	2.72361e-09	RSPH3A, C2CD3, CEP164, NPY2R, GLI1, RSPH3B, HSPB11, IFT52, TBC1D32, EFCAB1, TBC1D30, CDK20, CEP250, TEKT5, BBS7, CC2D2A, OFD1, IFT140, CEP131, RPGRIP1L, TUBG1, IQCG, IFT88, BBS10, IFT43, BBS12, IFT81, TMEM216, SCNN1A, TMEM218, TTLL11, IFT46, CCDC40, DNAH1, CCDC103, TUBD1, DYNC2LI1, NPHP1, CCDC181, DRD2, CEP78, BBS2, CAV1, CFAP70, WDR19, IFT122, WDR11, TMEM231, RSPH1, EHD3, TTC8, TMEM17, TTC30B, T…	1367	386	20815	2.32741	1.9501e-06	9.75051e-07	9.53262e-07
GOTERM_CC_DIRECT	GO:0005759~mitochondrial matrix	39	2.44361	2.23498e-07	FASTKD1, PARS2, NUDT1, H2-KE6, ETFB, TFB1M, PRIMPOL, PDPR, ALDH1B1, MTG1, MLYCD, PRODH, CBR4, EARS2, TEFM, METTL17, MCCC2, RARS2, HSPA1L, NSUN3, ACOT11, DARS2, SIRT5, NME4, MTERF1B, MTHFS, MTERF1A, WARS2, SARS2, PCCA, TST, LACTB2, CLPP, DNAJA3, LYRM7, SDHAF1, TARS2, SLC27A3, CARS2	1367	235	20815	2.527	0.000160012	5.33415e-05	5.21495e-05
GOTERM_CC_DIRECT	GO:0035869~ciliary transition zone	13	0.814536	3.32213e-06	NEK4, CEP131, RPGRIP1L, TMEM231, DYNC2LI1, TMEM17, TMEM237, TMEM216, NPHP1, TMEM107, MKS1, B9D1, CC2D2A	1367	38	20815	5.20916	0.00237583	0.000594662	0.000581374
GOTERM_CC_DIRECT	GO:0036064~ciliary basal body	30	1.8797	7.04513e-06	C2CD3, FBF1, CBY1, PSEN2, DYNC2LI1, IFT52, TBC1D30, CEP250, BBS7, CEP78, OFD1, BBS2, NEK4, IFT140, CFAP70, CEP131, IFT122, RPGRIP1L, TUBG1, WDR11, TTC8, IFT88, TTC30B, IFT81, MKS1, B9D1, CCDC65, TTLL11, CEP41, CCDC61	1367	181	20815	2.52377	0.00503163	0.00100886	0.000986318
GOTERM_CC_DIRECT	GO:0005813~centrosome	63	3.94737	1.6169e-05	DCLRE1B, C2CD3, SPPL2B, CEP164, BRCA2, HNMT, TSEN2, HSPB11, UXT, IFT52, CEP250, BBS7, CDK5RAP3, OFD1, GEN1, CCDC116, IFT140, CEP295, CEP131, SPICE1, HAUS4, RPGRIP1L, TUBG1, HAUS1, CDC25B, RAD51D, IFT88, 4921507P07RIK, KATNAL1, IFT81, CEP57L1, ZFYVE19, MCM3, IFT46, KIZ, FBF1, PSEN2, AAAS, NDRG1, DYNC2LI1, WRN, DNAJB3, CEP72, CEP78, CNTLN, RAP1GAP2, PLK5, ERCC6L2, CCDC14, MZT2, MPHOSPH9, TTC8, HOOK…	1367	545	20815	1.76016	0.0115103	0.0019295	0.00188638
GOTERM_CC_DIRECT	GO:0036038~MKS complex	7	0.438596	0.000150011	TMEM17, TMEM216, TMEM107, MKS1, B9D1, CC2D2A, TMEM231	1367	14	20815	7.61339	0.101848	0.0145469	0.0142218
GOTERM_CC_DIRECT	GO:0005829~cytosol	322	20.1754	0.000162535	TDRKH, DIXDC1, NUDT1, KEAP1, DCAF8, RPS6KA4, NFU1, PREX1, RASSF2, CCDC91, FLAD1, SPATA24, CDK5RAP1, CHAC2, MLYCD, FBXO7, SCAPER, PDK2, CDK5RAP3, COG5, METTL1, UNC5B, OXSM, ATG10, WDR73, MIF4GD, IFT88, BOLA3, AKR1C13, ADPRH, HMBS, TXNIP, FLYWCH1, ACOT6, ANKRA2, TELO2, URI1, MAPKAP1, NAIF1, XPC, C2CD4C, PLA2G6, AAAS, RPAP2, ZBTB4, DGUOK, COMMD8, SCFD1, COMMD9, TERT, LARS, HLCS, BLOC1S3, VTI1A, LTA4…	1367	4090	20815	1.19878	0.109867	0.0145469	0.0142218
GOTERM_CC_DIRECT	GO:0005777~peroxisome	22	1.37845	0.000317828	PECR, MVK, EPHX2, ECH1, PIPOX, PEX2, VWA8, FNDC5, PEX7, NUDT7, AMACR, DHRS7B, PXMP4, NUDT17, HACL1, MLYCD, ACOT6, ACAD11, DECR2, ABCD1, PAOX, NUDT12	1367	140	20815	2.39278	0.203558	0.025285	0.0247199
GOTERM_CC_DIRECT	GO:0005783~endoplasmic reticulum	141	8.83459	0.000389202	DPAGT1, GHDC, FAAH, NRROS, PGAP2, ZDHHC6, KEAP1, NR3C2, NSDHL, EVA1A, POFUT1, SLC26A11, SIL1, PSKH1, EPM2A, ARSA, ALG8, TRIQK, ALG6, ABCA8B, ANGEL1, ALG5, TAP1, ALG12, DNAJB14, CNPY2, ALG1, CNPY3, PDIA5, FNDC5, METTL7A1, DPM2, ILVBL, EOGT, CERCAM, SLC27A3, RTN4R, NECAB3, FICD, ITPR1, PSEN2, TMTC4, PORCN, SCFD1, APH1C, CYP4X1, LARS, DHRS7B, RNF170, KDSR, HMGCLL1, NTSR1, TRPM4, SDF2L1, SLC37A1, TRE…	1367	1617	20815	1.32775	0.24325	0.0278669	0.0272441
GOTERM_CC_DIRECT	GO:0000124~SAGA complex	7	0.438596	0.00101974	TAF6L, TADA2A, TAF12, SUPT3, TADA3, TAF6, SUPT7L	1367	19	20815	5.60986	0.518333	0.0622659	0.0608745
GOTERM_CC_DIRECT	GO:0030991~intraciliary transport particle A	5	0.313283	0.00104356	IFT43, IFT140, WDR19, IFT122, CLUAP1	1367	8	20815	9.51673	0.526489	0.0622659	0.0608745
GOTERM_CC_DIRECT	GO:0005737~cytoplasm	526	32.9574	0.00121058	TDRKH, JRK, IPP, DCAF8, HTR4, PTPDC1, PREX1, ENDOV, CDK20, MLYCD, VPS39, CDK5RAP3, UNC13C, SOX13, ATG10, WDR73, KNSTRN, EML2, IFT88, ZFYVE19, HMBS, TXNIP, TARS2, CFAP61, URI1, MAPKAP1, XPC, PLA2G6, AAAS, OAZ3, DYNC2LI1, PRPSAP2, TERT, HLCS, BLOC1S3, CEP72, LTA4H, CEP78, BARD1, HEXIM2, PLK5, SNAPIN, CFAP70, FZD9, MTHFS, RMDN1, FAM136A, SNUPN, ABTB1, EHD3, AGO4, GIPC1, MKS1, PSMG1, RAD18, ACHE, LRS…	1367	7202	20815	1.11209	0.579916	0.0633118	0.061897
GOTERM_CC_DIRECT	GO:0005694~chromosome	54	3.38346	0.00123794	DCLRE1B, MDC1, ZWILCH, MCM8, SETD6, BRCA2, RASSF2, TOP1MT, PARP2, RECQL, NSMCE1, POT1A, SETMAR, KNSTRN, MYCL, RAD51D, MSH2, THAP7, 2810004N23RIK, MCM3, TIMELESS, MCM6, NEIL1, ITGB3BP, TELO2, USP11, XPC, RPF2, ZBTB4, PMF1, NSL1, PRIMPOL, RAD51AP1, ORC5, WRN, RECQL5, TERT, ORC3, GINS1, CTC1, ZRANB3, IL33, XRCC5, MLH1, REC8, RAD50, RSPH1, TADA2A, CENPK, RAD1, CENPN, TRIP13, ATR, NUP37	1367	526	20815	1.5632	0.588075	0.0633118	0.061897
GOTERM_CC_DIRECT	GO:0000781~chromosome, telomeric region	19	1.19048	0.00160683	CTC1, DCLRE1B, XRCC4, XRCC5, PPP1R10, NSMCE1, POT1A, XRCC1, RPA2, ZFP827, BRCA2, RAD51AP1, RAD50, RAD51D, WRN, TERT, POLD1, NABP1, TELO2	1367	127	20815	2.27802	0.683811	0.0738253	0.0721755
GOTERM_CC_DIRECT	GO:0005654~nucleoplasm	262	16.416	0.00164973	MDC1, HDAC10, ZMYND8, KEAP1, DCAF8, PTPDC1, LSM10, RPS6KA4, NFU1, RASSF2, RPS6KA5, CCDC91, SPATA24, CDK20, FBXO7, SCAPER, PDK2, COG5, METTL1, NSMCE1, SOX13, RECQL, CIRBP, MED9, HNF1B, THAP7, AKIP1, FLYWCH1, MPPE1, NEIL1, URI1, MAPKAP1, NAIF1, XPC, ABCB8, AAAS, ZBTB4, MRPL10, OAZ3, COMMD8, COMMD9, TERT, DPH1, XRRA1, C87436, DPH6, TSPAN2, LTA4H, RAB11FIP2, TRPM4, RBM11, DECR1, ZRANB3, CTC1, HEXIM2,…	1367	3368	20815	1.18451	0.69339	0.0738253	0.0721755
GOTERM_CC_DIRECT	GO:0016020~membrane	492	30.8271	0.00182348	PGAP2, TRIL, HTR4, PREX1, NSDHL, EVA1A, SMCO3, VSTM4, VSTM5, VPS39, 1190007I07RIK, UNC13C, TRIQK, UNC5B, CACNA2D4, PHKA2, TRHR, MPPE1, TMEM126B, FICD, MAPKAP1, NPRL3, ABCB8, PLA2G6, RNF215, VTI1A, RHBDL3, ST3GAL1, SLC19A1, ST3GAL3, JAG2, SDR42E1, SNAPIN, LRBA, EDEM2, FZD9, SLC16A14, TMEM199, EHD3, GIPC1, SSPN, MKS1, PRRT4, RET, PIGS, HRK, ACHE, LRSAM1, MTMR11, KCNC4, PIGP, STON1, LRRC3, TMEM53, P…	1367	6726	20815	1.11382	0.729316	0.0768007	0.0750845
GOTERM_CC_DIRECT	GO:0005814~centriole	21	1.31579	0.00194333	OFD1, C2CD3, IFT140, CEP295, CEP131, FBF1, CEP164, SPICE1, CBY1, TUBD1, TUBG1, IFT52, MPHOSPH9, TTC8, IFT88, MKS1, CEP250, CNTROB, CEP41, CEP78, CNTLN	1367	150	20815	2.13175	0.751615	0.0773012	0.0755738
GOTERM_CC_DIRECT	GO:0030992~intraciliary transport particle B	7	0.438596	0.00236648	IFT52, IFT88, TTC30B, IFT81, IFT46, CLUAP1, HSPB11	1367	22	20815	4.84488	0.816659	0.0891788	0.087186
GOTERM_CC_DIRECT	GO:0005634~nucleus	468	29.3233	0.00258937	MDC1, JRK, THYN1, DCAF8, LSM10, ENDOV, CDK20, CDK5RAP3, XNDC1, TSPYL3, SOX13, MED9, SETMAR, KNSTRN, AKIP1, HMBS, TXNIP, TCEANC2, URI1, MAPKAP1, NAIF1, XPC, AAAS, OAZ3, ZFP182, TERT, NTHL1, LTA4H, RREB1, ZBTB7C, CTC1, BARD1, HEXIM2, JUN, PLK5, PBX2, SNUPN, TADA2A, AGO4, PSMG2, RAD18, DMRTC1A, ZFP128, ZFP367, SETD6, OGG1, BMYC, HIF3A, PTH1R, PHF7, GLI1, ING4, AIFM1, ANXA7, IKBKG, NEFH, TCF19, OFD1,…	1367	6399	20815	1.11363	0.843765	0.0926995	0.090628
GOTERM_CC_DIRECT	GO:0005764~lysosome	46	2.88221	0.00395227	ABCD4, DOC2A, IDUA, SPPL2B, NPRL3, SLC2A6, BBC3, SGSH, TMEM25, FYCO1, EVA1A, LARS, SLC17A5, EPG5, GPR137, SLC26A11, SLC38A9, ACP2, CAPN1, SIAE, ABCD1, AP5S1, VPS39, TRIM23, CHID1, PDGFRB, HGSNAT, ARSA, SNAPIN, ANKRD27, SLC30A3, PLA2G4E, LRBA, ARRDC3, NAGA, CYB561A3, TMEM150C, TMEM175, TPCN1, CLCN7, TMEM199, GALNS, HCK, KXD1, PPT2, SLC29A3	1367	455	20815	1.53941	0.941307	0.134754	0.131742
GOTERM_CC_DIRECT	GO:0030914~STAGA complex	5	0.313283	0.00596806	TAF6L, TAF12, SUPT3, TADA3, SUPT7L	1367	12	20815	6.34449	0.986239	0.194233	0.189893
GOTERM_CC_DIRECT	GO:0005856~cytoskeleton	114	7.14286	0.00644694	DCLRE1B, FAM107A, DIXDC1, IPP, UXT, TUBB3, CEP250, CDK5RAP3, PSKH1, TBCCD1, CEP131, SPICE1, KRT77, WDR73, RPGRIP1L, KNSTRN, EML2, CDC25B, IFT88, FRMD7, 4921507P07RIK, KATNAL1, KATNAL2, CEP57L1, KIF16B, ZFYVE19, PFN4, TTLL11, TLN2, NEIL1, ANKRA2, KANK3, CFAP61, FBF1, AAAS, NDRG1, CORO1B, FAM83H, DYNC2LI1, NPHP1, CEP72, CEP78, CNTLN, BBS2, CFAP70, CCDC14, IFT122, RMDN1, KY, TBCK, FER, BFSP1, HOOK2,…	1367	1370	20815	1.26705	0.990255	0.200696	0.196211
GOTERM_CC_DIRECT	GO:0017119~Golgi transport complex	5	0.313283	0.0081777	COG7, COG5, RNF215, COG1, DNAJC28	1367	13	20815	5.85645	0.997203	0.241832	0.236428
GOTERM_CC_DIRECT	GO:0035861~site of double-strand break	12	0.75188	0.00860167	RAD50, KDM4D, XRCC4, RPA3, INTS3, PNKP, TIMELESS, RPA2, SETMAR, NABP1, POLL, RAD18	1367	74	20815	2.46921	0.997941	0.241832	0.236428
GOTERM_CC_DIRECT	GO:0005765~lysosomal membrane	28	1.75439	0.0087816	ABCD4, SPPL2B, NPRL3, PSEN2, SLC2A6, EVA1A, SLC17A5, GPR137, SLC26A11, SLC38A9, ACP2, ABCD1, AP5S1, VPS39, TRIM23, HGSNAT, SNAPIN, SLC30A3, ENTPD4, PLA2G4E, CYB561A3, TMEM150C, TPCN1, CLCN7, OCLN, KXD1, CYB561, SLC29A3	1367	253	20815	1.68518	0.998192	0.241832	0.236428
GOTERM_CC_DIRECT	GO:0032391~photoreceptor connecting cilium	9	0.56391	0.00941943	IFT52, TTC8, IFT88, IFT140, TMEM237, WDR19, NPHP1, IFT122, RPGRIP1L	1367	46	20815	2.97915	0.998859	0.249789	0.244207
GOTERM_CC_DIRECT	GO:0060170~ciliary membrane	10	0.626566	0.0101791	BBS2, EHD3, TTC8, TMEM17, SCNN1A, BBS7, DRD2, EFCAB7, IFT46, TMEM231	1367	56	20815	2.71907	0.999342	0.260294	0.254477
GOTERM_CC_DIRECT	GO:0043240~Fanconi anaemia nuclear complex	5	0.313283	0.0108622	FANCI, FANCL, FANCC, FANCE, FANCG	1367	14	20815	5.43813	0.999598	0.262612	0.256743
GOTERM_CC_DIRECT	GO:0031514~motile cilium	20	1.25313	0.0113244	OFD1, BBS2, CFAP61, DNAH1, CCDC103, CFAP70, WDR19, IQCG, DYNC2LI1, RSPH1, IFT88, SCNN1A, TEKT1, NPHP1, CCDC181, CCDC65, TEKT5, FSIP1, IFT46, CCDC40	1367	164	20815	1.85692	0.999713	0.262612	0.256743
GOTERM_CC_DIRECT	GO:0042645~mitochondrial nucleoid	9	0.56391	0.0121384	TERT, MPG, TOP1MT, DNAJA3, MTERF1B, MTHFS, MTERF1A, TFB1M, TEFM	1367	48	20815	2.85502	0.999841	0.262612	0.256743
GOTERM_CC_DIRECT	GO:0000506~glycosylphosphatidylinositol-N-acetylglucosaminyltransferase (GPI-GnT) complex	4	0.250627	0.0123005	DPM2, PIGP, PIGYL, PIGH	1367	8	20815	7.61339	0.999858	0.262612	0.256743
GOTERM_CC_DIRECT	GO:0046695~SLIK (SAGA-like) complex	3	0.18797	0.0123473	TAF6L, TAF12, TAF6	1367	3	20815	15.2268	0.999863	0.262612	0.256743
GOTERM_CC_DIRECT	GO:0097730~non-motile cilium	8	0.501253	0.0124704	TTC8, IFT88, IFT140, NPY2R, WDR19, IFT122, DRD2, TUBG1	1367	39	20815	3.12344	0.999875	0.262612	0.256743
GOTERM_CC_DIRECT	GO:0005794~Golgi apparatus	113	7.0802	0.0130308	FAAH, PGAP2, SPPL2B, GALNT18, ZMYND8, ZDHHC6, AKR7A5, RASSF2, GOLGA5, CCDC91, GRB14, TRAPPC12, SLC26A11, TRIM23, PSKH1, PDGFRB, COG7, MMGT2, COG5, ENTPD4, SLC35C1, COG1, MIF4GD, SLC9A8, MPPE1, NECAB3, CABP7, MAPKAP1, GLT8D1, PSEN2, GLT8D2, PMF1, TMEM241, SCFD1, COMMD9, VTI1A, DRD2, ST3GAL1, NTSR1, TRPM4, ST3GAL3, AP1M1, SNAPIN, DENND4B, RHBDD2, GPR108, CAV1, LRBA, FZD9, AZIN2, B3GALT6, B3GALT5, T…	1367	1392	20815	1.23608	0.999917	0.266573	0.260616
GOTERM_CC_DIRECT	GO:0005789~endoplasmic reticulum membrane	74	4.63659	0.0138224	POMT2, DPAGT1, ABCD4, FAAH, NRROS, PGAP2, POMT1, ZDHHC6, PIGW, PHTF1, NR3C2, NSDHL, EVA1A, ANXA7, ABCD1, PSKH1, VKORC1, JAGN1, ALG8, TRIQK, ALG6, ALG5, ZDHHC12, ALG12, DNAJB14, ALG1, SEZ6L, CYP7B1, PIGB, ILVBL, RFT1, TMEM106C, PIGL, SEC22A, NECAB3, CANT1, STX17, ITPR1, PSEN2, DERL2, AGPAT2, LMF1, LMAN1, SCFD1, EXTL2, PORCN, NCLN, EXTL1, CYP4X1, DHRS7B, EMC2, VTI1A, BNIP1, RNF170, KDSR, P4HTM, HMG…	1367	860	20815	1.31021	0.999953	0.274913	0.268769
GOTERM_CC_DIRECT	GO:0042995~cell projection	94	5.88972	0.0172978	C2CD5, RSPH3A, C2CD3, STON1, CBY1, FAM107A, LDB3, KNDC1, RSPH3B, EFCAB7, HSPB11, IFT52, TUBB3, TBC1D32, TMEM107, RAC2, HYDIN, CDK20, CEP250, NEK3, TEKT5, BBS7, NEFH, VSTM5, CC2D2A, SPG11, OFD1, UNC13C, DBNL, KCND1, IFT140, ITGA3, EPHA8, CAD, CEP131, SH2D3C, RPGRIP1L, IQCG, HCK, IFT88, BBS10, IFT43, FRMD7, BBS12, IFT81, TMEM216, SCNN1A, TMEM218, TTLL11, LCP1, IFT46, KIZ, CCDC40, CFAP61, RTN4R, SPT…	1367	1142	20815	1.25334	0.999996	0.328201	0.320867
GOTERM_CC_DIRECT	GO:0005762~mitochondrial large ribosomal subunit	10	0.626566	0.0174185	MRPL41, MRPL2, NSUN3, MRPL36, MRPL14, MRPL34, MRPL57, MRPL24, MRPL10, MRPL55	1367	61	20815	2.49619	0.999997	0.328201	0.320867
GOTERM_CC_DIRECT	GO:0032797~SMN complex	4	0.250627	0.0238799	GEMIN2, GEMIN4, GEMIN6, GEMIN8	1367	10	20815	6.09071	1	0.43841	0.428613
GOTERM_CC_DIRECT	GO:0034451~centriolar satellite	14	0.877193	0.0262561	OFD1, MPP1, C2CD5, C2CD3, HARBI1, CCDC14, CEP131, TAP1, KEAP1, PLA2G6, KNSTRN, IFT43, CEP72, CCDC61	1367	109	20815	1.95573	1	0.469985	0.459482
GOTERM_CC_DIRECT	GO:0002177~manchette	5	0.313283	0.0269426	SNAPIN, CEP131, CCDC181, RIMBP3, IQCG	1367	18	20815	4.22966	1	0.47051	0.459996
GOTERM_CC_DIRECT	GO:0030133~transport vesicle	10	0.626566	0.0330228	BLOC1S5, IL33, HCK, APH1C, ANKRD27, RAB3D, BLOC1S3, SSPN, AZIN2, MYRIP	1367	68	20815	2.23923	1	0.56296	0.55038
GOTERM_CC_DIRECT	GO:0005788~endoplasmic reticulum lumen	14	0.877193	0.0361509	ACHE, SDF2L1, EDEM2, WNT7A, ALG12, CLN6, PDIA5, SUMF2, EOGT, DNAJC10, NTF3, CERCAM, SIL1, WNT3	1367	114	20815	1.86995	1	0.601954	0.588503
GOTERM_CC_DIRECT	GO:0005657~replication fork	6	0.37594	0.0384603	RAD51D, WRN, RAD51C, UHRF1, RAD18, PRIMPOL	1367	29	20815	3.15037	1	0.625854	0.611868
GOTERM_CC_DIRECT	GO:0005743~mitochondrial inner membrane	39	2.44361	0.0446537	FECH, COX15, COX18, PSEN2, ABCB8, OMA1, LETM2, CPT2, AIFM1, MTG1, THEM4, SLC25A40, EFHD1, TK2, PRODH, 1190007I07RIK, SLC25A47, CCDC51, TRMT10B, FAHD1, UQCC3, ABCA8B, BCKDHB, ACAD9, SIRT5, COQ9, BCS1L, DHODH, TMEM177, COQ3, COQ2, GPAM, TST, PLSCR3, DNAJC30, ADCK1, SLC25A34, SMIM20, SLC25A35	1367	436	20815	1.36203	1	0.710489	0.694612
GOTERM_CC_DIRECT	GO:0097542~ciliary tip	4	0.250627	0.0491477	IFT52, IFT88, IFT140, CLUAP1	1367	13	20815	4.68516	1	0.739646	0.723117
GOTERM_CC_DIRECT	GO:1990498~mitotic spindle microtubule	4	0.250627	0.0491477	CEP295, HAUS4, TUBG1, HAUS1	1367	13	20815	4.68516	1	0.739646	0.723117
GOTERM_CC_DIRECT	GO:0097546~ciliary base	7	0.438596	0.0495852	INVS, IFT52, IFT88, NPHP1, IFT122, IFT46, CLUAP1	1367	41	20815	2.59969	1	0.739646	0.723117
GOTERM_CC_DIRECT	GO:0033276~transcription factor TFTC complex	4	0.250627	0.0595892	TAF12, SUPT3, TADA3, TAF6	1367	14	20815	4.35051	1	0.870732	0.851274
GOTERM_CC_DIRECT	GO:0098688~parallel fiber to Purkinje cell synapse	6	0.37594	0.0621014	UNC13C, GRM4, KCNJ9, CNTN6, SLC16A7, CBLN1	1367	33	20815	2.7685	1	0.871855	0.852372
GOTERM_CC_DIRECT	GO:0005669~transcription factor TFIID complex	6	0.37594	0.0621014	TAF6L, TAF12, TAF6, GTF2H3, GTF2E1, GTF2H4	1367	33	20815	2.7685	1	0.871855	0.852372
GOTERM_CC_DIRECT	GO:0005930~axoneme	14	0.877193	0.0666959	CFAP61, DNAH1, IFT140, CFAP70, RPGRIP1L, GLI1, WDR11, DYNC2LI1, IFT88, EFCAB1, HYDIN, CCDC65, BBS7, CCDC40	1367	125	20815	1.7054	1	0.918351	0.897829
GOTERM_CC_DIRECT	GO:0031083~BLOC-1 complex	4	0.250627	0.0709727	BLOC1S5, SNAPIN, BLOC1S3, KXD1	1367	15	20815	4.06047	1	0.926924	0.906211
GOTERM_CC_DIRECT	GO:0005801~cis-Golgi network	7	0.438596	0.0722345	SCFD1, GOLGA5, ANGEL1, MAP6D1, AZIN2, MPPE1, PHTF1	1367	45	20815	2.36861	1	0.926924	0.906211
GOTERM_CC_DIRECT	GO:0071546~pi-body	3	0.18797	0.0724767	TDRD1, TDRKH, TDRD5	1367	7	20815	6.52576	1	0.926924	0.906211
GOTERM_CC_DIRECT	GO:0005778~peroxisomal membrane	8	0.501253	0.0724969	ABCD4, FNDC5, PECR, CAV1, PXMP4, PEX2, DECR2, ABCD1	1367	56	20815	2.17525	1	0.926924	0.906211
GOTERM_CC_DIRECT	GO:0034719~SMN-Sm protein complex	4	0.250627	0.0832469	GEMIN2, GEMIN4, GEMIN6, GEMIN8	1367	16	20815	3.80669	1	1	0.979021
GOTERM_CC_DIRECT	GO:0036126~sperm flagellum	10	0.626566	0.0882691	DNAH1, RSPH1, IFT88, PPP3CC, CFAP70, CCDC181, TEKT5, DRD2, IQCG, OAZ3	1367	82	20815	1.85692	1	1	0.979021
GOTERM_CC_DIRECT	GO:0034464~BBSome	3	0.18797	0.0925354	BBS2, TTC8, BBS7	1367	8	20815	5.71004	1	1	0.979021
GOTERM_CC_DIRECT	GO:0032300~mismatch repair complex	3	0.18797	0.0925354	MSH2, MLH1, MLH3	1367	8	20815	5.71004	1	1	0.979021
GOTERM_CC_DIRECT	GO:0043198~dendritic shaft	9	0.56391	0.0927731	RTN4R, PREX1, GRM4, ZMYND8, GIPC1, SEZ6, PSEN2, NTSR1, GRIP2	1367	71	20815	1.93015	1	1	0.979021
GOTERM_CC_DIRECT	GO:0008076~voltage-gated potassium channel complex	9	0.56391	0.0987044	KCNG1, KCNH2, KCNV1, KCNG2, KCND1, KCNS1, KCNC4, KCNQ4, KCNAB1	1367	72	20815	1.90335	1	1	0.979021
GOTERM_MF_DIRECT	GO:0046872~metal ion binding	320	20.0501	1.94813e-10	ZFP964, HDAC10, RFESD, NUDT1, AW146154, NFU1, ENDOV, CDK5RAP1, CPNE2, 2010315B03RIK, TRIM23, UNC13C, ARSA, CMC1, RSAD1, NSMCE1, SETMAR, GTPBP8, CACNA2D4, ZFP617, ZC2HC1C, THAP3, THAP7, LACTB2, ZFYVE19, ADPRH, FLYWCH1, MPPE1, NECAB3, L3MBTL2, PDE1B, ENDOD1, ZFP507, OMA1, RPAP2, ZBTB4, ZBTB3, CYP4X1, ZFP182, TERT, NTHL1, ZNHIT3, RNF215, ADAMTS18, ADAMTS17, LTA4H, HMGCLL1, RREB1, RBM10, TRMT1L, TRPM…	1204	3552	18371	1.37462	2.7079e-07	2.7079e-07	2.68452e-07
GOTERM_MF_DIRECT	GO:0003824~catalytic activity	57	3.57143	1.20875e-08	MPG, OGG1, ACCS, ALAD, HINT3, FLAD1, NAPRT, FNTB, CDK5RAP1, DUS4L, APOBEC1, GEN1, ARSA, ADSL, BCKDHB, CAD, ECH1, RSAD1, YDJC, GANC, CDYL2, DCTD, DUS2, ILVBL, HHIPL1, NEIL1, MOCS1, GART, BCAT2, PFKFB1, PNKP, GMPR2, GMPR, SDR39U1, WRN, GANAB, NTHL1, HLCS, TYW1, HACL1, HMGCLL1, ZRANB3, FAHD1, EPHX2, LGI3, EPHX4, NAGA, AZIN2, KLHL3, NMNAT3, GCK, DERA, DHODH, RCL1, GSTZ1, GALNS, ALPL	1204	383	18371	2.27082	1.68015e-05	8.40082e-06	8.3283e-06
GOTERM_MF_DIRECT	GO:0016740~transferase activity	172	10.7769	4.80096e-08	DPAGT1, TPMT, GALNT18, ZDHHC6, HNMT, THG1L, RPS6KA4, RPS6KA5, POFUT1, FLAD1, FNTB, CDK20, CDK5RAP1, NEK3, CMTR1, PDK2, TRIM23, PSKH1, PDGFRB, PIAS3, ALG8, ALG6, EPHA8, METTL1, OXSM, METTL3, ALG5, NSMCE1, ATG10, NOSIP, SETMAR, ALG12, ALG1, SHPK, HMBS, EOGT, ULK3, LIPT2, CUL9, PFKFB1, UBE2CBP, FICD, GLT8D1, GLT8D2, TRMT2A, UBR1, RPAP1, TMTC4, DGUOK, PORCN, TERT, STK36, DPH1, DPH5, RNF170, ST3GAL1, …	1204	1756	18371	1.49455	6.67311e-05	2.22444e-05	2.20524e-05
GOTERM_MF_DIRECT	GO:0016787~hydrolase activity	159	9.96241	1.43199e-07	DCLRE1B, FAAH, HDAC10, MPG, SPPL2B, NUDT1, TTF2, APEH, NUDT6, HDDC3, PTPDC1, TATDN1, ENDOV, NAGLU, NUDT18, NUDT17, CAPN1, PDE8B, NUDT13, NUDT12, EPM2A, GEN1, ARSA, HFM1, ENTPD4, HARBI1, ACOT11, SSU72, RECQL, CHD1L, GANC, CDC25B, DCTD, LACTB2, CLPP, ADPRH, ADAM12, MPPE1, STAMBP, NEIL1, ACOT6, PFKFB1, FICD, PDE1B, ENDOD1, PSEN2, OMA1, PLA2G6, RPAP2, DPP3, RNASEH1, YBEY, NTHL1, DHX34, ADAMTS18, THEM…	1204	1617	18371	1.50035	0.000199027	4.97616e-05	4.9332e-05
GOTERM_MF_DIRECT	GO:0016874~ligase activity	26	1.62907	3.50963e-06	LIPT2, AASDH, PARS2, UBR1, PPCS, LARS, HLCS, NAPRT, DPH6, VARS2, EARS2, MCCC2, RARS2, DARS, CAD, DARS2, MTHFS, ACSF3, WARS2, SARS2, PCCA, TTLL11, TARS2, SLC27A3, CARS2, GART	1204	139	18371	2.85407	0.00486651	0.000975676	0.000967253
GOTERM_MF_DIRECT	GO:0003684~damaged DNA binding	15	0.93985	1.32886e-05	XNDC1, DCLRE1B, KDM4D, XRCC5, OGG1, XRCC1, RPA2, XPC, DDB2, MSH2, NTHL1, RPA3, POLD1, POLI, NEIL1	1204	57	18371	4.01534	0.0183017	0.00307852	0.00305194
GOTERM_MF_DIRECT	GO:0000166~nucleotide binding	151	9.46115	0.000110982	RAB3D, PARS2, TTF2, ATP12A, THG1L, RPS6KA4, RPS6KA5, TUBB3, FLAD1, CDK20, NEK3, EARS2, PDK2, TRIM23, PSKH1, RARS2, PDGFRB, MCCC2, HFM1, ABCA8B, EPHA8, DHDH, RECQL, TAP1, GTPBP8, CHD1L, BCS1L, MSH2, KATNAL1, KATNAL2, KIF16B, SHPK, ULK3, RABL3, TARS2, TTLL11, SLC27A3, CARS2, CUL9, PFKFB1, FICD, AASDH, ABCB8, ORC5, DGUOK, NLRP6, LARS, DHX34, PPCS, HLCS, STK36, DPH6, VARS2, MAP2K5, PCK2, TRPM4, FN3K,…	1204	1712	18371	1.3458	0.142962	0.020486	0.0203091
GOTERM_MF_DIRECT	GO:0008168~methyltransferase activity	27	1.69173	0.000129788	TPMT, SETD6, TRMT2A, HNMT, METTL21A, FBLL1, TFB1M, MRM1, DPH5, METTL8, CMTR1, TRMT1L, METTL17, TRMT10B, PRMT7, METTL1, METTL3, NSUN3, PRMT3, BCDIN3D, SETMAR, NSUN6, COQ3, METTL7A1, NDUFAF7, ZCCHC4, TRMT61A	1204	181	18371	2.2761	0.165077	0.020486	0.0203091
GOTERM_MF_DIRECT	GO:0004518~nuclease activity	22	1.37845	0.000132643	ZRANB3, GEN1, DCLRE1B, MUS81, TSEN15, HARBI1, CPSF3, TREX1, ELAC1, ENDOD1, PARN, USB1, TSEN2, ENDOV, WRN, TATDN1, RNASEH1, YBEY, LACTB2, POLD1, RAD1, FAN1	1204	132	18371	2.54305	0.168386	0.020486	0.0203091
GOTERM_MF_DIRECT	GO:0004812~aminoacyl-tRNA ligase activity	11	0.689223	0.000241363	RARS2, DARS, SARS2, LARS, PARS2, DARS2, TARS2, VARS2, CARS2, EARS2, WARS2	1204	41	18371	4.09369	0.285045	0.0335495	0.0332598
GOTERM_MF_DIRECT	GO:0016829~lyase activity	24	1.50376	0.000306576	ADSL, FAHD1, FECH, TGDS, OGG1, TSEN2, THNSL2, ADCY7, DERA, ALAD, GGCT, ILVBL, NTHL1, CYP2S1, TYW1, CHAC2, POLL, HACL1, CAR12, MLYCD, NEIL1, MOCS1, HMGCLL1, PCK2	1204	160	18371	2.28875	0.347018	0.0387401	0.0384056
GOTERM_MF_DIRECT	GO:0005524~ATP binding	134	8.39599	0.000351163	PARS2, TTF2, ATP12A, THG1L, RPS6KA4, RPS6KA5, FLAD1, CDK20, NEK3, EARS2, PDK2, PSKH1, RARS2, PDGFRB, MCCC2, HFM1, ABCA8B, EPHA8, ENTPD4, RECQL, TAP1, CHD1L, BCS1L, MSH2, KATNAL1, KATNAL2, KIF16B, SHPK, ULK3, TARS2, TTLL11, SLC27A3, CARS2, CUL9, PFKFB1, FICD, AASDH, ABCB8, ORC5, DGUOK, NLRP6, LARS, DHX34, PPCS, HLCS, STK36, 1810024B03RIK, DPH6, HACL1, VARS2, MAP2K5, TRPM4, FN3K, ZRANB3, DARS, PLK5…	1204	1527	18371	1.33897	0.386271	0.0406764	0.0403252
GOTERM_MF_DIRECT	GO:0016779~nucleotidyltransferase activity	16	1.00251	0.000486901	EIF2B3, FICD, POLM, NMNAT3, RPAP1, THG1L, PRIMPOL, CHRAC1, TERT, POLR3B, FLAD1, POLR3C, POLD1, GMPPA, POLI, POLL	1204	87	18371	2.80613	0.491839	0.052061	0.0516115
GOTERM_MF_DIRECT	GO:0000049~tRNA binding	14	0.877193	0.000546503	EEFSEC, TRMT10B, METTL1, NSUN3, NSUN6, TRNAU1AP, DUS2, AIMP1, SARS2, TERT, XPO5, EARS2, DTD2, TRMT1L	1204	70	18371	3.05166	0.532262	0.0542599	0.0537915
GOTERM_MF_DIRECT	GO:0016757~transferase activity, transferring glycosyl groups	27	1.69173	0.00122671	POMT2, DPAGT1, GALNT18, POMT1, GLT8D1, GLT8D2, GGTA1, B3GNTL1, EXTL2, EXTL1, POFUT1, ST3GAL1, ST3GAL3, ALG8, ALG6, PARP2, ALG5, B3GALT6, PARP16, ALG12, B3GALT5, ALG1, PIGB, B3GNT9, EOGT, ST6GALNAC3, B4GALT7	1204	209	18371	1.97117	0.818441	0.113675	0.112694
GOTERM_MF_DIRECT	GO:0003697~single-stranded DNA binding	17	1.06516	0.00211904	CTC1, MCM8, TREX1, SETMAR, RPA2, XPC, MLH1, BRCA2, RAD51AP1, RAD51D, MSH2, POLR3C, RPA3, MCM3, NABP1, MCM6, RAD18	1204	110	18371	2.3581	0.947586	0.184091	0.182502
GOTERM_MF_DIRECT	GO:0004721~phosphoprotein phosphatase activity	20	1.25313	0.00231955	EPM2A, PTPRU, DUSP2, DUSP19, SSU72, DUSP15, RPAP2, PTPDC1, PPM1F, CDC25B, DUSP12, DUSP23, PTP4A3, PPP3CC, UBLCP1, PPP1R3E, PPP1R3D, ACP2, ACP1, PTPN3	1204	142	18371	2.14906	0.96036	0.185026	0.183429
GOTERM_MF_DIRECT	GO:0005249~voltage-gated potassium channel activity	12	0.75188	0.00239602	KCNG1, HCN4, KCNH2, KCNH3, HCN3, KCNV1, KCNG2, KCND1, KCNS1, KCNC4, KCNQ4, KCNAB1	1204	63	18371	2.90634	0.964366	0.185026	0.183429
GOTERM_MF_DIRECT	GO:0005248~voltage-gated sodium channel activity	7	0.438596	0.00376976	HCN4, HCN3, CACNA1I, SCN5A, ASIC2, SCN2B, TPCN1	1204	24	18371	4.45034	0.994752	0.275787	0.273407
GOTERM_MF_DIRECT	GO:0005244~voltage-gated ion channel activity	19	1.19048	0.00424925	KCNG1, HCN4, KCNH2, KCNH3, HCN3, KCND1, KCNJ12, KCNJ9, KCNC4, CACNA1D, KCNAB1, CACNA2D4, TPCN1, KCNV1, KCNS1, KCNQ4, SCN5A, SCN2B, TRPM4	1204	139	18371	2.08567	0.997312	0.295323	0.292774
GOTERM_MF_DIRECT	GO:0032405~MutLalpha complex binding	4	0.250627	0.00482157	WRN, MSH2, TREX1, ATR	1204	6	18371	10.1722	0.998791	0.315103	0.312383
GOTERM_MF_DIRECT	GO:0000030~mannosyltransferase activity	6	0.37594	0.00498724	POMT2, PIGB, POMT1, ALG12, ALG1, TMTC4	1204	18	18371	5.0861	0.999041	0.315103	0.312383
GOTERM_MF_DIRECT	GO:0016491~oxidoreductase activity	58	3.63409	0.00629137	PECR, OXNAD1, PYROXD1, H2-KE6, AKR7A5, NSDHL, AIFM1, AOX4, QSOX2, ACAD11, DUS4L, HTATIP2, ACAD8, VKORC1, AKR1E1, DCXR, BCKDHB, ACAD9, DHDH, DIO3, PIPOX, KCNAB1, CYB561A3, CYP7B1, PTGR2, DUS2, ALDH1A3, RRM2B, AKR1C13, PAOX, GMPR2, GMPR, SDR39U1, SELENBP1, PDPR, CYP4X1, ALDH1B1, DHRS7B, KDSR, DECR2, PRODH, P4HTM, CBR4, DECR1, SDR42E1, TXNRD3, KDM4D, SRD5A3, FMO5, DHODH, DHRS7, CYP2S1, DNAJC10, PCYO…	1204	621	18371	1.42509	0.999845	0.380218	0.376935
GOTERM_MF_DIRECT	GO:0032407~MutSalpha complex binding	4	0.250627	0.00802856	MCM8, TREX1, MLH1, ATR	1204	7	18371	8.71903	0.999986	0.464987	0.460973
GOTERM_MF_DIRECT	GO:0004519~endonuclease activity	14	0.877193	0.0096754	ZRANB3, GEN1, MUS81, CPSF3, ELAC1, ENDOD1, SETMAR, ENDOV, RNASEH1, YBEY, LACTB2, NTHL1, RAD1, FAN1	1204	96	18371	2.22517	0.999999	0.537952	0.533308
GOTERM_MF_DIRECT	GO:0008138~protein tyrosine/serine/threonine phosphatase activity	8	0.501253	0.0106991	EPM2A, DUSP12, DUSP23, DUSP2, DUSP19, DUSP15, PTPDC1, PPM1F	1204	38	18371	3.21227	1	0.567685	0.562784
GOTERM_MF_DIRECT	GO:0003678~DNA helicase activity	10	0.626566	0.0112378	RAD50, WRN, HFM1, RECQL5, XRCC5, MCM8, RECQL, MCM3, MCM6, CHD1L	1204	57	18371	2.6769	1	0.567685	0.562784
GOTERM_MF_DIRECT	GO:0051536~iron-sulfur cluster binding	11	0.689223	0.0114354	NFU1, AOX4, FECH, NUBPL, NTHL1, RFESD, POLD1, RSAD1, TYW1, CDK5RAP1, MOCS1	1204	67	18371	2.50509	1	0.567685	0.562784
GOTERM_MF_DIRECT	GO:0035529~NADH pyrophosphatase activity	4	0.250627	0.012225	NUDT17, NUDT6, NUDT13, NUDT12	1204	8	18371	7.62915	1	0.571219	0.566287
GOTERM_MF_DIRECT	GO:0003887~DNA-directed DNA polymerase activity	6	0.37594	0.0123285	CHRAC1, POLM, POLD1, POLI, POLL, PRIMPOL	1204	22	18371	4.16136	1	0.571219	0.566287
GOTERM_MF_DIRECT	GO:0016853~isomerase activity	17	1.06516	0.0133996	TRUB1, ISYNA1, PPIL1, ECH1, PUS7L, PDIA5, GSTZ1, GALE, AMACR, KATNAL1, KATNAL2, TOP1MT, CYP2S1, CRELD1, CRELD2, PPIL3, FKBP5	1204	133	18371	1.95031	1	0.60082	0.595633
GOTERM_MF_DIRECT	GO:0051539~4 iron, 4 sulfur cluster binding	8	0.501253	0.0160842	NFU1, NUBPL, NTHL1, POLD1, RSAD1, TYW1, CDK5RAP1, MOCS1	1204	41	18371	2.97723	1	0.663293	0.657567
GOTERM_MF_DIRECT	GO:0005216~ion channel activity	20	1.25313	0.016684	KCNG1, HCN4, KCNH2, KCNH3, HCN3, CHRNA3, KCND1, KCNC4, TRPV2, ITPR1, GRIK4, CACNA1D, TPCN1, KCNV1, P2RX4, KCNS1, KCNQ4, SCN5A, ASIC2, TRPM4	1204	171	18371	1.7846	1	0.663293	0.657567
GOTERM_MF_DIRECT	GO:0016791~phosphatase activity	17	1.06516	0.0173906	EPM2A, PTPRU, DUSP2, EPHX2, DUSP19, DUSP15, PTPDC1, PPM1F, NT5C, DUSP12, DUSP23, PTP4A3, ALPL, ACP2, ACP1, FRA10AC1, PTPN3	1204	137	18371	1.89337	1	0.663293	0.657567
GOTERM_MF_DIRECT	GO:0004169~dolichyl-phosphate-mannose-protein mannosyltransferase activity	4	0.250627	0.0174545	POMT2, SDF2L1, POMT1, TMTC4	1204	9	18371	6.78147	1	0.663293	0.657567
GOTERM_MF_DIRECT	GO:0008028~monocarboxylic acid transmembrane transporter activity	5	0.313283	0.0176499	SLC16A6, SLC16A7, SLC16A9, SLC16A14, SLC16A5	1204	16	18371	4.76822	1	0.663293	0.657567
GOTERM_MF_DIRECT	GO:0005267~potassium channel activity	12	0.75188	0.017656	KCNG1, HCN4, KCNH2, KCNH3, HCN3, KCNV1, KCND1, KCNS1, KCNC4, KCNQ4, TMEM175, CCDC51	1204	82	18371	2.23292	1	0.663293	0.657567
GOTERM_MF_DIRECT	GO:1904047~S-adenosyl-L-methionine binding	5	0.313283	0.02191	TPMT, SETD6, METTL3, ZCCHC4, METTL17	1204	17	18371	4.48774	1	0.801446	0.794527
GOTERM_MF_DIRECT	GO:0004386~helicase activity	16	1.00251	0.0244442	ZRANB3, HFM1, XRCC5, MCM8, DDX25, ERCC6L2, RECQL, DDX42, CHD1L, TTF2, SMARCA2, WRN, RECQL5, DHX34, MCM3, MCM6	1204	131	18371	1.86361	1	0.871216	0.863695
GOTERM_MF_DIRECT	GO:0000400~four-way junction DNA binding	5	0.313283	0.0267451	GEN1, RAD51D, WRN, RAD51C, MSH2	1204	18	18371	4.23842	1	0.929393	0.92137
GOTERM_MF_DIRECT	GO:0015297~antiporter activity	9	0.56391	0.0285409	CLCN7, SLC9A4, SLC37A1, SLC9A8, SLC35C1, SLC9A9, SLC38A3, SLC19A1, TMEM241	1204	56	18371	2.45223	1	0.967605	0.959251
GOTERM_MF_DIRECT	GO:0016887~ATPase activity	28	1.75439	0.0318412	ABCD4, DDX25, ABCB8, ABCC10, WRN, DHX34, ABCD1, RFC5, HSPA1L, RFC2, ABCA8B, NUBPL, TAP1, CHD1L, BCS1L, MLH1, SMARCA2, MYO19, MLH3, VWA8, RAD50, BBS10, MSH2, KATNAL1, BBS12, KATNAL2, KIF16B, TRIP13	1204	283	18371	1.50966	1	1	0.992081
GOTERM_MF_DIRECT	GO:0008408~3'-5' exonuclease activity	5	0.313283	0.0321682	RAD50, WRN, TREX1, POLD1, RAD1	1204	19	18371	4.01534	1	1	0.992081
GOTERM_MF_DIRECT	GO:0042803~protein homodimerization activity	67	4.19799	0.0338917	DCLRE1B, ACHE, SPPL2B, CBY1, PTH1R, DNPH1, MYOM3, GOLGA5, AOX4, TRIM68, IKBKG, ABCD1, PDK2, BCAS1, EPM2A, GEN1, KCNH2, CEP131, SETMAR, DARS2, TAP1, HNF1B, ADRA2C, KNSTRN, NAALADL1, ANO1, ALDH1A3, PEX7, MAG, MSH2, IRF3, RABL3, TARS2, TRIM34A, CANT1, FECH, FICD, CCDC103, SMIM1, ZBTB4, RASIP1, CLN6, WRN, TERT, PPCS, RAB11FIP2, RBM11, BARD1, SYT3, STAT1, TREX1, EPHX2, FZD9, NAGA, COQ9, TPD52L2, TPCN1…	1204	804	18371	1.27153	1	1	0.992081
GOTERM_MF_DIRECT	GO:0004725~protein tyrosine phosphatase activity	13	0.814536	0.0367553	EPM2A, PTPRU, DUSP2, DUSP19, DUSP15, PTPDC1, PALD1, CDC25B, DUSP12, DUSP23, PTP4A3, ACP1, PTPN3	1204	103	18371	1.92581	1	1	0.992081
GOTERM_MF_DIRECT	GO:0070513~death domain binding	3	0.18797	0.0375146	DAP, CRADD, TRADD	1204	5	18371	9.15498	1	1	0.992081
GOTERM_MF_DIRECT	GO:0016627~oxidoreductase activity, acting on the CH-CH group of donors	6	0.37594	0.0381396	ACAD8, COX15, ACAD9, SRD5A3, ACAD11, DHODH	1204	29	18371	3.15689	1	1	0.992081
GOTERM_MF_DIRECT	GO:0008173~RNA methyltransferase activity	4	0.250627	0.0394679	METTL3, BCDIN3D, TRMT2A, MRM1	1204	12	18371	5.0861	1	1	0.992081
GOTERM_MF_DIRECT	GO:0016773~phosphotransferase activity, alcohol group as acceptor	5	0.313283	0.044806	ADPGK, SHPK, POMK, GCK, GALK2	1204	21	18371	3.63293	1	1	0.992081
GOTERM_MF_DIRECT	GO:0002161~aminoacyl-tRNA editing activity	4	0.250627	0.0488745	LARS, TARS2, VARS2, DTD2	1204	13	18371	4.69486	1	1	0.992081
GOTERM_MF_DIRECT	GO:0016758~transferase activity, transferring hexosyl groups	6	0.37594	0.0490501	B3GNT9, ALG8, ALG6, B3GALT6, B3GALT5, GGTA1	1204	31	18371	2.95322	1	1	0.992081
GOTERM_MF_DIRECT	GO:0050660~flavin adenine dinucleotide binding	10	0.626566	0.0518566	DUS2, ACAD8, AOX4, TXNRD3, AIFM1, ILVBL, ACAD9, ACAD11, DUS4L, FMO5	1204	74	18371	2.06193	1	1	0.992081
GOTERM_MF_DIRECT	GO:0003688~DNA replication origin binding	5	0.313283	0.0520232	ORC5, MCM8, ORC3, MCM3, MCM6	1204	22	18371	3.4678	1	1	0.992081
GOTERM_MF_DIRECT	GO:0017116~single-stranded DNA-dependent ATP-dependent DNA helicase activity	5	0.313283	0.0520232	RFC5, RFC2, MCM8, MCM3, MCM6	1204	22	18371	3.4678	1	1	0.992081
GOTERM_MF_DIRECT	GO:0017171~serine hydrolase activity	3	0.18797	0.0538611	ACHE, NCEH1, PLA2G6	1204	6	18371	7.62915	1	1	0.992081
GOTERM_MF_DIRECT	GO:0009378~four-way junction helicase activity	3	0.18797	0.0538611	WRN, RECQL5, RECQL	1204	6	18371	7.62915	1	1	0.992081
GOTERM_MF_DIRECT	GO:0016301~kinase activity	55	3.44612	0.0547512	RET, ADPGK, ZMYND8, PIK3CD, KNDC1, RPS6KA4, EEF2K, RPS6KA5, NMRK1, CDK20, TK2, NEK3, IKBKG, PDK2, PSKH1, PDGFRB, RPS6KL1, EPHA8, FN3KRP, NME4, TYK2, HCK, NME6, PDIK1L, SHPK, ULK3, PICK1, PFKFB1, MVK, PNKP, DGUOK, STK36, CCL3, PTK2B, MAP2K5, FN3K, MPP3, NEK4, UQCC3, TPK1, GLYCTK, LIMK1, DCLK3, GCK, SBK3, MAPK11, FER, NAGK, ADCK2, ADCK1, ETNK2, POMK, GALK2, ATR, NEK11	1204	662	18371	1.26768	1	1	0.992081
GOTERM_MF_DIRECT	GO:0005272~sodium channel activity	6	0.37594	0.0551255	HCN4, HCN3, SCNN1A, SCN5A, ASIC2, SCN2B	1204	32	18371	2.86093	1	1	0.992081
GOTERM_MF_DIRECT	GO:0030145~manganese ion binding	9	0.56391	0.0609619	EXTL2, NUDT7, WRN, NEK4, XPNPEP3, MPPE1, B4GALT7, PRIMPOL, PCK2	1204	65	18371	2.11269	1	1	0.992081
GOTERM_MF_DIRECT	GO:0005544~calcium-dependent phospholipid binding	8	0.501253	0.0663939	C2CD5, SYT3, DOC2A, SYT12, PLA2G4E, ANXA7, CPNE2, SYT17	1204	55	18371	2.21939	1	1	0.992081
GOTERM_MF_DIRECT	GO:0016409~palmitoyltransferase activity	5	0.313283	0.0682293	ZDHHC23, ZDHHC12, ZDHHC6, ZDHHC24, ZDHHC15	1204	24	18371	3.17881	1	1	0.992081
GOTERM_MF_DIRECT	GO:0043015~gamma-tubulin binding	6	0.37594	0.0685176	OFD1, RAD51D, CEP57L1, DIXDC1, BRCA2, NDRG1	1204	34	18371	2.69264	1	1	0.992081
GOTERM_MF_DIRECT	GO:0004722~protein serine/threonine phosphatase activity	11	0.689223	0.0694689	EPM2A, DUSP23, DUSP2, PPP3CC, UBLCP1, DUSP19, SSU72, DUSP15, RPAP2, CPPED1, PPM1F	1204	90	18371	1.8649	1	1	0.992081
GOTERM_MF_DIRECT	GO:0032977~membrane insertase activity	4	0.250627	0.0705943	MMGT2, COX18, EMC2, EMC9	1204	15	18371	4.06888	1	1	0.992081
GOTERM_MF_DIRECT	GO:0017176~phosphatidylinositol N-acetylglucosaminyltransferase activity	3	0.18797	0.0721941	PIGP, PIGYL, PIGH	1204	7	18371	6.53927	1	1	0.992081
GOTERM_MF_DIRECT	GO:0048038~quinone binding	4	0.250627	0.0828122	VKORC1, H2-KE6, CBR4, DHODH	1204	16	18371	3.81458	1	1	0.992081
GOTERM_MF_DIRECT	GO:0008094~DNA-dependent ATPase activity	6	0.37594	0.083545	RAD51D, RAD51C, MSH2, XRCC5, TTF2, SMARCA2	1204	36	18371	2.54305	1	1	0.992081
GOTERM_MF_DIRECT	GO:0019706~protein-cysteine S-palmitoyltransferase activity	5	0.313283	0.0867215	ZDHHC23, ZDHHC12, ZDHHC6, ZDHHC24, ZDHHC15	1204	26	18371	2.93429	1	1	0.992081
GOTERM_MF_DIRECT	GO:0019905~syntaxin binding	9	0.56391	0.0918474	UNC13C, SYT3, SCFD1, SYT12, HECTD3, SCFD2, CAV1, SYT17, TPCN1	1204	71	18371	1.93415	1	1	0.992081
GOTERM_MF_DIRECT	GO:0031730~CCR5 chemokine receptor binding	3	0.18797	0.0921838	STAT1, CCL4, CCL3	1204	8	18371	5.72186	1	1	0.992081
GOTERM_MF_DIRECT	GO:0008296~3'-5'-exodeoxyribonuclease activity	3	0.18797	0.0921838	TATDN1, TREX1, POLD1	1204	8	18371	5.72186	1	1	0.992081
GOTERM_MF_DIRECT	GO:0019104~DNA N-glycosylase activity	3	0.18797	0.0921838	NTHL1, OGG1, NEIL1	1204	8	18371	5.72186	1	1	0.992081
GOTERM_MF_DIRECT	GO:0003690~double-stranded DNA binding	17	1.06516	0.0951553	JUN, XRCC5, STAT1, PNKP, TREX1, IFI203, SETMAR, MTHFS, MTERF1B, MTERF1A, GTF2H4, NR3C2, RAD51AP1, RAD50, MSH2, NTHL1, HES5	1204	171	18371	1.51691	1	1	0.992081
GOTERM_MF_DIRECT	GO:0042162~telomeric DNA binding	5	0.313283	0.0967846	CTC1, TERT, XRCC5, POT1A, TELO2	1204	27	18371	2.82561	1	1	0.992081
KEGG_PATHWAY	mmu01100:Metabolic pathways	148	9.27318	1.00988e-08	DPAGT1, GALNT18, H2-KE6, ATP12A, HNMT, HDDC3, NSDHL, NAGLU, FLAD1, CHAC2, MLYCD, CAR12, PDE8B, EARS2, NUDT12, MCCC2, ARSA, ALG8, ALG6, ENTPD4, OXSM, ALG5, DHDH, SETMAR, PIPOX, ALG12, ALG1, GANC, DCTD, DPM2, SHPK, HMBS, MPPE1, LIPT2, PFKFB1, ISYNA1, FECH, COX15, PDE1B, GMPR, PLA2G6, DGUOK, PPCS, HLCS, KDSR, LTA4H, PRODH, HMGCLL1, ST3GAL1, PCK2, ST3GAL3, TGDS, EPHX2, SRD5A3, AZIN2, B3GALT6, MTHFS, …	533	1609	8941	1.543	3.23161e-06	3.24171e-06	3.12053e-06
KEGG_PATHWAY	mmu03460:Fanconi anemia pathway	15	0.93985	9.82896e-07	FANCI, MUS81, FANCL, RPA2, FANCC, MLH1, FANCE, BRCA2, FANCG, RAD51C, RPA3, POLI, TELO2, FAN1, ATR	533	51	8941	4.93378	0.000314477	0.000157755	0.000151857
KEGG_PATHWAY	mmu01240:Biosynthesis of cofactors	25	1.56642	9.70549e-06	LIPT2, FECH, COX15, ALAD, ALDH1B1, PPCS, FLAD1, NAPRT, GMPPA, EARS2, VKORC1, ADSL, TPK1, OXSM, CAD, NME4, NMNAT3, DHODH, COQ3, COQ2, NME6, HMBS, ALPL, MOCS1, BCAT2	533	152	8941	2.75902	0.00310095	0.000703323	0.000677031
KEGG_PATHWAY	mmu04146:Peroxisome	18	1.12782	9.71995e-06	ABCD4, PECR, MVK, EPHX2, ECH1, PIPOX, PEX2, PEX7, NUDT7, AMACR, PXMP4, HACL1, MLYCD, DECR2, ABCD1, HMGCLL1, PAOX, NUDT12	533	86	8941	3.51102	0.00310557	0.000703323	0.000677031
KEGG_PATHWAY	mmu00563:Glycosylphosphatidylinositol (GPI)-anchor biosynthesis	10	0.626566	1.09552e-05	PIGS, DPM2, PIGB, PIGP, PIGYL, MPPE1, PIGL, PIGW, PIGG, PIGH	533	26	8941	6.45187	0.00349954	0.000703323	0.000677031
KEGG_PATHWAY	mmu05168:Herpes simplex virus 1 infection	51	3.19549	2.00616e-05	ZFP964, ZFP689, ZFP128, ZFP688, GM5141, ZFP768, TRADD, ZFP647, PIK3CD, ZFP82, AW146154, CASP9, IKBKG, ZFP641, ZFP39, ZFP456, ZFP455, ZFP658, TAP1, ZFP94, ZFP617, TYK2, ZFP93, IRF3, RSL1, ZFP786, AU041133, ZFP109, ZFP108, ZFP60, ZFP14, E430018J23RIK, ZFP182, ZFP54, ZFP663, BID, ZFP661, ZFP799, ZFP677, EIF2B3, ZFP114, STAT1, ZFP879, STAT2, AI987944, ZFP65, ZFP354B, ZFP872, ZFP113, ZFP595, MYD88	533	459	8941	1.86387	0.00639921	0.00107329	0.00103317
KEGG_PATHWAY	mmu03430:Mismatch repair	8	0.501253	0.000197431	RFC5, MSH2, RFC2, RPA3, POLD1, RPA2, MLH1, MLH3	533	22	8941	6.09995	0.0612294	0.00905361	0.00871516
KEGG_PATHWAY	mmu00240:Pyrimidine metabolism	11	0.689223	0.00152085	NT5C, DCTD, CANT1, NME6, RRM2B, ENTPD4, CAD, TK2, NME4, NT5M, DHODH	533	56	8941	3.29506	0.385559	0.0610241	0.0587428
KEGG_PATHWAY	mmu00510:N-Glycan biosynthesis	10	0.626566	0.00244541	DPAGT1, DPM2, GANAB, ALG8, ALG6, ALG5, SRD5A3, MAN1C1, ALG12, ALG1	533	50	8941	3.35497	0.54319	0.0798298	0.0768455
KEGG_PATHWAY	mmu03440:Homologous recombination	9	0.56391	0.00248691	BARD1, MUS81, RAD50, RAD51D, RAD51C, RPA3, POLD1, RPA2, BRCA2	533	41	8941	3.68229	0.549232	0.0798298	0.0768455
KEGG_PATHWAY	mmu03420:Nucleotide excision repair	9	0.56391	0.0033997	RFC5, RFC2, RPA3, POLD1, RPA2, XPC, GTF2H3, GTF2H4, DDB2	533	43	8941	3.51102	0.663702	0.0992095	0.0955008
KEGG_PATHWAY	mmu03030:DNA replication	8	0.501253	0.00396914	RFC5, RNASEH1, RFC2, RPA3, POLD1, MCM3, RPA2, MCM6	533	35	8941	3.83425	0.719912	0.106174	0.102205
KEGG_PATHWAY	mmu03410:Base excision repair	8	0.501253	0.00468013	PARP2, NTHL1, MPG, OGG1, POLD1, XRCC1, POLL, NEIL1	533	36	8941	3.72775	0.777128	0.115478	0.111161
KEGG_PATHWAY	mmu00970:Aminoacyl-tRNA biosynthesis	11	0.689223	0.00529123	RARS2, DARS, SARS2, LARS, PARS2, DARS2, TARS2, VARS2, CARS2, EARS2, WARS2	533	66	8941	2.79581	0.816894	0.115478	0.111161
KEGG_PATHWAY	mmu00230:Purine metabolism	17	1.06516	0.00543943	ADSL, CANT1, ENTPD4, PDE1B, GMPR2, GMPR, NME4, AMPD3, ADCY7, HDDC3, NT5C, DGUOK, NME6, RRM2B, NT5M, PDE8B, GART	533	133	8941	2.14415	0.82542	0.115478	0.111161
KEGG_PATHWAY	mmu03450:Non-homologous end-joining	5	0.313283	0.00575593	RAD50, XRCC4, XRCC5, POLM, POLL	533	13	8941	6.45187	0.842325	0.115478	0.111161
KEGG_PATHWAY	mmu00760:Nicotinate and nicotinamide metabolism	8	0.501253	0.00975396	NT5C, AOX4, NMRK1, NAPRT, SIRT5, NMNAT3, NT5M, NUDT12	533	41	8941	3.27314	0.956569	0.184178	0.177293
KEGG_PATHWAY	mmu05224:Breast cancer	17	1.06516	0.0138002	JAG2, JUN, WNT2B, EGF, FZD9, PIK3CD, WNT7A, WNT9A, BRCA2, DLL1, DLL3, DDB2, FGF5, FGF15, FGF18, HES5, WNT3	533	147	8941	1.93995	0.988284	0.238297	0.229389
KEGG_PATHWAY	mmu04142:Lysosome	16	1.00251	0.0141048	ARSA, HGSNAT, ENTPD4, IDUA, NAGA, AP4B1, AP3B2, SGSH, GALNS, AP3M2, GGA1, NAGLU, SLC17A5, ACP2, PPT2, AP1M1	533	135	8941	1.98813	0.989387	0.238297	0.229389
KEGG_PATHWAY	mmu00280:Valine, leucine and isoleucine degradation	9	0.56391	0.0187405	ACAD8, MCCC2, AOX4, PCCA, ALDH1B1, BCKDHB, ACSF3, HMGCLL1, BCAT2	533	57	8941	2.64866	0.997651	0.300785	0.28954
KEGG_PATHWAY	mmu00061:Fatty acid biosynthesis	5	0.313283	0.0235042	OXSM, H2-KE6, ACSF3, MCAT, CBR4	533	19	8941	4.41444	0.999505	0.359279	0.345848
KEGG_PATHWAY	mmu04020:Calcium signaling pathway	23	1.4411	0.0283699	RET, PDGFRB, EGF, PDE1B, ITPR1, CACNA1D, HTR4, PHKA2, ADCY7, GRM1, TPCN1, TRHR, FGF5, CACNA1I, EDNRA, FGF15, P2RX4, PPP3CC, ADORA2A, FGF18, PTK2B, PLCD3, NTSR1	533	240	8941	1.60759	0.9999	0.413942	0.398468
KEGG_PATHWAY	mmu04623:Cytosolic DNA-sensing pathway	9	0.56391	0.0322764	IL33, IRF3, POLR3B, POLR3GL, POLR3C, TREX1, CCL4, IL18, IKBKG	533	63	8941	2.39641	0.999972	0.442075	0.425548
KEGG_PATHWAY	mmu00531:Glycosaminoglycan degradation	5	0.313283	0.0330523	GALNS, HGSNAT, NAGLU, IDUA, SGSH	533	21	8941	3.99401	0.999979	0.442075	0.425548
KEGG_PATHWAY	mmu00515:Mannose type O-glycan biosynthesis	5	0.313283	0.0445557	POMT2, FKRP, POMT1, POMK, ST3GAL3	533	23	8941	3.64671	1	0.572095	0.550709
KEGG_PATHWAY	mmu01250:Biosynthesis of nucleotide sugars	6	0.37594	0.0727369	GALE, NAGK, TGDS, GMPPA, GCK, GALK2	533	38	8941	2.64866	1	0.893449	0.860049
KEGG_PATHWAY	mmu04658:Th1 and Th2 cell differentiation	10	0.626566	0.077269	JAG2, MAPK11, JUN, PPP3CC, STAT1, TYK2, IKBKG, NFKBIE, DLL1, DLL3	533	88	8941	1.90623	1	0.893449	0.860049
KEGG_PATHWAY	mmu00740:Riboflavin metabolism	3	0.18797	0.0779332	FLAD1, ACP2, ACP1	533	8	8941	6.29057	1	0.893449	0.860049

## Sheet: 2hvs6h up
Category	Term	Count	%	PValue	Genes	List Total	Pop Hits	Pop Total	Fold Enrichment	Bonferroni	Benjamini	FDR
GOTERM_BP_DIRECT	GO:0006357~regulation of transcription from RNA polymerase II promoter	244	17.2073	1.52957e-43	EHF, ZFP169, ZFP961, CCNC, ZFP606, IKZF4, ELK4, 2610044O15RIK8, A430033K04RIK, ZFP160, CREB3L2, BBX, SOX8, CCNL2, ZFP282, ZFP960, SOX7, ZFP287, PKNOX2, ZFP619, RFX1, SOX10, MED7, ZSCAN20, ZFP292, ZSCAN22, ZSCAN21, RFX5, ATF7, ZFP7, ZFP9, ZFP623, ZBTB8A, ZFP748, ZFP747, ZFP868, ZFP626, ZFP746, ZFP867, ZFP866, ZFP628, ZBTB3, NRBF2, PATZ1, ZBED6, ZBED3, STAT5B, ZFP873, ZFP758, NR2F1, KTI12, ST18, ZB…	1206	1585	19672	2.51109	6.1045e-40	6.10297e-40	6.09991e-40
GOTERM_BP_DIRECT	GO:0006355~regulation of transcription, DNA-templated	120	8.46262	2.90945e-07	EHF, ZBTB24, AHR, RORB, ETS2, ELK4, ZFP30, CREB3L2, SOX8, ZFP37, SOX7, ZFP287, ZFP39, PKNOX2, RALGAPA1, ZBTB38, TBR1, RFX1, HCFC2, MYT1, POU3F2, SOX10, ZSCAN21, RFX5, ATF7, AJUBA, ZFP746, ZFP866, KMT2B, ZFP507, ZFP628, ZFP60, NPAS2, SCRT2, SBNO2, ZFP58, MIER1, SAFB2, DVL2, MBIP, PATZ1, ZFP59, ZKSCAN1, ZFP583, ZFP341, STAT5B, ZFHX2, ESRRB, MTERF4, NR2F1, NFXL1, SMAD9, MTERF1A, ZFHX4, ST18, ESR2, Z…	1206	1225	19672	1.59789	0.00116049	0.000580436	0.000580145
GOTERM_BP_DIRECT	GO:0000122~negative regulation of transcription from RNA polymerase II promoter	96	6.7701	3.06093e-06	ZFP128, TCERG1, ZFP202, ZFP961, ZFP169, THRB, ZFP763, IGBP1B, TRAF3IP1, BHLHE41, ZFP81, PRDM2, ZFP955A, ZFP955B, AHR, ETS2, CDC73, GLI2, ELK4, DMBX1, FLCN, A430033K04RIK, ZFP120, MLX, DNMT3B, SOX8, ZFP282, ZFP37, ZFP882, GABPA, MEN1, ZFP777, PIAS4, ZHX2, MYOCD, USP3, ZFP459, ZFP536, PAWR, DICER1, HCFC2, CBFA2T2, SOX10, AEBP2, RFX5, LCOR, ATF7, ZFP9, AJUBA, RSL1, HDAC4, ZBTB8A, ZFP748, ZFP626, ZFP…	1206	967	19672	1.61937	0.0121419	0.00407103	0.00406899
GOTERM_BP_DIRECT	GO:0045944~positive regulation of transcription from RNA polymerase II promoter	110	7.7574	3.1217e-05	TCERG1, EHF, CCNT2, MAML2, ARID4A, PRDM2, CCNC, UBE3A, AHR, RORB, ETS2, IKZF4, ELK4, CREB3L2, POGZ, DPF2, SOX8, MEN1, CDON, ACVR1, ZFP335, ZBTB38, LMO2, WNT5A, TBR1, DICER1, MYT1, POU3F2, SOX10, ZFP292, ZSCAN21, RFX5, ATF7, RAD54L2, MAML3, ZFP451, KMT2D, AKNA, ZFP746, PRDM15, NRF1, NPAS2, SBNO2, ZFP53, DVL2, FADD, PATZ1, ZBED4, ZBED3, STAT5B, ZFP758, ESRRB, NR2F1, IGF1, DLX6OS1, ST18, ESR2, BMP3,…	1206	1213	19672	1.47922	0.11714	0.0311389	0.0311233
GOTERM_BP_DIRECT	GO:0008360~regulation of cell shape	22	1.55148	0.000470615	GM14137, RHOBTB3, RHOG, SHROOM3, SEMA3E, RHOD, ERMN, RHOBTB2, EPS8, VIL1, FGD4, STRIP2, DLG1, PALMD, P2RY1, KIT, CDC42EP2, CDC42EP1, MYH9, PLEKHO1, BVES, BRWD3	1206	154	19672	2.33025	0.847206	0.375551	0.375363
GOTERM_BP_DIRECT	GO:0050966~detection of mechanical stimulus involved in sensory perception of pain	7	0.493653	0.00127502	CXCL12, TRPA1, KCNA1, ITGA2, PAWR, HTR2A, SCN1A	1206	21	19672	5.43726	0.993853	0.811556	0.811149
GOTERM_BP_DIRECT	GO:0042391~regulation of membrane potential	17	1.19887	0.00188562	GABRQ, POPDC3, GABRA1, GABRB1, KCNJ11, CHRNA5, KCNH7, LRRK2, KCNA1, KCNH8, CHRNA7, GABRA4, DLG1, CHRNE, BVES, SCN1A, HCN1	1206	116	19672	2.39052	0.999465	0.811556	0.811149
GOTERM_BP_DIRECT	GO:0045892~negative regulation of transcription, DNA-templated	60	4.23131	0.00208886	CREBZF, THRB, BHLHE41, ARID4A, RORB, AHR, IKZF4, DMBX1, FLCN, A430033K04RIK, SIX3, MLX, DNMT3B, DPF2, SOX8, SOX7, TRIM66, MEN1, CDK5RAP2, ZFP777, PIAS4, ZHX2, ZBTB38, WNT5A, KCTD1, TBR1, ZBTB33, CBFA2T2, SOX10, TRIM11, RSL1, HDAC4, MEG3, ZFP748, SHC1, ZFP746, DDX20, PRICKLE1, ASCL1, HDAC9, ARNTL, SBNO2, BCLAF1, ZFP263, ZFP382, PATZ1, ZBED6, ATF7IP, PHC2, ESRRB, WWP1, PHC3, PER2, YEATS2, NOSTRIN, …	1206	657	19672	1.48966	0.999763	0.811556	0.811149
GOTERM_BP_DIRECT	GO:0030032~lamellipodium assembly	9	0.634697	0.00216899	P2RY12, FGD4, SPATA13, KIT, WHAMM, AJUBA, WASF2, RHOD, NCK1	1206	39	19672	3.76426	0.999828	0.811556	0.811149
GOTERM_BP_DIRECT	GO:0007015~actin filament organization	20	1.41044	0.00223684	ACTN1, RHOBTB3, RHOG, SHROOM3, RHOD, ERMN, CD2AP, RHOBTB2, ARHGAP12, ENAH, MYO1E, DLG1, MYO1C, FAT1, SPIRE1, ABL2, WHAMM, BCAR1, ZBED3, NCK1	1206	151	19672	2.1605	0.999869	0.811556	0.811149
GOTERM_BP_DIRECT	GO:0030036~actin cytoskeleton organization	24	1.69252	0.00223737	PRR5, KANK1, GAS2L3, SHC1, CTTNBP2, ROCK2, ACTN1, RHOG, SHROOM3, TESK2, SSH1, ENAH, PDLIM1, NUAK2, TRIP10, CDC42EP2, SPIRE1, ABL2, FLNB, PDLIM5, WASF2, SH2B2, ARHGEF5, BCAR1	1206	197	19672	1.98722	0.999869	0.811556	0.811149
GOTERM_BP_DIRECT	GO:0007399~nervous system development	43	3.03244	0.0025768	CHODL, NRP1, UNC119B, AKNA, INTU, SEMA3A, D16ERTD472E, NDNF, SEMA3E, LRP2, EFNA5, ASCL1, HDAC9, IGSF9, ACVR1C, FUT9, SLITRK1, BOC, IGF2BP1, DPF2, CHAC1, SLIT2, DIP2B, PRPS1L3, SH2B2, CDON, SRRM4, ZHX2, FZD3, MAP1S, SEMA4B, SIGMAR1, NR2F1, IGF1, MYT1, POU3F2, ENAH, TTLL7, SPRY3, NUMB, KCTD11, CNTN3, ERCC6	1206	437	19672	1.60505	0.999966	0.856787	0.856358
GOTERM_BP_DIRECT	GO:0090263~positive regulation of canonical Wnt signaling pathway	16	1.12835	0.00288263	KANK1, CSNK1G3, JRK, LRRK2, PRDM15, GSKIP, NLE1, ARNTL, RNF146, PPM1B, PEG12, RSPO3, RECK, CSNK1G1, ZBED3, WLS	1206	110	19672	2.37262	0.99999	0.884747	0.884304
GOTERM_BP_DIRECT	GO:0007268~chemical synaptic transmission	23	1.622	0.00325485	GABRQ, GABRA1, CHRM3, GABRB1, CHRNA5, NPY5R, CHRNA7, GM21985, GABRA4, MINK1, HTR1B, HTR2A, CARTPT, CACNB2, DLG1, SV2C, PTCHD1, CHRNE, SYT10, PNOC, SLITRK5, SLC12A6, APBA3	1206	191	19672	1.96425	0.999998	0.927631	0.927166
GOTERM_BP_DIRECT	GO:0002076~osteoblast development	6	0.423131	0.00482848	HDAC4, TNN, SATB2, PTHLH, MEN1, GLI2	1206	19	19672	5.15109	1	1	0.999749
GOTERM_BP_DIRECT	GO:0016310~phosphorylation	54	3.80818	0.00489281	PRR5, PI4K2B, LRRK2, TESK2, MYLK3, MYLK, STK10, RPS6KA6, SLK, TLK2, PRKG2, PDK3, RIOK1, MAP3K9, IKBKE, MAP3K5, MAP2K3, ACVR1, CSNK1G3, CDKL5, CHUK, RIPK2, IPMK, MINK1, HUNK, DYRK1B, PRKCA, ERN1, MAK, KIT, SIK3, ALPK1, TSSK1, EPHA3, GNE, CSNK1G1, IPPK, ROCK2, TTN, NUAK2, ACVR1C, GRK5, STK38L, ABL2, RICTOR, TRPM7, MAPK4, PTK6, HIPK3, PIKFYVE, MAP3K19, ALDH18A1, MAP3K14, PFKP	1206	601	19672	1.46562	1	1	0.999749
GOTERM_BP_DIRECT	GO:0007520~myoblast fusion	7	0.493653	0.00507563	ADAMTS15, TANC1, MYOF, DYRK1B, MYH9, PLEKHO1, CDON	1206	27	19672	4.22898	1	1	0.999749
GOTERM_BP_DIRECT	GO:0045893~positive regulation of transcription, DNA-templated	58	4.09027	0.00571967	EHF, RORB, AHR, ETS2, GLI2, PHF8, ING2, MED13, MSANTD1, CREB3L2, SOX8, SOX7, ZFP287, MEN1, MAP3K5, CDK5RAP2, TRP53INP1, MAP2K3, ACVR1, MYOCD, ANKRD49, CHUK, WNT5A, RHOG, MSL2, ARNT, DYRK1B, ACTR8, SOX10, KLF15, TFDP1, CREB1, ZSCAN21, TRIM16, CREB5, HDAC4, MEG3, SHC1, KMT2B, ZBTB48, RNF6, NPAS2, ARNTL, RAI1, HAS3, NRBF2, PATZ1, MAP2K7, BANP, ATF7IP, NFYA, ESRRB, SMAD9, IGF1, ESR2, SP1, REL, DCP1A	1206	661	19672	1.43129	1	1	0.999749
GOTERM_BP_DIRECT	GO:0099560~synaptic membrane adhesion	7	0.493653	0.00613103	SLITRK1, SLITRK3, LRRC4C, EFNA5, CDH9, EPHA3, PCDH17	1206	28	19672	4.07794	1	1	0.999749
GOTERM_BP_DIRECT	GO:0006813~potassium ion transport	17	1.19887	0.00687102	KCNJ6, SLC24A4, KCNJ11, KCNH7, KCNA1, KCNH8, KCNC3, KCNJ16, KCNA4, CPOX, KCNS2, KCNS3, KCNMB2, SCN4A, KCNJ1, KCNJ3, HCN1	1206	132	19672	2.10076	1	1	0.999749
GOTERM_BP_DIRECT	GO:0035556~intracellular signal transduction	42	2.96192	0.00701232	SHC3, SHC1, ROCK2, LRRK2, ADCY8, RPS6KA6, NUAK2, RASSF5, TLK2, DVL2, STK38L, SOCS6, PAG1, SH2B2, MAPK4, GUCY1A2, STAC, PLCL1, PLCL2, MINK1, HUNK, ARHGAP29, PRKCA, GAB2, NET1, TGFBR3, KCTD9, DEPDC1B, PIKFYVE, ADCY9, MAK, ASB8, SPATA13, KIT, RASA2, SIK3, PLEKHM1, PLCH1, RAPGEF5, TSSK1, ARHGEF5, DGKH	1206	449	19672	1.52582	1	1	0.999749
GOTERM_BP_DIRECT	GO:0006468~protein phosphorylation	53	3.73766	0.00732434	SCYL3, CCNT2, LRRK2, TESK2, MYLK3, MYLK, STK10, RPS6KA6, SLK, TLK2, PRKG2, PDK3, MAP3K9, IKBKE, MAP3K5, ACVR1, CSNK1G3, MORC3, CDKL5, CHUK, RIPK2, IGFBP3, WNT5A, MINK1, HUNK, DYRK1B, PRKCA, TEX14, ATG14, ERN1, CREB1, PEAK1, MAK, KIT, SIK3, ALPK1, TSSK1, EPHA3, CSNK1G1, ROCK2, TTN, NUAK2, ACVR1C, GRK5, STK38L, ABL2, TRPM7, MAP2K7, SMAD9, PTK6, HIPK3, MAP3K19, MAP3K14	1206	600	19672	1.44087	1	1	0.999749
GOTERM_BP_DIRECT	GO:0007257~activation of JUN kinase activity	8	0.564175	0.00753541	ERN1, FGD4, RIPK2, WNT5A, MUL1, MAP3K9, ERCC6, MAP2K7	1206	38	19672	3.43406	1	1	0.999749
GOTERM_BP_DIRECT	GO:0048041~focal adhesion assembly	7	0.493653	0.00870622	PEAK1, ITGA2, ACTN1, TESK2, WHAMM, AJUBA, RHOD	1206	30	19672	3.80608	1	1	0.999749
GOTERM_BP_DIRECT	GO:0016477~cell migration	29	2.04513	0.00894116	NRP1, BRAT1, RHOBTB3, CLEC14A, LAMC1, IQGAP1, SYDE1, STRIP2, PODXL, CTHRC1, NCK1, WNT5A, FNDC3B, PTK6, GAB2, RHOD, CD2AP, TGFBR3, DEPDC1B, PEAK1, SPATA13, FAT1, CASS4, SNAI2, ADAM9, AVL9, EPHA3, CD44, BCAR1	1206	284	19672	1.66564	1	1	0.999749
GOTERM_BP_DIRECT	GO:0045668~negative regulation of osteoblast differentiation	11	0.77574	0.00900069	GDF10, HDAC4, TWSG1, TNN, FNDC3B, ID3, AHR, TMEM64, RORB, AREG, MEN1	1206	69	19672	2.60043	1	1	0.999749
GOTERM_BP_DIRECT	GO:0051260~protein homooligomerization	16	1.12835	0.00950358	KCNA1, ZFP746, KCNC3, KCNA4, KCTD1, ADCY8, KCTD6, IKZF4, KCTD8, KCTD9, KCNS2, PEG10, KCNS3, KCTD11, KCTD12B, KCTD16	1206	125	19672	2.08791	1	1	0.999749
GOTERM_BP_DIRECT	GO:0001933~negative regulation of protein phosphorylation	14	0.987306	0.0101332	ANGPT1, ZFP418, TRAF3IP1, LRRK2, IGFBP3, CHRNA7, PRKCA, PRR5L, ATG14, CD109, MYADM, SLIT2, MEN1, ZBED3	1206	103	19672	2.21713	1	1	0.999749
GOTERM_BP_DIRECT	GO:0006930~substrate-dependent cell migration, cell extension	4	0.282087	0.0101713	P2RY12, NRP1, ABL2, NCK1	1206	8	19672	8.15589	1	1	0.999749
GOTERM_BP_DIRECT	GO:0045663~positive regulation of myoblast differentiation	7	0.493653	0.0102485	XKR8, IGFBP3, BOC, LRRC8A, HIF1AN, CDON, MAP3K5	1206	31	19672	3.6833	1	1	0.999749
GOTERM_BP_DIRECT	GO:0008033~tRNA processing	13	0.916784	0.0121038	PUS3, POP1, ADAT3, RPUSD4, DTWD2, CTU2, CTU1, TRMT5, TRMT12, LCMT2, TRMT11, TRDMT1, TRMT1L	1206	94	19672	2.25588	1	1	0.999749
GOTERM_BP_DIRECT	GO:0030335~positive regulation of cell migration	27	1.90409	0.012881	PRR5, ONECUT2, ROCK2, SYNPO2, SEMA3A, SEMA3E, SYNE2, MYLK, PODXL, PDGFC, ACVR1, SEMA4B, MCAM, PRKCA, IGF1, RHOD, VIL1, CXCL12, MYO1C, KIT, CASS4, MYADM, NUMB, SNAI2, ADAM9, ITGA5, BCAR1	1206	266	19672	1.65571	1	1	0.999749
GOTERM_BP_DIRECT	GO:0001764~neuron migration	17	1.19887	0.0134448	NRP1, FZD3, CDKL5, SATB2, SEMA3A, CEP85L, NR2F1, NDNF, ASCL1, PEX13, ESR2, UNK, CXCL12, TNN, APBB2, FAT3, LRP12	1206	142	19672	1.95282	1	1	0.999749
GOTERM_BP_DIRECT	GO:0036289~peptidyl-serine autophosphorylation	4	0.282087	0.0145689	ERN1, PIKFYVE, PRKG2, PRKCA	1206	9	19672	7.24968	1	1	0.999749
GOTERM_BP_DIRECT	GO:0046578~regulation of Ras protein signal transduction	4	0.282087	0.0145689	FLCN, SYDE1, ICMT, SH2B2	1206	9	19672	7.24968	1	1	0.999749
GOTERM_BP_DIRECT	GO:0061549~sympathetic ganglion development	4	0.282087	0.0145689	NRP1, FZD3, SEMA3A, ASCL1	1206	9	19672	7.24968	1	1	0.999749
GOTERM_BP_DIRECT	GO:0030334~regulation of cell migration	15	1.05783	0.0150823	DDX58, LAMA4, MINK1, KIF14, OSGIN1, MYSM1, TTBK2, FRMD5, SLK, CXCL12, TNN, SPATA13, AJUBA, EPHA3, NCK1	1206	120	19672	2.03897	1	1	0.999749
GOTERM_BP_DIRECT	GO:0019222~regulation of metabolic process	6	0.423131	0.0162704	NPBWR1, LEPR, S1PR3, GPR3, GPR6, SH2B2	1206	25	19672	3.91483	1	1	0.999749
GOTERM_BP_DIRECT	GO:0007507~heart development	29	2.04513	0.0163004	POPDC3, NRP1, CALCRL, SHC1, PTPRJ, ADM, LRP2, ASCL1, HDAC9, PCSK5, GLI2, TTN, PDLIM1, ACAN, TMEM67, DVL2, UTY, PDLIM5, BVES, ACVR1, DNAH11, MYOCD, MBD2, MTERF4, ID3, ANKS6, RBM20, ATF7, PAM	1206	298	19672	1.58739	1	1	0.999749
GOTERM_BP_DIRECT	GO:0070932~histone H3 deacetylation	5	0.352609	0.0175441	ELK4, PER2, HDAC4, SMARCAD1, HDAC9	1206	17	19672	4.79758	1	1	0.999749
GOTERM_BP_DIRECT	GO:0043116~negative regulation of vascular permeability	5	0.352609	0.0175441	ANGPT1, PDE3A, PTPRJ, ADM, SLIT2	1206	17	19672	4.79758	1	1	0.999749
GOTERM_BP_DIRECT	GO:1902476~chloride transmembrane transport	9	0.634697	0.0181381	GABRQ, GABRA1, GABRB1, GM21985, GABRA4, LRRC8A, SLC12A6, CFTR, ANO3	1206	55	19672	2.6692	1	1	0.999749
GOTERM_BP_DIRECT	GO:0030210~heparin biosynthetic process	4	0.282087	0.0198774	NDST2, ANGPT1, GLCE, XYLT2	1206	10	19672	6.52471	1	1	0.999749
GOTERM_BP_DIRECT	GO:0051646~mitochondrion localization	4	0.282087	0.0198774	BRAT1, LRRK2, MUL1, ZBED3	1206	10	19672	6.52471	1	1	0.999749
GOTERM_BP_DIRECT	GO:0001834~trophectodermal cell proliferation	3	0.211566	0.0207029	ACVR1C, ESRRB, DICER1	1206	4	19672	12.2338	1	1	0.999749
GOTERM_BP_DIRECT	GO:0021828~gonadotrophin-releasing hormone neuronal migration to the hypothalamus	3	0.211566	0.0207029	NRP1, SEMA3A, NDNF	1206	4	19672	12.2338	1	1	0.999749
GOTERM_BP_DIRECT	GO:0031069~hair follicle morphogenesis	7	0.493653	0.0209275	INTU, GORAB, SOSTDC1, LAMC1, DICER1, ATP7A, GLI2	1206	36	19672	3.17173	1	1	0.999749
GOTERM_BP_DIRECT	GO:0098609~cell-cell adhesion	21	1.48096	0.0212413	VEZT, SHC1, ITGA2, CDH9, IGSF9, CD2AP, CDH6, DLG1, CXCL12, DCHS2, CDH10, BOC, FAT1, MYH9, PKP4, FAT3, ITGA5, SLIT2, DSC1, LIMS1, CDON	1206	200	19672	1.71274	1	1	0.999749
GOTERM_BP_DIRECT	GO:0055085~transmembrane transport	38	2.67983	0.0213183	SLC26A2, SLC24A4, ABCD2, KCNA1, KCNC3, AQP9, SLC2A1, SLC7A14, KCNA4, ITPR3, SLC7A1, MFSD8, SV2C, TRPM7, SLC25A42, SLC25A24, SCN1A, TRPC7, TRPC6, TRPA1, ABCA5, KCNH7, KCNH8, ANO3, DISP1, SLC16A13, SLC4A7, SLCO1C1, SLC7A8, KCNS2, KCNS3, SLC25A30, SLC26A7, SLC25A32, SCN4A, SLC25A36, CFTR, HCN1	1206	427	19672	1.45163	1	1	0.999749
GOTERM_BP_DIRECT	GO:0006325~chromatin organization	30	2.11566	0.0228113	HDAC4, KMT2D, CHD9, SATB2, KMT2B, RNF8, ARID4A, LAMC1, FTX, MYSM1, HDAC9, PHF8, ING2, HMGN5, ALKBH4, TLK2, DPF2, SMARCAD1, UTY, MEN1, BANP, CBX8, KDM4C, NPM2, CBX2, USP3, ZFP518A, ZFP518B, AEBP2, ASF1A	1206	320	19672	1.52923	1	1	0.999749
GOTERM_BP_DIRECT	GO:0051216~cartilage development	12	0.846262	0.0230516	BMP3, CR2, HYAL2, SATB2, WNT5A, CREB3L2, SMAD9, TRIP11, COL10A1, DICER1, ATP7A, CD44	1206	91	19672	2.151	1	1	0.999749
GOTERM_BP_DIRECT	GO:0090630~activation of GTPase activity	13	0.916784	0.023555	TBC1D8B, USP6NL, RALGAPA1, WNT5A, RHOG, ARHGAP29, TBC1D2B, ARHGAP24, SYDE1, TBC1D4, TBC1D25, TBC1D10A, ARHGEF5	1206	103	19672	2.05877	1	1	0.999749
GOTERM_BP_DIRECT	GO:0048008~platelet-derived growth factor receptor signaling pathway	7	0.493653	0.0237232	MYO1E, NRP1, PDGFC, ABL2, PTPRJ, IQGAP1, BCAR1	1206	37	19672	3.08601	1	1	0.999749
GOTERM_BP_DIRECT	GO:0032956~regulation of actin cytoskeleton organization	11	0.77574	0.0239043	ROCK2, RHOBTB3, RHOG, RICTOR, IQGAP1, EFNA5, PAM, RHOD, ARHGEF5, EPHA3, RHOBTB2	1206	80	19672	2.24287	1	1	0.999749
GOTERM_BP_DIRECT	GO:0030517~negative regulation of axon extension	6	0.423131	0.0258801	NRP1, SEMA3A, RNF6, DIP2B, SLIT2, ARHGAP4	1206	28	19672	3.49538	1	1	0.999749
GOTERM_BP_DIRECT	GO:0098962~regulation of postsynaptic neurotransmitter receptor activity	5	0.352609	0.030882	AKAP9, NPTX1, NPTX2, DLGAP2, CACNG5	1206	20	19672	4.07794	1	1	0.999749
GOTERM_BP_DIRECT	GO:0030166~proteoglycan biosynthetic process	5	0.352609	0.030882	CHST8, ACAN, CHST12, XYLT2, IGF1	1206	20	19672	4.07794	1	1	0.999749
GOTERM_BP_DIRECT	GO:0034765~regulation of ion transmembrane transport	16	1.12835	0.0324599	KCNJ6, KCNJ11, KCNH7, KCNA1, KCNH8, KCNC3, KCNJ16, KCNA4, CACNB2, KCNS2, KCNS3, SCN4A, KCNJ1, KCNJ3, SCN1A, HCN1	1206	145	19672	1.79992	1	1	0.999749
GOTERM_BP_DIRECT	GO:0060976~coronary vasculature development	7	0.493653	0.0335745	TGFBR3, PROKR1, CNTRL, PROK2, LRP2, PRICKLE1, PCSK5	1206	40	19672	2.85456	1	1	0.999749
GOTERM_BP_DIRECT	GO:0008277~regulation of G-protein coupled receptor protein signaling pathway	7	0.493653	0.0335745	KCTD8, SLC24A4, GRK5, TULP3, ZDHHC7, KCTD12B, KCTD16	1206	40	19672	2.85456	1	1	0.999749
GOTERM_BP_DIRECT	GO:0007043~cell-cell junction assembly	6	0.423131	0.0339505	CDH6, FLCN, CDH10, PKP4, CDH9, CDH18	1206	30	19672	3.26235	1	1	0.999749
GOTERM_BP_DIRECT	GO:0007214~gamma-aminobutyric acid signaling pathway	6	0.423131	0.0339505	GABRQ, GABRA1, GABRB1, PLCL1, GABRA4, PLCL2	1206	30	19672	3.26235	1	1	0.999749
GOTERM_BP_DIRECT	GO:0007165~signal transduction	91	6.41749	0.0359028	BCAR3, CHRM3, GABRB1, OLFML2B, IGBP1B, LRRK2, GPR21, GPR63, GPR61, HTR2A, OLFML2A, RERG, ARHGAP4, SYDE1, RASSF3, RASSF5, PDE4B, LEPR, SOX8, QRFPR, GPR135, NCK1, CSNK1G3, PPP1R12A, NPY5R, IL1R1, MAGI3, WNT5A, TACR3, GEM, DEPDC1B, RAP2B, OLFM3, CCKBR, RASA2, IL1RAPL1, AKAP9, CSNK1G1, DGKH, PTGFR, SHC3, CALCRL, CHRNA5, ROCK2, SHC1, CHRNA7, PTGER3, GPR88, IQGAP1, TTBK2, ARHGAP12, PROKR1, ARHGAP20, GR…	1206	1218	19672	1.2187	1	1	0.999749
GOTERM_BP_DIRECT	GO:0031274~positive regulation of pseudopodium assembly	4	0.282087	0.0413104	GM14137, KIT, CDC42EP2, CDC42EP1	1206	13	19672	5.01901	1	1	0.999749
GOTERM_BP_DIRECT	GO:0040018~positive regulation of multicellular organism growth	7	0.493653	0.0414226	VIL1, STAT5B, DLG1, CREB1, SGIP1, GPR21, POU3F2	1206	42	19672	2.71863	1	1	0.999749
GOTERM_BP_DIRECT	GO:0051893~regulation of focal adhesion assembly	5	0.352609	0.0423452	SLK, PEAK1, EFNA5, RHOD, EPHA3	1206	22	19672	3.70722	1	1	0.999749
GOTERM_BP_DIRECT	GO:0030301~cholesterol transport	5	0.352609	0.0423452	ARV1, NPC1, ABCA5, NPC1L1, CFTR	1206	22	19672	3.70722	1	1	0.999749
GOTERM_BP_DIRECT	GO:0031032~actomyosin structure organization	6	0.423131	0.0434222	CNN2, FRMD5, ALKBH4, ROCK2, MYH9, TRPM7	1206	32	19672	3.05846	1	1	0.999749
GOTERM_BP_DIRECT	GO:0031532~actin cytoskeleton reorganization	9	0.634697	0.0442251	EPS8, NRP1, SYDE1, SHC1, CAPN10, MINK1, KIT, MYH9, RICTOR	1206	65	19672	2.25855	1	1	0.999749
GOTERM_BP_DIRECT	GO:0001701~in utero embryonic development	30	2.11566	0.045094	MEG3, KMT2D, GLI2, TTN, FLCN, UNK, MAN2A1, SOX8, UTY, SLIT2, ATP7A, GABPA, ACVR1, ZFP335, ICMT, ANGPT1, XRCC2, ESRRB, LIG4, ATP11A, SOX10, TGFBR3, MYO1E, ADCY9, SP2, SP1, MYH9, ANKS6, ATF7, APBA3	1206	340	19672	1.43927	1	1	0.999749
GOTERM_BP_DIRECT	GO:0001822~kidney development	18	1.26939	0.0461314	TRAF3IP1, C1GALT1, WNT5A, PCSK9, LRP2, PCSK5, NLE1, FSTL3, GLI2, ZFP354A, MYO1E, TMEM67, PPAT, CNTRL, ANKS6, FADD, SLIT2, KCNJ1	1206	178	19672	1.64951	1	1	0.999749
GOTERM_BP_DIRECT	GO:0016246~RNA interference	3	0.211566	0.0476764	AGO3, DICER1, NRDE2	1206	6	19672	8.15589	1	1	0.999749
GOTERM_BP_DIRECT	GO:0031579~membrane raft organization	3	0.211566	0.0476764	DLG1, NPC1, MYADM	1206	6	19672	8.15589	1	1	0.999749
GOTERM_BP_DIRECT	GO:0038203~TORC2 signaling	3	0.211566	0.0476764	PRR5, RICTOR, PRR5L	1206	6	19672	8.15589	1	1	0.999749
GOTERM_BP_DIRECT	GO:0030865~cortical cytoskeleton organization	5	0.352609	0.0488597	ACTN1, RHOBTB3, RHOG, RHOD, RHOBTB2	1206	23	19672	3.54604	1	1	0.999749
GOTERM_BP_DIRECT	GO:0080182~histone H3-K4 trimethylation	5	0.352609	0.0488597	KMT2D, ZFP335, NFYA, KMT2B, ARID4A	1206	23	19672	3.54604	1	1	0.999749
GOTERM_BP_DIRECT	GO:0030838~positive regulation of actin filament polymerization	8	0.564175	0.0496365	DLG1, BAIAP2L1, MYO1C, GM14137, CDC42EP2, CDC42EP1, RICTOR, NCK1	1206	55	19672	2.37262	1	1	0.999749
GOTERM_BP_DIRECT	GO:0007266~Rho protein signal transduction	8	0.564175	0.0496365	EPS8, ARHGAP32, CHUK, ROCK2, GM14137, RHOG, CDC42EP2, CDC42EP1	1206	55	19672	2.37262	1	1	0.999749
GOTERM_BP_DIRECT	GO:0097320~plasma membrane tubulation	4	0.282087	0.0502469	SGIP1, PACSIN3, WHAMM, SNX33	1206	14	19672	4.66051	1	1	0.999749
GOTERM_BP_DIRECT	GO:0002064~epithelial cell development	4	0.282087	0.0502469	MUC2, ONECUT2, SHROOM3, E2F4	1206	14	19672	4.66051	1	1	0.999749
GOTERM_BP_DIRECT	GO:0031054~pre-miRNA processing	4	0.282087	0.0502469	LIN28B, AGO3, DICER1, MRPL44	1206	14	19672	4.66051	1	1	0.999749
GOTERM_BP_DIRECT	GO:1900025~negative regulation of substrate adhesion-dependent cell spreading	4	0.282087	0.0502469	KANK1, SPRY4, EFNA5, BCAR1	1206	14	19672	4.66051	1	1	0.999749
GOTERM_BP_DIRECT	GO:1990573~potassium ion import across plasma membrane	7	0.493653	0.0503374	KCNJ6, KCNJ11, GM21985, KCNJ16, SLC12A6, KCNJ1, KCNJ3	1206	44	19672	2.59506	1	1	0.999749
GOTERM_BP_DIRECT	GO:0007275~multicellular organism development	84	5.92384	0.0529622	NRP1, RTL1, VEZT, RORB, CDH9, GLI2, CDH6, SPRED3, DMBX1, LFNG, CREB3L2, SIX3, TLK2, BVES, ZFP37, ZFP39, WLS, PIAS4, RNF43, USP7, ZFP335, TNFRSF12A, WNT5A, MINK1, SIAH1A, SHROOM3, SIAH1B, MYT1, MLF1, DISP1, ENAH, TWSG1, B3GNT5, CDH10, PSME4, ZSCAN21, KIT, NUMB, KCTD11, TSSK1, EPHA3, CDH18, INTU, SATB2, SEMA3A, PRDM15, TULP3, SEMA3E, ASCL1, EFNA5, IGSF9, FSTL4, FSTL3, ZNRF3, WIF1, PDGFC, DVL2, RICT…	1206	1135	19672	1.20722	1	1	0.999749
GOTERM_BP_DIRECT	GO:0048286~lung alveolus development	8	0.564175	0.0538615	MEG3, MYOCD, MAN2A1, ATXN1L, IGF1, ATP7A, ZFP157, PTHLH	1206	56	19672	2.33025	1	1	0.999749
GOTERM_BP_DIRECT	GO:0071320~cellular response to cAMP	8	0.564175	0.0538615	CRHBP, AQP9, AKAP9, STC1, ITPR3, AHR, CFTR, HCN1	1206	56	19672	2.33025	1	1	0.999749
GOTERM_BP_DIRECT	GO:0000187~activation of MAPK activity	11	0.77574	0.0547341	MAP2K3, SHC1, CHRNA7, LRRK2, WNT5A, KIT, PROK2, IGF1, MAP2K7, IKBKE, MAP3K5	1206	92	19672	1.95032	1	1	0.999749
GOTERM_BP_DIRECT	GO:0050767~regulation of neurogenesis	7	0.493653	0.055202	PER2, ZFP335, ANXA2, BHLHE41, DICER1, ASCL1, ARNTL	1206	45	19672	2.53739	1	1	0.999749
GOTERM_BP_DIRECT	GO:0097746~regulation of blood vessel diameter	5	0.352609	0.0558936	TGFBR3, SCPEP1, ROCK2, P2RY1, AHR	1206	24	19672	3.39829	1	1	0.999749
GOTERM_BP_DIRECT	GO:0043507~positive regulation of JUN kinase activity	8	0.564175	0.0583045	ERN1, FGD4, MAGI3, WNT5A, DVL2, MAP2K7, ARHGEF5, MAP3K5	1206	57	19672	2.28937	1	1	0.999749
GOTERM_BP_DIRECT	GO:0050877~neurological system process	8	0.564175	0.0583045	GABRQ, GABRA1, GABRB1, KCNJ11, CHRNA5, CHRNA7, CHRNE, GABRA4	1206	57	19672	2.28937	1	1	0.999749
GOTERM_BP_DIRECT	GO:1902187~negative regulation of viral release from host cell	4	0.282087	0.0600354	TRIM13, TRIM26, TRIM11, MID2	1206	15	19672	4.34981	1	1	0.999749
GOTERM_BP_DIRECT	GO:0010738~regulation of protein kinase A signaling	4	0.282087	0.0600354	PDE10A, LRRK2, PRKAR2A, AKAP5	1206	15	19672	4.34981	1	1	0.999749
GOTERM_BP_DIRECT	GO:0043473~pigmentation	7	0.493653	0.0603404	MREG, KIT, SNAI2, HPS6, ATP7A, LYST, MYSM1	1206	46	19672	2.48223	1	1	0.999749
GOTERM_BP_DIRECT	GO:0033135~regulation of peptidyl-serine phosphorylation	3	0.211566	0.0640836	PLCL1, PLCL2, RICTOR	1206	7	19672	6.99076	1	1	0.999749
GOTERM_BP_DIRECT	GO:0051058~negative regulation of small GTPase mediated signal transduction	3	0.211566	0.0640836	SLIT2, ARHGAP12, CD2AP	1206	7	19672	6.99076	1	1	0.999749
GOTERM_BP_DIRECT	GO:0060509~Type I pneumocyte differentiation	3	0.211566	0.0640836	CREB1, THRB, IGF1	1206	7	19672	6.99076	1	1	0.999749
GOTERM_BP_DIRECT	GO:0007096~regulation of exit from mitosis	3	0.211566	0.0640836	NPM2, MAD2L1BP, CDC14B	1206	7	19672	6.99076	1	1	0.999749
GOTERM_BP_DIRECT	GO:0021902~commitment of neuronal cell to specific neuron type in forebrain	3	0.211566	0.0640836	SATB2, TBR1, ASCL1	1206	7	19672	6.99076	1	1	0.999749
GOTERM_BP_DIRECT	GO:0038061~NIK/NF-kappaB signaling	3	0.211566	0.0640836	CHUK, REL, DICER1	1206	7	19672	6.99076	1	1	0.999749
GOTERM_BP_DIRECT	GO:0050769~positive regulation of neurogenesis	7	0.493653	0.0657532	ZFP335, MAN2A1, XRCC2, NUMB, LIG4, LRP2, ASCL1	1206	47	19672	2.42941	1	1	0.999749
GOTERM_BP_DIRECT	GO:0006915~apoptotic process	46	3.24401	0.0663375	ZFP369, 4930453N24RIK, USP53, PDCD7, 1600012H06RIK, BRAT1, SEMA3A, PCSK9, MALT1, TCHP, BCLAF1, SLK, NUAK2, ACVR1C, MUC2, GRK5, ZFP385B, RASSF5, PEG10, DPF2, MAP3K9, FADD, CHAC1, MAP2K7, DEDD, MAP3K5, TRP53INP1, CASP8AP2, TNFRSF12A, RIPK2, MAP1S, SIAH1A, PAWR, MUL1, PRKCA, FBXO10, HIPK3, VIL1, ERN1, SH3RF3, XKR8, ITCH, CCKBR, TRIM39, ATG4D, ZFP110	1206	584	19672	1.28483	1	1	0.999749
GOTERM_BP_DIRECT	GO:0050919~negative chemotaxis	6	0.423131	0.0666757	RTN4RL1, SEMA4B, SEMA3A, WNT5A, SEMA3E, SLIT2	1206	36	19672	2.71863	1	1	0.999749
GOTERM_BP_DIRECT	GO:0002040~sprouting angiogenesis	6	0.423131	0.0666757	NRP1, ANGPT1, RSPO3, CLEC14A, SEMA3E, RECK	1206	36	19672	2.71863	1	1	0.999749
GOTERM_BP_DIRECT	GO:0006986~response to unfolded protein	8	0.564175	0.0678496	ERN1, FICD, CREB3L2, HSPA4L, YOD1, PARP16, CHAC1, HERPUD1	1206	59	19672	2.21177	1	1	0.999749
GOTERM_BP_DIRECT	GO:0099645~neurotransmitter receptor localization to postsynaptic specialization membrane	4	0.282087	0.0706392	LGI1, DLG1, NPTX1, NPTX2	1206	16	19672	4.07794	1	1	0.999749
GOTERM_BP_DIRECT	GO:0015012~heparan sulfate proteoglycan biosynthetic process	4	0.282087	0.0706392	NDST2, GLCE, DSE, XYLT2	1206	16	19672	4.07794	1	1	0.999749
GOTERM_BP_DIRECT	GO:0090502~RNA phosphodiester bond hydrolysis, endonucleolytic	4	0.282087	0.0706392	NYNRIN, KHNYN, POP1, DICER1	1206	16	19672	4.07794	1	1	0.999749
GOTERM_BP_DIRECT	GO:0033235~positive regulation of protein sumoylation	4	0.282087	0.0706392	HDAC4, PIAS4, ARNT, MUL1	1206	16	19672	4.07794	1	1	0.999749
GOTERM_BP_DIRECT	GO:0043087~regulation of GTPase activity	10	0.705219	0.0711766	RASA2, RICTOR, IQGAP1, EFNA5, BVES, AJUBA, ARHGEF5, GPR137B, EPHA3, ARHGAP12	1206	84	19672	1.94188	1	1	0.999749
GOTERM_BP_DIRECT	GO:0032922~circadian regulation of gene expression	9	0.634697	0.0726107	PER2, RAI1, BHLHE41, PRKG2, ID3, CARTPT, AHR, NPAS2, ARNTL	1206	72	19672	2.03897	1	1	0.999749
GOTERM_BP_DIRECT	GO:0070507~regulation of microtubule cytoskeleton organization	6	0.423131	0.073387	TRAF3IP1, TRIM36, EFNA5, PHLDB2, BICD1, EPHA3	1206	37	19672	2.64515	1	1	0.999749
GOTERM_BP_DIRECT	GO:0043547~positive regulation of GTPase activity	25	1.76305	0.0735075	USP6NL, BCAR3, ARHGAP12, SYDE1, FLCN, ARHGAP20, DVL2, CHML, AGFG2, TBC1D8B, CDKL5, RALGAPA1, WNT5A, ARHGAP29, ARHGAP24, ARFGAP2, NET1, DEPDC1B, TBC1D4, RASA2, RGL3, PKP4, RAPGEF5, ARHGEF5, LIMS1	1206	286	19672	1.42585	1	1	0.999749
GOTERM_BP_DIRECT	GO:0018105~peptidyl-serine phosphorylation	17	1.19887	0.0739499	CSNK1G3, MORC3, CHUK, ROCK2, LRRK2, DYRK1B, PRKCA, HIPK3, TTBK2, RPS6KA6, TLK2, PDK3, STK38L, RICTOR, TSSK1, IKBKE, CSNK1G1	1206	176	19672	1.57557	1	1	0.999749
GOTERM_BP_DIRECT	GO:0016567~protein ubiquitination	35	2.46827	0.074789	CCNF, RNF8, UBE3A, RNF6, CCNC, ZNRF3, TRIM47, TRIM26, SOCS6, RNF43, MSL2, WWP1, MUL1, SIAH1B, FBXO10, MID2, KCTD6, MED7, SH3RF3, CNOT4, KCTD9, ITCH, SPSB1, RNF169, TRIM39, ASB8, TRIM13, RNF182, SPOPL, MKRN3, KCTD11, FBXL3, FBXL5, PDZRN3, TRIM11	1206	429	19672	1.3308	1	1	0.999749
GOTERM_BP_DIRECT	GO:0016055~Wnt signaling pathway	21	1.48096	0.0750276	PIAS4, CSNK1G3, RNF43, AMER3, FZD3, WNT5A, ZBTB33, CDC73, RNF146, ZNRF3, GRK5, WIF1, DVL2, RSPO3, SOSTDC1, STRN, RECK, CD44, CSNK1G1, ZBED3, WLS	1206	231	19672	1.48289	1	1	0.999749
GOTERM_BP_DIRECT	GO:0007163~establishment or maintenance of cell polarity	7	0.493653	0.0774008	RHOBTB3, RHOG, FAT1, RHOD, SYNE2, RHOBTB2, LIMS1	1206	49	19672	2.33025	1	1	0.999749
GOTERM_BP_DIRECT	GO:0051480~regulation of cytosolic calcium ion concentration	7	0.493653	0.0774008	TRPC7, TRPC6, SLC35G1, TMEM64, GPR3, ADCY8, HCRTR2	1206	49	19672	2.33025	1	1	0.999749
GOTERM_BP_DIRECT	GO:0006612~protein targeting to membrane	7	0.493653	0.0774008	PIKFYVE, MYO1C, ZDHHC20, VPS37C, ZDHHC7, NACAD, VPS37A	1206	49	19672	2.33025	1	1	0.999749
GOTERM_BP_DIRECT	GO:0034332~adherens junction organization	5	0.352609	0.080039	CDH6, CDH10, NUMB, CDH9, CDH18	1206	27	19672	3.0207	1	1	0.999749
GOTERM_BP_DIRECT	GO:0048843~negative regulation of axon extension involved in axon guidance	5	0.352609	0.080039	NRP1, SEMA4B, SEMA3A, WNT5A, SEMA3E	1206	27	19672	3.0207	1	1	0.999749
GOTERM_BP_DIRECT	GO:0050807~regulation of synapse organization	6	0.423131	0.0804519	CTTNBP2, SLITRK1, SLITRK4, WNT5A, C1QL3, IGSF9	1206	38	19672	2.57554	1	1	0.999749
GOTERM_BP_DIRECT	GO:0030336~negative regulation of cell migration	14	0.987306	0.0807539	OSBPL8, KANK1, STC1, ABHD6, PTPRJ, ARHGAP4, CNN2, FLCN, ACAN, MUC2, RAP2B, SLIT2, RECK, TRP53INP1	1206	138	19672	1.65482	1	1	0.999749
GOTERM_BP_DIRECT	GO:0031503~protein complex localization	4	0.282087	0.0820167	DLG1, MIOS, AKAP9, DNMT3B	1206	17	19672	3.83806	1	1	0.999749
GOTERM_BP_DIRECT	GO:0006939~smooth muscle contraction	4	0.282087	0.0820167	CHRM3, ROCK2, APBB2, MYLK	1206	17	19672	3.83806	1	1	0.999749
GOTERM_BP_DIRECT	GO:0030206~chondroitin sulfate biosynthetic process	4	0.282087	0.0820167	CHST12, DSE, XYLT2, CHSY3	1206	17	19672	3.83806	1	1	0.999749
GOTERM_BP_DIRECT	GO:0010700~negative regulation of norepinephrine secretion	3	0.211566	0.0820544	P2RY12, PTGER3, P2RY1	1206	8	19672	6.11692	1	1	0.999749
GOTERM_BP_DIRECT	GO:0071286~cellular response to magnesium ion	3	0.211566	0.0820544	KCNA1, SLC41A1, KCNJ1	1206	8	19672	6.11692	1	1	0.999749
GOTERM_BP_DIRECT	GO:0031047~gene silencing by RNA	8	0.564175	0.0838215	TNRC6C, LIN28B, AGO3, CNOT3, DICER1, TEX15, WTIP, AJUBA	1206	62	19672	2.10475	1	1	0.999749
GOTERM_BP_DIRECT	GO:0071805~potassium ion transmembrane transport	12	0.846262	0.0857782	P2RY12, SLC24A4, KCNJ11, KCNK10, KCNH7, KCNS2, KCNA1, KCNC3, KCNS3, KCNH8, KCNA4, HCN1	1206	113	19672	1.73222	1	1	0.999749
GOTERM_BP_DIRECT	GO:0048511~rhythmic process	15	1.05783	0.0865903	USP7, NFYA, ROCK2, BHLHE41, UBE3A, AHR, RORB, NPAS2, ARNTL, RAI1, CREB1, SP1, PROK2, ID3, FBXL3	1206	153	19672	1.59919	1	1	0.999749
GOTERM_BP_DIRECT	GO:0051017~actin filament bundle assembly	6	0.423131	0.0878654	EPS8, BAIAP2L1, ACTN1, PAWR, ABL2, RHOD	1206	39	19672	2.5095	1	1	0.999749
GOTERM_BP_DIRECT	GO:0019228~neuronal action potential	6	0.423131	0.0878654	CHRNA7, KCNA1, GPR88, KCNMB2, SCN4A, SCN1A	1206	39	19672	2.5095	1	1	0.999749
GOTERM_BP_DIRECT	GO:0006511~ubiquitin-dependent protein catabolic process	23	1.622	0.0885586	RNF43, USP7, USP31, USP3, SIAH1A, RNF8, WWP1, 8030462N17RIK, UBE3A, RNF6, SIAH1B, FBXO10, KCTD6, HERPUD1, CNOT4, RNF146, ITCH, SPSB1, ZNRF3, NPLOC4, RNF128, RNF150, RNF185	1206	264	19672	1.4211	1	1	0.999749
GOTERM_BP_DIRECT	GO:0001843~neural tube closure	11	0.77574	0.0901236	ENAH, FZD3, ROCK2, WNT5A, DVL2, SHROOM3, ABL2, TULP3, ADM, LRP2, PRICKLE1	1206	101	19672	1.77653	1	1	0.999749
GOTERM_BP_DIRECT	GO:0001755~neural crest cell migration	7	0.493653	0.0901348	ACVR1, SEMA4B, SEMA3A, RADIL, SOX8, SEMA3E, SOX10	1206	51	19672	2.23887	1	1	0.999749
GOTERM_BP_DIRECT	GO:0006897~endocytosis	18	1.26939	0.0936688	ITSN2, CSNK1G3, SGIP1, LRRK2, CHRNA7, LRP2, SNX33, EEA1, MYO1E, NPC1, TRIP10, NOSTRIN, PACSIN3, ESYT2, EPS15, WASF2, LRP12, CSNK1G1	1206	196	19672	1.49802	1	1	0.999749
GOTERM_BP_DIRECT	GO:0015701~bicarbonate transport	4	0.282087	0.0941226	SLC4A7, PTGER3, SLC26A7, CFTR	1206	18	19672	3.62484	1	1	0.999749
GOTERM_BP_DIRECT	GO:0030048~actin filament-based movement	4	0.282087	0.0941226	WIPF2, MYH9, APBB2, WASF2	1206	18	19672	3.62484	1	1	0.999749
GOTERM_BP_DIRECT	GO:0001649~osteoblast differentiation	10	0.705219	0.0943874	GDF10, TGFBR3, BMP3, FIGNL1, IGFBP3, IFT80, SOX8, IGF1, ASF1A, GLI2	1206	89	19672	1.83278	1	1	0.999749
GOTERM_BP_DIRECT	GO:0045746~negative regulation of Notch signaling pathway	6	0.423131	0.0956213	MEG3, NUMB, CCNC, CHAC1, HIF1AN, CBFA2T2	1206	40	19672	2.44677	1	1	0.999749
GOTERM_BP_DIRECT	GO:0030177~positive regulation of Wnt signaling pathway	6	0.423131	0.0956213	KANK1, DEPDC1B, MBD2, RSPO3, CDC73, WLS	1206	40	19672	2.44677	1	1	0.999749
GOTERM_BP_DIRECT	GO:0007613~memory	12	0.846262	0.0987326	CREB1, KCNK10, CHRNA7, KMT2B, ATXN1L, TRPM7, ITPR3, IGF1, ITGA5, HTR2A, SORCS3, ADCY8	1206	116	19672	1.68742	1	1	0.999749
GOTERM_CC_DIRECT	GO:0005634~nucleus	573	40.409	3.50807e-32	JRK, EHF, MAML2, TESK2, GPATCH1, MSANTD4, ELK4, NYNRIN, FAM122A, LIPE, CRHBP, ALKBH4, A430033K04RIK, ZFP160, CREB3L2, PWWP2A, BBX, DIP2B, ZFP287, PKNOX2, MAP1S, PRKCA, RFX1, DICER1, HCFC2, SOX10, MED7, NUP93, ZSCAN20, ZFP292, ZSCAN22, PSME4, ZSCAN21, RFX5, SRFBP1, ATF7, NHLRC1, MAML3, ASF1A, MEG3, ZBTB8A, HSPA4L, PRDM15, AKAP17B, IQGAP1, RNPC3, FIGNL1, PDGFC, NRBF2, PHC2, MCAM, NR2F1, MAD2L1BP, P…	1241	6399	20815	1.50192	2.27323e-29	2.27323e-29	2.25218e-29
GOTERM_CC_DIRECT	GO:0005654~nucleoplasm	267	18.8293	3.1076e-07	TCERG1, VEZT, EHF, MAML2, GORAB, WIPF2, TESK2, CCNC, ZDHHC7, ZFP606, IKZF4, ELK4, 2610044O15RIK8, RPS6KA6, BAIAP2L1, PEG10, CREB3L2, DPF2, BBX, CCNL2, PKNOX2, SCN1A, MAP1S, RFX1, HCFC2, SOX10, MED7, SPATA13, PSME4, SIK3, ATF7, MAML3, EPHA3, BLZF1, ASF1A, TRIM11, DHX8, ZFP746, DCUN1D1, PRDM15, RNPC3, MIER2, MIER1, CSTF1, PATZ1, RBM12, ZBED5, RAB11FIP3, ZBED4, BANP, ARL14EP, STAT5B, PHC2, ZFP758, X…	1241	3368	20815	1.32967	0.000201352	0.000100686	9.97539e-05
GOTERM_CC_DIRECT	GO:0015629~actin cytoskeleton	33	2.32722	3.19869e-05	AHNAK, ONECUT2, KLHL14, CTTNBP2, SYNPO2, IQGAP1, ADCY8, MYLK3, MYLK, PDLIM1, BAIAP2L1, ARSJ, STK38L, ABL2, PDLIM5, PKNOX2, SVIL, GAS2L3, PPP1R12A, DDX58, PAWR, CTTNBP2NL, VIL1, ENAH, ARHGAP32, MYO1E, MYO1C, PEAK1, MYH9, FILIP1, EPHA3, BCAR1, DGKH	1241	248	20815	2.23186	0.0205145	0.00690916	0.00684519
GOTERM_CC_DIRECT	GO:0030054~cell junction	84	5.92384	9.70773e-05	BCAR3, VEZT, CHRM3, GABRB1, LRRK2, KCNC3, CCNF, PTPRJ, HTR2A, CDH6, EPS8, HMCN2, EMB, ATP7A, BVES, DLGAP2, CDK5RAP2, ANXA2, MIOS, DDX58, MAP1S, ACTN1, MAGI3, SIGMAR1, MINK1, SHROOM3, CD2AP, KCTD8, ENAH, TANC1, FRMD5, OLFM3, PEAK1, PKP4, ITGA5, PDZRN3, DSC1, AJUBA, SSX2IP, ARHGEF5, KCTD16, RAI14, USP53, CHRNA5, CTTNBP2, SYNPO2, CHRNA7, KCNA1, LIN7A, AKAP5, ADCY8, IGSF9, SLX4, SV2C, SYNGR2, PALMD, …	1241	919	20815	1.53309	0.0609712	0.0157265	0.0155809
GOTERM_CC_DIRECT	GO:0016604~nuclear body	39	2.75035	0.000145584	ZFP202, THRB, DHX8, IGHMBP2, PRDM15, TESK2, PTPN23, F8A, IKZF4, ARNTL, COIL, MSANTD1, PAPOLG, SNAPC3, PLAGL1, ZFP53, SAFB2, DVL2, CHAMP1, POLK, NELFA, BANP, SCN1A, ATF7IP, ZFP758, ARNT, PTK6, MIAT, NEAT1, HCFC2, HIPK3, MED7, MRPL44, LSG1, RNF169, MYO1C, FBXL3, ERCC6, RAPGEF5	1241	340	20815	1.92393	0.0900316	0.0188677	0.018693
GOTERM_CC_DIRECT	GO:0005737~cytoplasm	485	34.2031	0.000435535	MAP10, ITSN2, PI4K2B, JRK, WIPF2, TESK2, MYLK, FAM110A, EPS8, ZFYVE28, FAM122A, LIPE, ALKBH4, WDR90, CSPP1, DIP2B, PKNOX2, CDK5RAP2, MAP1S, PRKCA, IFT80, DICER1, HCFC2, ATG14, SOX10, CD2AP, ZFYVE16, RNF128, PSME4, SRFBP1, NHLRC2, GNE, MEG3, CEP85L, HSPA4L, IQGAP1, RIC8B, FIGNL1, PRKAR2A, PDGFC, NRBF2, ARL14EP, FZD3, DNAH17, ARPP21, NEBL, MAD2L1BP, LNPEP, 4930590J08RIK, NPLOC4, AGO3, ZFAT, REL, NO…	1241	7202	20815	1.12952	0.245944	0.0470378	0.0466022
GOTERM_CC_DIRECT	GO:0005938~cell cortex	24	1.69252	0.000666896	ANXA2, CTTNBP2, DCTN4, KCNC3, RHOBTB3, RHOG, RHOD, ERMN, MPP7, CD2AP, RHOBTB2, EPS8, ARHGAP32, ITCH, RIC8B, CAPN10, TRIP10, DVL2, HMCN2, SPIRE1, COL10A1, MYH9, FLNB, RAI14	1241	185	20815	2.17593	0.350981	0.0617355	0.0611639
GOTERM_CC_DIRECT	GO:0005730~nucleolus	75	5.28914	0.000881266	ZFP202, POP1, GORAB, TTF1, MYSM1, WDR43, GLI2, CDC14B, PHF8, COIL, HELB, RPS6KA6, SENP5, ALKBH4, SNAPC3, PDK3, PPP1R12A, MAP1S, ZFP459, MTUS1, KCTD1, URB2, URB1, ZBTB33, HDHD3, GCFC2, PPM1B, RNF169, RPL7L1, TUT1, SRSF9, IPPK, MAK16, ZCCHC9, UTP23, ISG20L2, TULP3, ITPR3, NOL4, EMG1, PNMA1, TAF1B, PODXL, TAF1C, TGS1, DNAJC21, ZFP53, ATXN1L, MBIP, EXOSC3, ZBED6, MDN1, DEDD, ARL14EP, RSPH4A, NPM2, ZF…	1241	858	20815	1.46615	0.435216	0.0713826	0.0707216
GOTERM_CC_DIRECT	GO:0016323~basolateral plasma membrane	29	2.04513	0.00295404	CHRM3, AQP9, SLC2A1, SLC40A1, SLC41A1, LIN7A, AKAP5, ADCY8, SLC7A1, P2RY1, LEPR, ATP7A, CNNM2, SLC12A6, WASF2, ANXA2, KCNJ16, SLC4A7, SLCO1C1, SLC6A6, DLG1, SLC7A8, NUMB, ADAM9, ORAI1, SLC26A7, CD44, CFTR, HCN1	1241	269	20815	1.80822	0.85296	0.195251	0.193443
GOTERM_CC_DIRECT	GO:0005925~focal adhesion	23	1.622	0.00301313	BCAR3, ARL14EP, NRP1, ITGA2, ACTN1, DCTN4, SYNPO2, PTPN12, IQGAP1, WTIP, SYNE2, ARHGAP24, ENAH, ARHGAP31, PEAK1, CASS4, MYH9, FLNB, ITGA5, PHLDB2, AJUBA, BCAR1, LIMS1	1241	195	20815	1.97833	0.8585	0.195251	0.193443
GOTERM_CC_DIRECT	GO:0042995~cell projection	90	6.34697	0.00546226	TTC26, VEZT, SCYL3, TRAF3IP1, LRRK2, KCNC3, PTPRJ, CASC3, HTR2A, PTPN23, GLI2, MYLK, EPS8, FLCN, NEFM, DIP2B, ATP7A, BBS5, TBC1D10A, CDKL5, EXOC8, DDX58, MAP1S, ITGA2, ACTN1, SIGMAR1, MINK1, RHOG, IFT80, RHOD, TCTE1, MLF1, CTTNBP2NL, CD2AP, KCTD8, ENAH, RTN4RL1, MAK, TMEM216, SPATA13, IL1RAPL1, ANKS6, TSSK1, SSX2IP, ARHGEF5, CD44, KCTD16, CEP104, UNC119B, INTU, CTTNBP2, KCNA1, RHOBTB3, IGHMBP2, T…	1241	1142	20815	1.32185	0.971254	0.286323	0.283672
GOTERM_CC_DIRECT	GO:0032154~cleavage furrow	10	0.705219	0.00621782	SVIL, KATNBL1, HMCN2, SPIRE1, MYH9, RAB11FIP3, CEP55, MEN1, MYLK, SSH1	1241	57	20815	2.94259	0.982433	0.286323	0.283672
GOTERM_CC_DIRECT	GO:0005856~cytoskeleton	105	7.4048	0.00625716	MAP10, TRAF3IP1, WIPF2, CCNF, MYLK, FAM110A, BAIAP2L1, RASSF3, RASSF5, WDR90, CSPP1, CDK5RAP2, GAS2L3, CDKL5, CEP135, MAP1S, ACTN1, GM14137, IFT80, MID1, MID2, ERMN, CD2AP, FRMD5, RNF128, FRMD8, MAK, AKAP9, PKP4, AJUBA, RAI14, DGKH, CEP104, TBCEL, AKNA, INTU, CEP85L, RHOBTB3, RHOBTB2, CNN2, DVL2, PACSIN3, STK38L, ABL2, RAB11FIP3, DNAH17, MAD2L1BP, ARHGAP24, SSH1, VIL1, CASS4, NOSTRIN, SPIRE1, KCN…	1241	1370	20815	1.2855	0.982878	0.286323	0.283672
GOTERM_CC_DIRECT	GO:0001725~stress fiber	13	0.916784	0.00642329	ANXA2, NEBL, ACTN1, DCTN4, SYNPO2, MYLK, ENAH, PDLIM1, CNN2, MYH9, FLNB, PDLIM5, SH2B2	1241	89	20815	2.44995	0.984636	0.286323	0.283672
GOTERM_CC_DIRECT	GO:0005912~adherens junction	19	1.33992	0.00662785	VEZT, SHROOM3, WTIP, EFNA5, CDH9, ARHGAP24, MPP7, CDH6, PDLIM1, MYO1E, DLG1, FRMD5, CDH10, MYH9, PKP4, PDLIM5, AJUBA, SSX2IP, CDH18	1241	159	20815	2.00429	0.986555	0.286323	0.283672
GOTERM_CC_DIRECT	GO:0005829~cytosol	278	19.6051	0.00844814	VEZT, TRAF3IP1, GORAB, EPS8, ZFYVE28, ELK4, LACTB, LIPE, RPS6KA6, BAIAP2L1, RASSF3, PEG12, PEG10, CREB3L2, DPF2, BBX, CHAC1, TBC1D10A, WLS, CDK5RAP2, MAP1S, COG2, SIAH1A, YOD1, PRKCA, DICER1, SIAH1B, HCFC2, CD2AP, ZFYVE16, CD109, SPATA13, PSME4, ORAI1, NHLRC2, TRIM16, ALPK1, EPHA3, CFTR, TRIM11, GNE, DHX8, ZFP746, HSPA4L, DCUN1D1, AKAP17B, GSPT2, TTBK2, STRIP2, AP5M1, RIC8B, RAB11FIP1, PRKAR2A, C…	1241	4090	20815	1.14006	0.995904	0.34215	0.338982
GOTERM_CC_DIRECT	GO:0099055~integral component of postsynaptic membrane	12	0.846262	0.0100549	SLC6A6, NRP1, CHRNA7, KCNA1, KCNC3, SLITRK3, KCNA4, ABHD6, HTR2A, CDH9, PCDH17, CACNG5	1241	83	20815	2.42498	0.998568	0.360952	0.35761
GOTERM_CC_DIRECT	GO:0005911~cell-cell junction	24	1.69252	0.0110685	USP53, AHNAK, ACTN1, MAGI3, SLC2A1, PTPRJ, LIN7A, IQGAP1, MPP7, MYLK, CD2AP, DLG1, PIKFYVE, DCHS2, KIT, MYADM, FAT1, PKP4, ITGA5, DSC1, AJUBA, WASF2, LIMS1, NCK1	1241	231	20815	1.74262	0.999263	0.360952	0.35761
GOTERM_CC_DIRECT	GO:0001650~fibrillar center	17	1.19887	0.0112301	MBD6, AKNA, URB1, MALT1, WDR43, RERG, CD2AP, WDR33, COIL, ARHGAP32, RPS6KA6, TAF1C, SESN1, KIT, MAP3K14, SAMD4, RAI14	1241	143	20815	1.99396	0.999337	0.360952	0.35761
GOTERM_CC_DIRECT	GO:0099056~integral component of presynaptic membrane	13	0.916784	0.0115763	CHRM3, KCNJ6, KCNA1, CHRNA7, KCNC3, KCNA4, HTR1B, HTR2A, ADCY8, CDH9, PCDH17, KCNJ3, SCN1A	1241	96	20815	2.27131	0.999471	0.360952	0.35761
GOTERM_CC_DIRECT	GO:0001726~ruffle	14	0.987306	0.0119311	TNFRSF12A, ANXA2, ACTN1, PTK6, IQGAP1, CD2AP, VIL1, PODXL, MYADM, MYH9, TRPM7, WASF2, SH2B2, BCAR1	1241	108	20815	2.17425	0.999581	0.360952	0.35761
GOTERM_CC_DIRECT	GO:0030018~Z disc	17	1.19887	0.0127224	HDAC4, PPP1R12A, NEBL, ACTN1, SYNPO2, SLC2A1, NEB, JPH1, SYNE2, TTN, PDLIM1, NOS1AP, PDE4B, FLNB, PDLIM5, PGM1, SCN1A	1241	145	20815	1.96646	0.999751	0.360952	0.35761
GOTERM_CC_DIRECT	GO:0035102~PRC1 complex	5	0.352609	0.0128116	CBX8, PHC2, CBX2, PCGF1, PHC3	1241	16	20815	5.24149	0.999765	0.360952	0.35761
GOTERM_CC_DIRECT	GO:0005902~microvillus	12	0.846262	0.0164971	VIL1, MYO1E, DLG1, MYO1C, ANGPT1, PODXL, HYAL2, LRRK2, ATP7A, CD44, TBC1D10A, CFTR	1241	89	20815	2.2615	0.999979	0.445421	0.441297
GOTERM_CC_DIRECT	GO:0016020~membrane	436	30.7475	0.0187385	PI4K2B, ANKLE2, PGAP1, TMEM200A, XYLT2, ZFYVE1, NDST2, EPS8, NYNRIN, ZFYVE28, LIPE, CREB3L2, BVES, WLS, GLCE, FNDC3B, PRKCA, SYTL5, ATG14, SOX10, NUP93, ADCY9, ZFYVE16, RNF128, NUP210L, ORAI1, FICD, IQGAP1, CHST12, NPBWR1, PRKAR2A, PDGFC, KCNMB2, CHST15, B3GALNT2, GPR17, FZD3, ICMT, ABCA5, MCAM, ERLIN1, LNPEP, SLC16A13, XKR8, SLC6A6, 4930590J08RIK, NOSTRIN, TNFSF9, PLCH1, STRN, FAT3, AVL9, PAM, G…	1241	6726	20815	1.08726	0.999995	0.485703	0.481206
GOTERM_CC_DIRECT	GO:0005667~transcription factor complex	28	1.97461	0.0199638	SATB2, ATF7IP2, NRF1, AHR, HDAC9, NPAS2, ARNTL, PDLIM1, DMBX1, SIX3, SOX8, E2F4, NRBF2, ZFP143, ATF7IP, MGA, LMO2, ARNT, SMAD9, WTIP, POU3F2, MED7, MEIS1, TFDP1, CREB1, REL, DCP1A, AJUBA	1241	298	20815	1.57596	0.999998	0.497559	0.492952
GOTERM_CC_DIRECT	GO:0016605~PML body	13	0.916784	0.0208274	PIAS4, CASP8AP2, USP7, MORC3, RNF6, HIPK3, ARNTL, ZMYM2, TRIM16, LRCH4, IKBKE, ZFP451, TRP53INP1	1241	104	20815	2.0966	0.999999	0.499858	0.49523
GOTERM_CC_DIRECT	GO:0030424~axon	42	2.96192	0.0233633	NRP1, LRRK2, KCNA1, CHRNA7, KCNC3, SEMA3A, IREB2, IGHMBP2, KCNA4, RNF6, LRP2, HTR2A, IQGAP1, ZFP804A, ADCY8, CDH9, IGSF9, BOC, IGF2BP1, NEFM, EMB, DIP2B, ATP7A, SLC12A6, SCN1A, KCNJ6, FZD3, TRPA1, IL1R1, ITGA2, MINK1, PAWR, MUL1, PRKCA, DICER1, CD2AP, CREB1, ADCY9, IL1RAPL1, SCN4A, BCAR1, HCN1	1241	499	20815	1.41174	1	0.540694	0.535688
GOTERM_CC_DIRECT	GO:0035097~histone methyltransferase complex	6	0.423131	0.0267715	KMT2D, ZFP335, KMT2B, HCFC2, HDAC9, MEN1	1241	29	20815	3.47023	1	0.578265	0.572911
GOTERM_CC_DIRECT	GO:0031519~PcG protein complex	6	0.423131	0.0267715	CBX8, PHC2, CBX2, PCGF1, PHC3, ZFP143	1241	29	20815	3.47023	1	0.578265	0.572911
GOTERM_CC_DIRECT	GO:0097025~MPP7-DLG1-LIN7 complex	3	0.211566	0.0314282	DLG1, LIN7A, MPP7	1241	5	20815	10.0637	1	0.656951	0.650868
GOTERM_CC_DIRECT	GO:0030496~midbody	20	1.41044	0.0343994	MAP10, SVIL, ANXA2, KIF14, SLC2A1, RNF8, TEX14, URB2, IQGAP1, GEM, SSH1, FLCN, ALKBH4, KATNBL1, MAK, CHMP4C, ANKRD54, PKP4, RAB11FIP3, CEP55	1241	203	20815	1.65249	1	0.696589	0.690139
GOTERM_CC_DIRECT	GO:0032590~dendrite membrane	7	0.493653	0.0369189	GABRA1, KCNC3, GABRA4, TACR3, AKAP5, WLS, HCN1	1241	42	20815	2.79546	1	0.722548	0.715858
GOTERM_CC_DIRECT	GO:0097542~ciliary tip	4	0.282087	0.0384897	CDKL5, TRAF3IP1, MAK, GLI2	1241	13	20815	5.16085	1	0.722548	0.715858
GOTERM_CC_DIRECT	GO:0031252~cell leading edge	10	0.705219	0.0390265	SLK, EXOC8, FAT1, MYH9, IQGAP1, ATP7A, PHLDB2, SSX2IP, SSH1, CD2AP	1241	77	20815	2.17828	1	0.722548	0.715858
GOTERM_CC_DIRECT	GO:0090543~Flemming body	6	0.423131	0.0492244	USP3, CNTRL, CHMP4C, KIF14, CHAMP1, CEP55	1241	34	20815	2.9599	1	0.886039	0.877835
GOTERM_CC_DIRECT	GO:0098982~GABA-ergic synapse	12	0.846262	0.0509346	SLC6A6, GABRA1, ACAN, GABRB1, SLITRK1, GABRA4, CDH10, SLITRK3, ABHD6, EFNA5, EPHA3, PCDH17	1241	106	20815	1.8988	1	0.892044	0.883784
GOTERM_CC_DIRECT	GO:0030659~cytoplasmic vesicle membrane	15	1.05783	0.0532885	GABRA1, MREG, MYOF, ZDHHC13, ITPR3, LNPEP, SNX33, MYO1C, TBC1D4, TMEM67, SPIRE1, WHAMM, SNX7, CFTR, WLS	1241	146	20815	1.72323	1	0.898397	0.890078
GOTERM_CC_DIRECT	GO:0098978~glutamatergic synapse	41	2.8914	0.0540702	NRP1, CHRM3, CTTNBP2, ROCK2, LRRK2, KCNA1, KCNC3, KCNA4, ABHD6, HTR2A, AKAP5, ADCY8, CDH9, PCDH17, EPS8, ACAN, SLITRK1, SLITRK4, PRKAR2A, P2RY1, ABL2, NPTX1, NPTX2, LRRC4C, DLGAP2, EPS15, CACNG5, LGI1, CDKL5, ACTN1, WNT5A, SORCS3, TANC1, DLG1, CDH10, IL1RAPL1, NOS1AP, AKAP9, NOSTRIN, NUMB, FILIP1	1241	516	20815	1.33272	1	0.898397	0.890078
GOTERM_CC_DIRECT	GO:0044291~cell-cell contact zone	5	0.352609	0.0658711	FLCN, RAP2B, PCDH9, AHNAK, PKP4	1241	26	20815	3.22553	1	1	0.992272
GOTERM_CC_DIRECT	GO:0045211~postsynaptic membrane	20	1.41044	0.0669233	GABRQ, GABRA1, CHRM3, GABRB1, CHRNA5, SEMA4B, CHRNA7, KCNC3, GABRA4, SIGMAR1, LIN7A, KCTD8, LRFN2, CHRNE, IL1RAPL1, P2RY1, STRN, LRRC4C, KCTD16, CACNG5	1241	220	20815	1.5248	1	1	0.992272
GOTERM_CC_DIRECT	GO:0048471~perinuclear region of cytoplasm	60	4.23131	0.0681944	CCNT2, PCSK9, CASC3, BICD1, ZFYVE1, SLK, HYAL2, CNTRL, PDE4B, TLK2, HIF1AN, ATP7A, CDK5RAP2, TRPC7, CDKL5, ANXA2, EXOC8, MAP1S, ITGA2, PRKCA, DICER1, CDC25C, MLF1, CD2AP, RNF128, NPC1, SRFBP1, PKP4, NHLRC1, CHODL, ZFP105, ZDHHC20, IGHMBP2, GSKIP, ITPR3, AKAP5, UACA, MALT1, PRKAR2A, FIGNL1, STC2, CMYA5, IGF2BP1, VPS54, GBP3, XRCC3, LNPEP, INHBB, ESR2, PER2, PIKFYVE, DLG1, KCNS2, SERHL, FAT1, SPIRE…	1241	814	20815	1.23632	1	1	0.992272
GOTERM_CC_DIRECT	GO:0016235~aggresome	6	0.423131	0.0732724	KLF8, KLHL14, DVL2, URB2, EPS15, TRIM66	1241	38	20815	2.64833	1	1	0.992272
GOTERM_CC_DIRECT	GO:0031594~neuromuscular junction	11	0.77574	0.0742409	HDAC4, DLG1, SYNGR2, LAMA4, KCNC3, CHRNE, MYH9, NEFM, LAMC1, PDZRN3, STXBP5L	1241	100	20815	1.845	1	1	0.992272
GOTERM_CC_DIRECT	GO:0090575~RNA polymerase II transcription factor complex	13	0.916784	0.0761766	CREBZF, THRB, ANXA2, NFYA, ARNT, ASCL1, CREB1, TFDP1, HYAL2, RFX5, NFE2L3, ATF7, E2F4	1241	127	20815	1.7169	1	1	0.992272
GOTERM_CC_DIRECT	GO:0034751~aryl hydrocarbon receptor complex	3	0.211566	0.0781406	ARNT, AHR, ARNTL	1241	8	20815	6.28979	1	1	0.992272
GOTERM_CC_DIRECT	GO:0044665~MLL1/2 complex	3	0.211566	0.0781406	KMT2B, HCFC2, MEN1	1241	8	20815	6.28979	1	1	0.992272
GOTERM_CC_DIRECT	GO:0099060~integral component of postsynaptic specialization membrane	6	0.423131	0.0801263	GABRA1, CHRNA7, CHRNE, GABRA4, CDH10, SLITRK3	1241	39	20815	2.58043	1	1	0.992272
GOTERM_CC_DIRECT	GO:0009898~cytoplasmic side of plasma membrane	8	0.564175	0.0853946	DLG1, CHUK, KIT, CHMP4C, MYH9, PKP4, AKAP5, GEM	1241	64	20815	2.0966	1	1	0.992272
GOTERM_MF_DIRECT	GO:0046872~metal ion binding	407	28.7024	9.3255e-39	ITSN2, ZFP169, XYLT2, TESK2, ZFYVE1, MYLK, ZFYVE28, ALKBH4, A430033K04RIK, ZFP160, ZFP282, ZFP287, GLCE, PRKCA, DICER1, SYTL5, ADCY9, ZFYVE16, ZSCAN20, RNF128, ZFP292, ZSCAN21, AMY1, ATF7, NHLRC1, ADPRM, FREM3, GNE, ZBTB8A, PRDM15, ADAMTS15, FIGNL1, PHC2, NEBL, NR2F1, LNPEP, PHC3, ST18, NPLOC4, AGO3, ZFAT, SNAI2, PLCH1, PAM, ZBTB8B, ZFP128, ZFP369, GMEB1, GMEB2, PHF8, GLI2, EEA1, LFNG, ING2, ZFP3…	1163	3552	18371	1.80998	9.93166e-36	9.93166e-36	9.86638e-36
GOTERM_MF_DIRECT	GO:0000978~RNA polymerase II core promoter proximal region sequence-specific DNA binding	184	12.976	9.34599e-32	EHF, ZFP324, ZFP202, ZBTB24, ZFP449, ZBTB26, ZFP606, RORB, ETS2, IKZF4, ELK4, 2610044O15RIK8, 9130019O22RIK, ZFP160, ZFP30, CREB3L2, GM4767, SOX8, ZFP960, ZFP563, SOX7, ZFP442, ZFP287, ZFP39, PKNOX2, ZBTB39, ZFP335, ZBTB38, KCNH8, USP3, ZFP619, TBR1, RFX1, ZBTB33, MYT1, POU3F2, SOX10, ZSCAN20, ZFP40, ZSCAN22, ZSCAN21, RFX5, ZFP691, ATF7, ZFP7, RSL1, ZFP623, ZFP748, ZFP868, ZFP747, ZFP746, ZFP867,…	1163	1172	18371	2.47995	9.95348e-29	4.97674e-29	4.94403e-29
GOTERM_MF_DIRECT	GO:0000981~RNA polymerase II transcription factor activity, sequence-specific DNA binding	175	12.3413	5.5268e-30	EHF, ZFP324, ZFP202, ZFP169, ZFP961, ZFP329, ZFP449, PRDM2, AHR, RORB, ETS2, ELK4, 9130019O22RIK, A430033K04RIK, ZFP160, ZFP30, CREB3L2, GM4767, BBX, SOX8, ZFP282, ZFP960, ZFP37, ZFP563, SOX7, ZFP442, ZFP287, ZFP39, PKNOX2, ZBTB38, ZFP459, TBR1, RFX1, MYT1, POU3F2, SOX10, ZSCAN20, ZFP292, ZSCAN22, ZSCAN21, RFX5, ATF7, ZFP7, ZFP9, RSL1, ZFP623, ZFP105, ZFP868, ZFP747, ZFP626, ZFP867, ZFP866, NRF1,…	1163	1118	18371	2.47257	5.88605e-27	1.96202e-27	1.94912e-27
GOTERM_MF_DIRECT	GO:0003677~DNA binding	201	14.1749	1.7868e-15	JRK, EHF, IKZF4, ELK4, PEG10, CREB3L2, BBX, SOX8, SOX7, ZFP287, PKNOX2, MAP1S, DICER1, RFX1, SOX10, ZFP292, ZSCAN21, RFX5, ATF7, TRIM16, ZBTB8A, ZFP746, PRDM15, ZFP507, ZFP628, ZBTB3, MIER2, ZBED6, ZBED4, BANP, STAT5B, PHC2, XRCC2, XRCC3, NR2F1, PHC3, ST18, ZBTB9, ZFAT, FUBP1, NOSTRIN, REL, SPRTN, SNAI2, ZBTB8B, ZFP369, GMEB1, GMEB2, BHLHE41, JRKL, GLI2, DMBX1, ING2, ZFP120, MLX, GABPA, TIGD3, TI…	1163	1825	18371	1.73975	1.89182e-12	4.75736e-13	4.72609e-13
GOTERM_MF_DIRECT	GO:0000977~RNA polymerase II regulatory region sequence-specific DNA binding	62	4.37236	1.63106e-09	ZFP961, ZFP169, ZFP763, ZFP329, ZFP81, PRDM2, ZFP955A, ZFP955B, ETS2, GLI2, DMBX1, A430033K04RIK, ZFP120, MLX, BBX, ZFP282, ZFP37, ZFP882, PKNOX2, ZFP777, ZFP459, ZFP938, MYT1, ZFP518A, KLF15, ZFP518B, TFDP1, CREB1, RFX5, ZFP9, ZFP105, ZBTB8A, ZFP626, SATB2, ZBTB43, IGHMBP2, ASCL1, ZBTB41, ZFP709, PLAGL1, ZFP266, ZBED4, PURG, ZBED3, ZFP799, ZFP952, ZFP715, MGA, NFXL1, 2810021J22RIK, 2610008E11RIK…	1163	426	18371	2.29898	1.73708e-06	3.47416e-07	3.45132e-07
GOTERM_MF_DIRECT	GO:0001227~transcriptional repressor activity, RNA polymerase II transcription regulatory region sequence-specific binding	55	3.8787	3.00922e-09	ZFP202, ZFP961, ZFP169, ZFP763, ZBTB24, ZBTB26, BHLHE41, ZFP81, PRDM2, ZFP955A, ZFP955B, ETS2, DMBX1, 2610044O15RIK8, A430033K04RIK, ZFP120, MLX, ZFP282, ZFP37, ZFP882, ZFP777, ZBTB39, ZFP459, ZFP536, ZBTB33, AEBP2, ATF7, ZFP9, ZBTB8A, ZFP422, ZFP626, SATB2, ZFP746, 5730507C01RIK, ASCL1, ZFP709, ZFP263, ZFP382, PATZ1, ZBED6, ZFP266, ZBED3, ZFP952, ZFP715, NR2F1, 2610008E11RIK, ZFP958, KLF8, SP2, …	1163	361	18371	2.40663	3.20481e-06	5.34136e-07	5.30625e-07
GOTERM_MF_DIRECT	GO:0001228~transcriptional activator activity, RNA polymerase II transcription regulatory region sequence-specific binding	64	4.5134	8.53047e-07	EHF, GMEB1, GMEB2, ONECUT2, PRDM2, ZFP606, RORB, GLI2, ELK4, CREB3L2, SIX3, ZFP760, GABPA, ZFP930, ZFP619, TBR1, MYT1, POU3F2, KLF15, ZFP780B, TFDP1, CREB1, ZFP292, ZFP40, ZSCAN21, RFX5, ZFP770, CREB5, ZFP788, KMT2D, ZFP748, ZFP945, SATB2, NRF1, ZFP60, ZFP628, ARNTL, ZFP11, ZFP52, GM2004, ZFP51, PLAGL1, ZFP53, E2F4, PATZ1, ZBED4, ZFP143, STAT5B, ZFP715, NFYA, ZFP758, MGA, ESRRB, ESR2, MEIS1, SP1,…	1163	528	18371	1.91469	0.000908083	0.000129785	0.000128932
GOTERM_MF_DIRECT	GO:0008270~zinc ion binding	79	5.57123	1.82675e-05	CPM, THRB, ZCCHC10, ZFP407, RORB, IKZF4, GLI2, PHF8, ZMYM2, ZFP385B, PEG10, TRIM26, HIF1AN, ADAMTS8, ADAMTS9, ZFP37, TRIM66, PIAS4, MORC3, MORC4, SGIP1, DDX58, USP3, SIAH1A, PRKCA, SIAH1B, MYT1, MID1, MID2, ADAMTS20, PLA2G15, MMP16, TRIM13, TUT1, RBM20, TRIM16, PDZRN3, TRIM11, HDAC4, ZSWIM1, ZDHHC20, KMT2B, ZCCHC9, IGHMBP2, RNF8, PRICKLE1, ADAMTS15, ZMAT4, ERI2, DNAJC21, PGGT1B, TRIM47, ZSWIM4, Z…	1163	764	18371	1.63338	0.019267	0.00243186	0.00241587
GOTERM_MF_DIRECT	GO:0016740~transferase activity	147	10.3667	0.00030627	PI4K2B, XYLT2, GXYLT1, TESK2, ZDHHC7, UBE3A, MYLK3, MYLK, NDST2, STK10, RPS6KA6, SLK, PAPOLG, PDK3, TRIM26, MAP3K9, CMTR2, MAP3K5, MAP2K3, PIAS4, ACVR1, CSNK1G3, RNF43, CDKL5, IPMK, SIAH1A, DYRK1B, MUL1, PRKCA, CDYL, SIAH1B, MID1, MID2, ERN1, PLA2G15, RNF128, SOAT1, MAK, SIK3, TRIM13, KCTD11, NHLRC1, TRIM16, ALPK1, TSSK1, EPHA3, TRIM11, ZFP451, GNE, CSNK1G1, DGKH, IPPK, KMT2D, FICD, KMT2B, PRDM15…	1163	1756	18371	1.32235	0.278359	0.0362419	0.0360037
GOTERM_MF_DIRECT	GO:0003676~nucleic acid binding	53	3.73766	0.00164496	DDX3Y, RBM27, JRK, RBM26, ZCCHC10, ZFP407, GPATCH1, MSI2, JRKL, NYNRIN, ZFP385B, PEG10, POGZ, TIGD3, TIGD2, TIGD4, SGIP1, DDX58, TUT1, RBMS1, RBM20, SREK1, SRSF9, TMEM63A, RBM48, DHX8, ZCCHC9, ISG20L2, DDX20, IGHMBP2, AKAP17B, RNPC3, ZMAT4, ERI2, DNAJC21, SAFB2, IGF2BP1, ASCC3, RBM12, ZFHX2, RBPMS, ARPP21, MTERF1A, ZFHX4, TNRC6C, CNOT4, LIN28B, AGO3, FUBP1, ZFP593, TRMT11, R3HDM1, ZCCHC2	1163	540	18371	1.55037	0.826802	0.160821	0.159764
GOTERM_MF_DIRECT	GO:0003700~transcription factor activity, sequence-specific DNA binding	60	4.23131	0.00166107	CREBZF, TCERG1, EHF, GMEB1, THRB, ONECUT2, ZBTB24, RORB, AHR, ETS2, IKZF4, GLI2, TCHP, ELK4, DMBX1, CREB3L2, SOX8, SOX7, GABPA, ZBTB38, ZFP933, ARNT, TBR1, RFX1, POU3F2, SOX10, KLF15, TFDP1, CREB1, RFX5, ZFP691, ATF7, CREB5, RSL1, ZFP667, ZFP105, ZFP748, ZFP429, ZFP746, ZFP708, NRF1, ZFP628, ASCL1, NPAS2, ARNTL, PLAGL1, ZFP382, E2F4, STAT5B, NFYA, MGA, ESRRB, NR2F1, ESR2, ZFP354A, ZFP322A, SP1, N…	1163	631	18371	1.50202	0.829753	0.160821	0.159764
GOTERM_MF_DIRECT	GO:0005216~ion channel activity	22	1.55148	0.00268535	GABRQ, TRPC7, GABRA1, GABRB1, TRPC6, CHRNA5, TRPA1, KCNH7, KCNA1, KCNH8, CHRNA7, KCNC3, GABRA4, KCNA4, ITPR3, KCNS2, CHRNE, KCNS3, SCN4A, TRPM7, SCN1A, HCN1	1163	171	18371	2.03226	0.942945	0.228226	0.226726
GOTERM_MF_DIRECT	GO:0005096~GTPase activator activity	28	1.97461	0.00297541	PRR5, USP6NL, NRP1, LRRK2, IQGAP1, ARHGAP4, ARHGAP12, SYDE1, FLCN, ARHGAP20, RIC8B, CHML, TBC1D10A, AGFG2, TBC1D8B, RALGAPA1, ARHGAP29, TBC1D2B, ARHGAP24, ARFGAP2, STXBP5L, ARHGAP32, ARHGAP31, DEPDC1B, TBC1D4, RASA2, CDC42EP2, TBC1D25	1163	242	18371	1.82766	0.958145	0.228226	0.226726
GOTERM_MF_DIRECT	GO:0004674~protein serine/threonine kinase activity	43	3.03244	0.00300015	ROCK2, LRRK2, TESK2, MYLK3, MYLK, TTBK2, TTN, STK10, RPS6KA6, SLK, NUAK2, ACVR1C, GRK5, TLK2, PRKG2, STK38L, PDK3, TRPM7, MAP3K9, RIOK1, IKBKE, MAPK4, MAP3K5, ACVR1, MAP2K3, CSNK1G3, CDKL5, CHUK, RIPK2, MINK1, HUNK, DYRK1B, PRKCA, HIPK3, ERN1, PIKFYVE, MAK, MAP3K19, SIK3, TSSK1, ALPK1, MAP3K14, CSNK1G1	1163	427	18371	1.59072	0.959236	0.228226	0.226726
GOTERM_MF_DIRECT	GO:0005515~protein binding	381	26.8688	0.00383991	ITSN2, VEZT, TRAF3IP1, GORAB, D16ERTD472E, HSF2BP, IKZF4, MYLK, EPS8, LIPE, RASSF5, CSPP1, SOX8, CCNL2, SLC12A6, BVES, WLS, CDK5RAP2, CDON, ACVR1, IL1R1, ACTN1, SIAH1A, PRKCA, DICER1, SYTL5, HCFC2, ATG14, SOX10, CD2AP, NUP93, TWSG1, AKAP9, SIK3, ORAI1, SRFBP1, NHLRC1, EPHA3, BLZF1, CFTR, TRIM11, INTU, ZFP748, ZFP746, HSPA4L, IQGAP1, ZFP628, SYNGR2, PRKAR2A, KCNQ1OT1, STC2, CMYA5, TRPM7, FADD, NRB…	1163	5363	18371	1.1222	0.983384	0.272634	0.270842
GOTERM_MF_DIRECT	GO:0004672~protein kinase activity	48	3.38505	0.00863228	SCYL3, ROCK2, LRRK2, TESK2, MYLK3, MYLK, TTBK2, TTN, STK10, RPS6KA6, SLK, NUAK2, ACVR1C, GRK5, TLK2, PRKG2, STK38L, ABL2, PDK3, TRPM7, MAP3K9, MAP2K7, IKBKE, MAPK4, MAP3K5, ACVR1, MAP2K3, CSNK1G3, CDKL5, CHUK, RIPK2, MINK1, HUNK, DYRK1B, TEX14, PTK6, PRKCA, HIPK3, ERN1, PEAK1, MAK, MAP3K19, KIT, SIK3, TSSK1, MAP3K14, EPHA3, CSNK1G1	1163	520	18371	1.45811	0.999902	0.574586	0.570809
GOTERM_MF_DIRECT	GO:0043565~sequence-specific DNA binding	45	3.17348	0.0108568	HDAC4, RSL1, ZFP105, ZFP369, EHF, THRB, SATB2, ZBTB48, PRDM2, RORB, AHR, ASCL1, ETS2, IKZF4, ARNTL, GLI2, ELK4, DMBX1, ZFP53, SIX3, SAFB2, ZFP263, SOX8, ZFP382, SOX7, GABPA, MEN1, PKNOX2, STAT5B, NFYA, ZFP758, ESRRB, NR2F1, ARNT, ZBTB33, POU3F2, ESR2, MEIS1, CREB1, SP1, RFX5, REL, SNAI2, ERCC6, ZFP110	1163	487	18371	1.45961	0.999991	0.641877	0.637658
GOTERM_MF_DIRECT	GO:0000976~transcription regulatory region sequence-specific DNA binding	28	1.97461	0.012401	CREBZF, HDAC4, KMT2D, ZBTB8A, ZFP746, ZFP646, ZBTB48, ARID4A, AHR, ARNTL, GLI2, CREB3L2, ZFP263, ZBED6, SOX7, ZBED4, GABPA, MEN1, CDK5RAP2, ZBED3, ZFP335, NFYA, KLF15, SOX10, PER2, CREB1, SP1, ATF7	1163	270	18371	1.63813	0.999998	0.641877	0.637658
GOTERM_MF_DIRECT	GO:0031267~small GTPase binding	29	2.04513	0.0126306	USP6NL, CCDC186, ROCK2, LRRK2, RHOBTB3, IQGAP1, BICD1, EPS8, GGA2, GGA3, RAB11FIP1, NPC1L1, RASSF5, DVL2, WHAMM, CHML, ATP7A, RAB11FIP3, CDKL5, ANXA2, EXOC8, HPS6, SYTL5, NET1, MYO1C, RANBP10, CDC42EP2, TRIP11, RGL3	1163	283	18371	1.61869	0.999999	0.641877	0.637658
GOTERM_MF_DIRECT	GO:0030552~cAMP binding	6	0.423131	0.0129806	POPDC3, PDE10A, PRKAR2A, PDE4B, BVES, HCN1	1163	23	18371	4.12075	0.999999	0.641877	0.637658
GOTERM_MF_DIRECT	GO:0005242~inward rectifier potassium channel activity	6	0.423131	0.0129806	KCNJ6, KCNJ11, KCNH7, KCNJ16, KCNJ1, KCNJ3	1163	23	18371	4.12075	0.999999	0.641877	0.637658
GOTERM_MF_DIRECT	GO:0003779~actin binding	37	2.60931	0.0138696	LRRK2, WIPF2, SYNPO2, AKAP5, ADCY8, SYNE2, MYLK, EPS8, PDLIM1, CNN2, FGD4, BAIAP2L1, ALKBH4, MYH13, STK38L, FLNB, TRPM7, WHAMM, PDLIM5, WASF2, SVIL, GAS2L3, TRPC6, MAP1S, NEBL, ACTN1, PAWR, SHROOM3, ERMN, SSH1, VIL1, ENAH, MYO1E, MYO1C, SPIRE1, MYH9, RAI14	1163	388	18371	1.50634	1	0.641877	0.637658
GOTERM_MF_DIRECT	GO:0043425~bHLH transcription factor binding	7	0.493653	0.0138729	SP1, LMO2, BHLHE41, ID3, ASCL1, IKZF4, ARNTL	1163	32	18371	3.45542	1	0.641877	0.637658
GOTERM_MF_DIRECT	GO:0042802~identical protein binding	150	10.5783	0.0144648	CARS, TCERG1, OLFML2B, ZBTB26, CPOX, CCNC, MSI2, AHR, CASC3, OLFML2A, CDH9, IKZF4, EDC3, CDH6, LACTB, STK10, SLK, RASSF3, TNN, RASSF5, PPAT, LEPR, MAP3K5, WLS, CDK5RAP2, SRRM4, USP7, MAP1S, LMO2, FAM118A, OMG, SIAH1A, KCTD1, MUL1, TBR1, CDYL, SIAH1B, POU3F2, MID1, SOX10, MID2, KCTD6, CD2AP, ERN1, CACNB2, KCTD9, SOAT1, SPATA13, ANKS6, ORAI1, KCTD11, DGKH, SMIM3, DHX8, FICD, SHC1, STC1, ITPR3, ACAC…	1163	1988	18371	1.19187	1	0.641877	0.637658
GOTERM_MF_DIRECT	GO:0004842~ubiquitin-protein transferase activity	26	1.83357	0.0157845	PELI3, RNF8, UBE3A, RNF6, MALT1, ZNRF3, HECTD2, TRIM47, RNF43, SHPRH, SIAH1A, WWP1, MUL1, SIAH1B, PEX12, CNOT4, RNF146, ITCH, RNF169, TRIM13, RNF182, TRIM36, FBXL3, NHLRC1, PDZRN3, TRIM11	1163	250	18371	1.64281	1	0.641916	0.637697
GOTERM_MF_DIRECT	GO:0008175~tRNA methyltransferase activity	4	0.282087	0.0158925	TRMT5, TRMT12, LCMT2, TRDMT1	1163	9	18371	7.02054	1	0.641916	0.637697
GOTERM_MF_DIRECT	GO:0016301~kinase activity	57	4.01975	0.0162739	PI4K2B, LRRK2, TESK2, MYLK3, MYLK, STK10, RPS6KA6, SLK, TLK2, PRKG2, PDK3, RIOK1, MAP3K9, IKBKE, MAP3K5, MAP2K3, ACVR1, CSNK1G3, CDKL5, CHUK, RIPK2, IPMK, MINK1, HUNK, DYRK1B, PRKCA, ERN1, MAK, KIT, SIK3, ALPK1, TSSK1, EPHA3, GNE, CSNK1G1, DGKH, IPPK, ROCK2, TTN, NUAK2, ACVR1C, GRK5, PRKAR2A, STK38L, ABL2, TRPM7, PRPS1L3, MAPK4, PTK6, DOLK, HIPK3, MOB1B, PIKFYVE, MAP3K19, ALDH18A1, MAP3K14, PFKP	1163	662	18371	1.3601	1	0.641916	0.637697
GOTERM_MF_DIRECT	GO:0070679~inositol 1,4,5 trisphosphate binding	5	0.352609	0.0195271	TRPC7, TRPC6, PLCL1, PLCL2, ITPR3	1163	17	18371	4.64595	1	0.742625	0.737744
GOTERM_MF_DIRECT	GO:0005524~ATP binding	117	8.25106	0.0208785	CARS, PI4K2B, TESK2, MYLK3, MYLK, STK10, HELB, RPS6KA6, SLK, PAPOLG, FPGS, PDK3, SMARCAD1, MAP3K9, MAP3K5, MAP2K3, ACVR1, CSNK1G3, CDKL5, MAGI3, IPMK, LIG4, DYRK1B, PRKCA, ATP11A, DICER1, ERN1, ADCY9, MAK, SIK3, RAD54L2, ALPK1, TSSK1, EPHA3, CFTR, GNE, CSNK1G1, DGKH, IPPK, PFKFB3, DHX8, FICD, HSPA4L, RHOBTB3, ACACB, TTBK2, NUAK2, GRK5, FIGNL1, MYH13, STK38L, ABL2, TRPM7, MAP2K7, MDN1, DNAH11, DNA…	1163	1527	18371	1.21032	1	0.742625	0.737744
GOTERM_MF_DIRECT	GO:1990763~arrestin family protein binding	4	0.282087	0.0216508	ITCH, CREB1, GPR61, GPR135	1163	10	18371	6.31849	1	0.742625	0.737744
GOTERM_MF_DIRECT	GO:0035091~phosphatidylinositol binding	13	0.916784	0.0222005	PLEKHF2, MREG, EXOC8, TULP3, ITPR3, SNX33, ARHGAP32, MYO1E, ING2, TNFAIP8L3, ESYT2, SNX7, ZCCHC2	1163	99	18371	2.07425	1	0.742625	0.737744
GOTERM_MF_DIRECT	GO:0042826~histone deacetylase binding	16	1.12835	0.0223136	HDAC4, MYOCD, SATB2, BHLHE41, DDX20, HDAC9, ZFP709, PER2, SP2, SP1, MIER2, MIER1, SIX3, DNMT3B, LCOR, RAD9A	1163	134	18371	1.88612	1	0.742625	0.737744
GOTERM_MF_DIRECT	GO:0045296~cadherin binding	10	0.705219	0.0246422	CDH6, ACVR1, CDH10, NUMB, PKP4, PTPRJ, AKAP5, CDH9, CDH18, CD2AP	1163	67	18371	2.35764	1	0.795272	0.790044
GOTERM_MF_DIRECT	GO:1990837~sequence-specific double-stranded DNA binding	47	3.31453	0.0293315	ZFP369, THRB, ONECUT2, ZFP449, ZFP647, ZBTB26, BHLHE41, ZBTB43, RORB, AHR, ASCL1, ETS2, NPAS2, ARNTL, GLI2, ELK4, DMBX1, SCRT2, SIX3, ZFP263, MLX, BBX, SOX8, E2F4, ZFP282, SOX7, GABPA, PKNOX2, ESRRB, NR2F1, ARNT, RFX1, ZBTB33, KLF15, POU3F2, SOX10, LIN28B, CREB1, SP2, SP1, RFX5, SNAI2, ATF7, ZFP597, ZFP276, CREB5, ZFP110	1163	547	18371	1.35726	1	0.907987	0.902019
GOTERM_MF_DIRECT	GO:0005244~voltage-gated ion channel activity	16	1.12835	0.02984	KCNJ6, KCNJ11, KCNH7, KCNA1, KCNH8, KCNC3, KCNJ16, KCNA4, CACNB2, KCNS2, KCNS3, SCN4A, KCNJ1, KCNJ3, SCN1A, HCN1	1163	139	18371	1.81827	1	0.907987	0.902019
GOTERM_MF_DIRECT	GO:0003682~chromatin binding	47	3.31453	0.0319964	HDAC4, ZFP369, THRB, CCNT2, SATB2, RNF8, ASCL1, TTF1, PHF8, GLI2, ATAD2B, ELK4, ING2, HMGN5, KCNQ1OT1, DNMT3B, PWWP2A, SMARCAD1, E2F4, NELFA, PATZ1, TRIM66, ZFP386, GABPA, MEN1, ZFP143, STAT5B, PHC2, KDM4C, MBD6, NPM2, CBX2, LMO2, MBD2, NOC3L, CDYL, PHC3, SOX10, MEIS1, POLR3D, ASXL3, LCOR, SNAI2, ERCC6, AJUBA, ASF1A, ZFP110	1163	550	18371	1.34986	1	0.94656	0.940338
GOTERM_MF_DIRECT	GO:0005253~anion channel activity	3	0.211566	0.0351617	GABRB1, SLC26A7, LRRC8A	1163	5	18371	9.47773	1	0.961592	0.955271
GOTERM_MF_DIRECT	GO:0015467~G-protein activated inward rectifier potassium channel activity	3	0.211566	0.0351617	KCNJ6, KCNJ1, KCNJ3	1163	5	18371	9.47773	1	0.961592	0.955271
GOTERM_MF_DIRECT	GO:0004983~neuropeptide Y receptor activity	4	0.282087	0.0361161	PROKR1, NPY5R, QRFPR, PGR15L	1163	12	18371	5.26541	1	0.961592	0.955271
GOTERM_MF_DIRECT	GO:0030955~potassium ion binding	4	0.282087	0.0361161	HDAC4, KCNJ11, KCNA4, KCNJ1	1163	12	18371	5.26541	1	0.961592	0.955271
GOTERM_MF_DIRECT	GO:0005230~extracellular ligand-gated ion channel activity	7	0.493653	0.03839	GABRQ, GABRA1, GABRB1, CHRNA5, CHRNA7, CHRNE, GABRA4	1163	40	18371	2.76434	1	0.997203	0.990649
GOTERM_MF_DIRECT	GO:0005109~frizzled binding	7	0.493653	0.042658	RNF43, ZNRF3, MAGI3, WNT5A, DVL2, RSPO3, CTHRC1	1163	41	18371	2.69692	1	1	0.994361
GOTERM_MF_DIRECT	GO:0005249~voltage-gated potassium channel activity	9	0.634697	0.0442168	KCNJ11, KCNH7, KCNS2, KCNA1, KCNC3, KCNS3, KCNH8, KCNA4, HCN1	1163	63	18371	2.2566	1	1	0.994361
GOTERM_MF_DIRECT	GO:0004706~JUN kinase kinase kinase activity	4	0.282087	0.0447973	RIPK2, LRRK2, MAP3K9, MAP3K5	1163	13	18371	4.86037	1	1	0.994361
GOTERM_MF_DIRECT	GO:0051371~muscle alpha-actinin binding	4	0.282087	0.0544092	PDLIM1, SYNPO2, PDLIM5, TTN	1163	14	18371	4.5132	1	1	0.994361
GOTERM_MF_DIRECT	GO:0005161~platelet-derived growth factor receptor binding	4	0.282087	0.0544092	ERN1, IL1R1, PDGFC, PTPRJ	1163	14	18371	4.5132	1	1	0.994361
GOTERM_MF_DIRECT	GO:0048185~activin binding	4	0.282087	0.0544092	ACVR1, TGFBR3, ACVR1C, FSTL3	1163	14	18371	4.5132	1	1	0.994361
GOTERM_MF_DIRECT	GO:0061630~ubiquitin protein ligase activity	29	2.04513	0.0651982	PELI3, RNF8, UBE3A, RNF6, CCNC, ZNRF3, TRIM26, RNF150, LONRF1, RNF43, SHPRH, SIAH1A, MSL2, WWP1, MUL1, 8030462N17RIK, SIAH1B, MED7, SH3RF3, RNF146, ITCH, RNF128, TRIM39, TRIM13, MKRN3, NHLRC1, RNF185, PDZRN3, TRIM11	1163	328	18371	1.39662	1	1	0.994361
GOTERM_MF_DIRECT	GO:0008376~acetylgalactosaminyltransferase activity	5	0.352609	0.0697519	B3GALNT2, B3GNT7, B3GNT5, B3GALT4, CHSY3	1163	25	18371	3.15924	1	1	0.994361
GOTERM_MF_DIRECT	GO:0050431~transforming growth factor beta binding	5	0.352609	0.0697519	ACVR1, TGFBR3, TWSG1, CD109, HYAL2	1163	25	18371	3.15924	1	1	0.994361
GOTERM_MF_DIRECT	GO:0034237~protein kinase A regulatory subunit binding	5	0.352609	0.0697519	1700019D03RIK, AKAP9, GSKIP, AKAP5, WASF2	1163	25	18371	3.15924	1	1	0.994361
GOTERM_MF_DIRECT	GO:0000049~tRNA binding	9	0.634697	0.0737135	CARS, RPUSD4, CTU2, SEPSECS, CTU1, IGHMBP2, TRMT11, IARS, TRMT1L	1163	70	18371	2.03094	1	1	0.994361
GOTERM_MF_DIRECT	GO:0030594~neurotransmitter receptor activity	10	0.705219	0.073841	GABRQ, GABRA1, CHRM3, GABRB1, CHRNA5, CHRNA7, CHRNE, GABRA4, HTR1B, HTR2A	1163	82	18371	1.92637	1	1	0.994361
GOTERM_MF_DIRECT	GO:0005267~potassium channel activity	10	0.705219	0.073841	KCNK10, KCNH7, KCNS2, KCNA1, KCNC3, KCNS3, KCNH8, KCNMB2, KCNA4, HCN1	1163	82	18371	1.92637	1	1	0.994361
GOTERM_MF_DIRECT	GO:0050811~GABA receptor binding	4	0.282087	0.0762717	GABRB1, PLCL1, PLCL2, AKAP5	1163	16	18371	3.94905	1	1	0.994361
GOTERM_MF_DIRECT	GO:0017124~SH3 domain binding	14	0.987306	0.0781711	CTTNBP2, SGIP1, LRP2, AKAP5, PTPN12, CD2AP, ENAH, ARHGAP31, SH3BP2, ADAM9, EPS15, WASF2, BCAR1, RAD9A	1163	133	18371	1.66276	1	1	0.994361
GOTERM_MF_DIRECT	GO:0008022~protein C-terminus binding	22	1.55148	0.0797125	PIAS4, USP7, CEP135, KCNJ11, SIAH1A, LIG4, FIGN, SIAH1B, PEX1, PEX12, ADCY8, CD2AP, PEX26, COIL, DLG1, MYO1C, SP1, PCGF1, ERCC6, MAP2K7, CDK5RAP2, HCN1	1163	239	18371	1.45405	1	1	0.994361
GOTERM_MF_DIRECT	GO:0015485~cholesterol binding	7	0.493653	0.0872559	OSBPL8, NPC1, SOAT1, OSBPL3, SIDT1, ERLIN1, OSBPL10	1163	49	18371	2.2566	1	1	0.994361
GOTERM_MF_DIRECT	GO:0001216~bacterial-type RNA polymerase transcriptional activator activity, sequence-specific DNA binding	4	0.282087	0.0884313	E2F4, SOX10, MEN1, ZFP341	1163	17	18371	3.71676	1	1	0.994361
GOTERM_MF_DIRECT	GO:0060090~binding, bridging	10	0.705219	0.0931593	ITSN2, IPPK, DLG1, SGTB, MAGI3, AKAP9, IQGAP1, AKAP5, DLGAP2, MPP7	1163	86	18371	1.83677	1	1	0.994361
KEGG_PATHWAY	mmu05168:Herpes simplex virus 1 infection	106	7.47532	3.12395e-36	ZFP324, ZFP169, ZFP961, 9130019O22RIK, A430033K04RIK, ZFP160, ZFP30, GM4767, ZFP282, ZFP960, ZFP37, ZFP563, ZFP442, ZFP39, ZFP459, ZFP619, HCFC2, ZFP40, ZFP7, ZFP9, SRSF9, RSL1, ZFP623, ZFP748, ZFP868, ZFP747, ZFP626, ZFP746, ZFP867, ZFP866, ZFP60, ZFP58, ZFP52, ZFP51, ZFP53, FADD, ZFP583, ZFP873, GM12258, 2810021J22RIK, 2610008E11RIK, ZFP68, ZFP472, ZFP597, RBAK, ZFP871, ZFP111, ZFP870, ZFP128, …	528	459	8941	3.91062	8.87201e-34	8.90325e-34	8.90325e-34
KEGG_PATHWAY	mmu04971:Gastric acid secretion	13	0.916784	0.00134099	CHRM3, KCNK10, KCNJ16, ITPR3, PRKCA, ADCY8, MYLK3, MYLK, ADCY9, CCKBR, SLC26A7, KCNJ1, CFTR	528	75	8941	2.93518	0.316888	0.191091	0.191091
KEGG_PATHWAY	mmu05032:Morphine addiction	13	0.916784	0.00689503	GABRQ, GABRA1, GABRB1, KCNJ6, GABRA4, PRKCA, ADCY8, PDE10A, ADCY9, GRK5, PDE4B, PDE3A, KCNJ3	528	91	8941	2.4191	0.85984	0.512508	0.512508
KEGG_PATHWAY	mmu04710:Circadian rhythm	7	0.493653	0.0071931	PER2, CREB1, BHLHE41, FBXL3, RORB, NPAS2, ARNTL	528	30	8941	3.9512	0.871294	0.512508	0.512508
KEGG_PATHWAY	mmu04935:Growth hormone synthesis, secretion and action	14	0.987306	0.018725	MAP2K3, STAT5B, SHC3, SHC1, IGFBP3, ITPR3, PRKCA, IGF1, ADCY8, CREB1, ADCY9, CREB3L2, BCAR1, CREB5	528	116	8941	2.04372	0.995338	0.92674	0.92674
KEGG_PATHWAY	mmu04360:Axon guidance	19	1.33992	0.0202343	NRP1, FZD3, TRPC6, ROCK2, SEMA4B, SEMA3A, WNT5A, SEMA3E, PRKCA, EFNA5, RHOD, SSH1, ENAH, CXCL12, BOC, SLIT2, LRRC4C, EPHA3, NCK1	528	181	8941	1.77757	0.996989	0.92674	0.92674
KEGG_PATHWAY	mmu00532:Glycosaminoglycan biosynthesis - chondroitin sulfate / dermatan sulfate	5	0.352609	0.0271907	CHST12, DSE, CHST15, XYLT2, CHSY3	528	20	8941	4.23343	0.999602	0.92674	0.92674
KEGG_PATHWAY	mmu04934:Cushing syndrome	17	1.19887	0.0291385	KMT2D, FZD3, WNT5A, KCNA4, ARNT, ITPR3, AHR, ADCY8, CREB1, ADCY9, SP1, CREB3L2, DVL2, WDR5B, ORAI1, MEN1, CREB5	528	162	8941	1.77699	0.999775	0.92674	0.92674
KEGG_PATHWAY	mmu04911:Insulin secretion	11	0.77574	0.0292655	CHRM3, CREB1, ADCY9, KCNJ11, CREB3L2, KCNMB2, SLC2A1, ITPR3, PRKCA, ADCY8, CREB5	528	86	8941	2.16594	0.999783	0.92674	0.92674
KEGG_PATHWAY	mmu00534:Glycosaminoglycan biosynthesis - heparan sulfate / heparin	5	0.352609	0.0495906	NDST2, GLCE, XYLT2, HS3ST5, HS3ST1	528	24	8941	3.52786	0.999999	1	1
KEGG_PATHWAY	mmu04340:Hedgehog signaling pathway	8	0.564175	0.052939	CSNK1G3, BOC, SPOPL, LRP2, DISP1, CDON, CSNK1G1, GLI2	528	58	8941	2.33568	1	1	1
KEGG_PATHWAY	mmu04927:Cortisol synthesis and secretion	9	0.634697	0.0603371	CREB1, ADCY9, SP1, CREB3L2, ORAI1, KCNA4, ITPR3, ADCY8, CREB5	528	72	8941	2.11671	1	1	1
KEGG_PATHWAY	mmu04611:Platelet activation	13	0.916784	0.0612806	P2RY12, GUCY1A2, PPP1R12A, ROCK2, ITGA2, ITPR3, ADCY8, MYLK3, MYLK, ADCY9, P2RY1, PRKG2, ORAI1	528	124	8941	1.77531	1	1	1
KEGG_PATHWAY	mmu04713:Circadian entrainment	11	0.77574	0.062371	PER2, GUCY1A2, KCNJ6, CREB1, ADCY9, NOS1AP, PRKG2, ITPR3, PRKCA, ADCY8, KCNJ3	528	98	8941	1.90072	1	1	1
KEGG_PATHWAY	mmu04918:Thyroid hormone synthesis	9	0.634697	0.0687276	CREB1, ADCY9, CREB3L2, ITPR3, PRKCA, LRP2, TTF1, ADCY8, CREB5	528	74	8941	2.05951	1	1	1

## Sheet: 2hvs6h down
Category	Term	Count	%	PValue	Genes	List Total	Pop Hits	Pop Total	Fold Enrichment	Bonferroni	Benjamini	FDR
GOTERM_BP_DIRECT	GO:0060271~cilium assembly	38	3.19865	1.57357e-11	ZFP423, C2CD3, CEP164, FBF1, CBY1, PTPDC1, RPGR, DYNC2LI1, TBC1D32, TMEM107, TEKT1, CEP250, NEK1, BBS7, TEKT5, CC2D2A, CFAP44, OFD1, BBS2, IFT140, DNAAF1, WDR19, IFT122, OCRL, RPGRIP1L, KIF27, WDR11, EHD3, IFT88, IFT43, TMEM237, IFT81, RFX4, MKS1, B9D1, CEP41, IFT46, CCNO	954	215	19672	3.64456	5.22741e-08	5.22583e-08	5.20694e-08
GOTERM_BP_DIRECT	GO:0030030~cell projection organization	33	2.77778	1.89745e-09	C2CD3, CEP164, FBF1, CBY1, TUBD1, PTPDC1, RPGR, DYNC2LI1, TMEM107, NPHP1, CEP250, NEK1, BBS7, CC2D2A, OFD1, BBS2, TTC12, IFT140, CCDC13, WDR19, IFT122, OCRL, MYO7A, KIF27, EHD3, IFT88, IFT43, TMEM237, IFT81, MKS1, B9D1, CEP41, CCNO	954	198	19672	3.43676	6.3033e-06	3.15071e-06	3.13933e-06
GOTERM_BP_DIRECT	GO:0006281~DNA repair	47	3.95623	6.29795e-09	HDAC10, AP5Z1, MCM8, PRKDC, MPG, OGG1, CEP164, NUDT1, BRCA2, PRIMPOL, POLD4, ENDOV, WRN, RECQL5, NTHL1, POLL, ZSWIM7, FANCI, RFC5, ZRANB3, XRCC4, XRCC5, RFC2, FANCL, PARP2, EYA2, ASCC1, INTS3, RECQL, NSMCE1, XRCC1, CHD1L, MLH1, GTF2H4, FANCG, DDB2, PARP10, RAD50, RAD51D, RAD51C, RRM2B, MSH2, FANCD2, JMY, NEIL1, RAD9B, RAD18	954	374	19672	2.59135	2.09216e-05	6.97183e-06	6.94664e-06
GOTERM_BP_DIRECT	GO:0006974~cellular response to DNA damage stimulus	50	4.20875	2.065e-06	HDAC10, MCM8, MPG, OGG1, CEP164, BRCA2, NEK1, POLL, IKBKG, PARP2, METTL3, NSMCE1, CHD1L, DDB2, RAD51D, RAD51C, RRM2B, MSH2, FANCD2, NEIL1, DTL, AP5Z1, PRKDC, PRIMPOL, POLD4, WRN, RECQL5, NTHL1, ZSWIM7, FANCI, ZRANB3, PLK5, NEK4, KDM4D, XRCC4, CCDC13, XRCC5, FANCL, EYA2, ASCC1, TREX1, INTS3, XRCC1, MLH1, GTF2H4, FANCG, PARP10, RAD50, JMY, RAD18	954	498	19672	2.07034	0.00683647	0.00171447	0.00170827
GOTERM_BP_DIRECT	GO:0009117~nucleotide metabolic process	9	0.757576	2.10787e-05	NT5C, ADAL, NME6, GMPR2, GMPR, NUDT18, NME4, NT5M, AMPD3	954	26	19672	7.13788	0.0676286	0.0140005	0.0139499
GOTERM_BP_DIRECT	GO:1905515~non-motile cilium assembly	13	1.09428	3.01771e-05	BBS2, C2CD3, IFT140, CCDC13, IFT122, RPGRIP1L, IFT88, TBC1D32, TMEM107, MKS1, CEP250, BBS7, CC2D2A	954	61	19672	4.39454	0.0953886	0.016703	0.0166427
GOTERM_BP_DIRECT	GO:0007224~smoothened signaling pathway	14	1.17845	8.808e-05	WDR19, GLI1, HSPB11, PTPDC1, NSDHL, IFT88, TBC1D32, ULK3, GPC2, B9D1, BBS7, IFT46, CC2D2A, HES5	954	78	19672	3.70112	0.25369	0.0417876	0.0416367
GOTERM_BP_DIRECT	GO:0008152~metabolic process	22	1.85185	0.000162178	ZRANB3, PFKFB1, TIPARP, IDUA, OGG1, EPHX2, CAD, NAGA, PYGM, GANC, ALAD, DCTD, GSTZ1, GANAB, WRN, HLCS, MAN2B2, NTHL1, NEIL1, GART, GLA, ENGASE	954	179	19672	2.53437	0.416551	0.067324	0.0670808
GOTERM_BP_DIRECT	GO:0006260~DNA replication	17	1.43098	0.00026904	RFC5, RFC2, MCM8, TREX1, RECQL, CDC6, ORC5, POLD4, WRN, RECQL5, RRM2B, ORC1, TOP1MT, ORC3, POLL, DTL, DTD1	954	122	19672	2.87335	0.590931	0.0992759	0.0989172
GOTERM_BP_DIRECT	GO:0000724~double-strand break repair via homologous recombination	13	1.09428	0.000564695	AP5Z1, KDM4D, MCM8, INTS3, RECQL, NSMCE1, BRCA2, RAD51D, WRN, RECQL5, RAD51C, POLL, ZSWIM7	954	82	19672	3.26911	0.846867	0.187535	0.186857
GOTERM_BP_DIRECT	GO:0006506~GPI anchor biosynthetic process	8	0.673401	0.000710802	PIGS, DPM2, PGAP2, PIGP, PIGYL, PIGZ, MPPE1, PIGG	954	32	19672	5.15514	0.90578	0.214598	0.213822
GOTERM_BP_DIRECT	GO:0055085~transmembrane transport	37	3.11448	0.000916205	SLC44A5, ABCD4, HCN3, SLC35F2, KCNC4, ITPR1, SLC2A2, ITPR2, CACNA1D, ABCB8, SLC2A6, MFSD3, SLC16A6, SLC17A5, SLC16A7, SLC25A40, SLC26A11, SLC16A9, SCN5A, SLC13A5, KCNH2, KCNH3, SLC30A3, ABCA8B, KCNB2, ANO8, TAP1, KCNAB1, ANO4, ANO2, TPCN1, ANO1, KCNU1, SLC9A8, SLC26A8, KCNQ4, SFXN4	954	427	19672	1.78679	0.952405	0.233131	0.232289
GOTERM_BP_DIRECT	GO:0006310~DNA recombination	13	1.09428	0.000969214	HDAC10, XRCC4, XRCC5, RECQL, NSMCE1, BRCA2, RAD50, RAD51D, WRN, RECQL5, RAD51C, MSH2, ZSWIM7	954	87	19672	3.08123	0.960096	0.233131	0.232289
GOTERM_BP_DIRECT	GO:0006418~tRNA aminoacylation for protein translation	8	0.673401	0.00104413	RARS2, DARS, SARS2, LARS, DARS2, TARS2, VARS2, CARS2	954	34	19672	4.85189	0.968896	0.233131	0.232289
GOTERM_BP_DIRECT	GO:0006742~NADP catabolic process	4	0.3367	0.00105299	NCF1, NUDT17, NUDT13, NUDT12	954	5	19672	16.4964	0.969799	0.233131	0.232289
GOTERM_BP_DIRECT	GO:0006412~translation	29	2.44108	0.00112351	MRPS17, MRPS16, GFM2, MAPKAP1, RMND1, SRBD1, MRPL14, MTIF2, MRPL36, MRPL10, MRPL55, MRPL2, MTRF1, PDF, LARS, VARS2, RARS2, EEFSEC, DARS, DARS2, GATB, TRNAU1AP, MRPL24, SARS2, RPS29, KXD1, TARS2, CARS2, MRRF	954	309	19672	1.93526	0.976112	0.233199	0.232356
GOTERM_BP_DIRECT	GO:0000722~telomere maintenance via recombination	5	0.420875	0.00137347	RAD50, RAD51D, RAD51C, TPRKB, BRCA2	954	11	19672	9.37298	0.989598	0.268311	0.267342
GOTERM_BP_DIRECT	GO:0032508~DNA duplex unwinding	8	0.673401	0.0014893	ZRANB3, RAD50, WRN, RECQL5, MCM8, TREX1, RECQL, POT1A	954	36	19672	4.58234	0.992925	0.274775	0.273782
GOTERM_BP_DIRECT	GO:0042073~intraciliary transport	8	0.673401	0.00176113	IFT88, IFT140, BBS12, IFT81, IFT122, IFT46, HSPB11, RPGR	954	37	19672	4.4585	0.997136	0.307827	0.306714
GOTERM_BP_DIRECT	GO:0008033~tRNA processing	13	1.09428	0.00191651	OSGEPL1, METTL1, RPP40, ADAT1, TPRKB, TRPT1, ZBTB8OS, ELP2, ELP4, TSEN2, LAGE3, DUS2, DUS4L	954	94	19672	2.85178	0.998293	0.318237	0.317087
GOTERM_BP_DIRECT	GO:0017144~drug metabolic process	6	0.505051	0.00222602	VKORC1, AOX4, TPMT, CAD, FMO1, FMO5	954	20	19672	6.18616	0.999391	0.35203	0.350758
GOTERM_BP_DIRECT	GO:0008589~regulation of smoothened signaling pathway	6	0.505051	0.00348887	C2CD3, IFT140, IFT81, MKS1, RPGRIP1L, WDR11	954	22	19672	5.62379	0.999991	0.52666	0.524757
GOTERM_BP_DIRECT	GO:0034765~regulation of ion transmembrane transport	16	1.3468	0.00456136	KCNH2, KCNH3, HCN3, KCNJ12, KCNJ9, KCNB2, KCNC4, CACNA1D, KCNAB1, CACNA2D4, TPCN1, CACNA1I, KCNU1, KCNQ4, SCN5A, ASIC2	954	145	19672	2.27537	1	0.607872	0.605676
GOTERM_BP_DIRECT	GO:0006284~base-excision repair	7	0.589226	0.00458216	WRN, PARP2, MPG, NTHL1, OGG1, XRCC1, NEIL1	954	33	19672	4.37406	1	0.607872	0.605676
GOTERM_BP_DIRECT	GO:0042733~embryonic digit morphogenesis	10	0.841751	0.00484604	FBXW4, LMBR1, IFT88, C2CD3, TBC1D32, IFT140, TMEM107, MKS1, IFT122, B9D1	954	67	19672	3.07769	1	0.607872	0.605676
GOTERM_BP_DIRECT	GO:0035721~intraciliary retrograde transport	5	0.420875	0.00486466	DYNC2LI1, IFT43, IFT140, WDR19, IFT122	954	15	19672	6.87352	1	0.607872	0.605676
GOTERM_BP_DIRECT	GO:0021532~neural tube patterning	4	0.3367	0.00528329	TBC1D32, IFT140, TMEM107, RPGRIP1L	954	8	19672	10.3103	1	0.607872	0.605676
GOTERM_BP_DIRECT	GO:0070129~regulation of mitochondrial translation	4	0.3367	0.00528329	MTG1, MTG2, TACO1, NSUN3	954	8	19672	10.3103	1	0.607872	0.605676
GOTERM_BP_DIRECT	GO:0006914~autophagy	19	1.59933	0.005429	EPM2A, ARSA, LRSAM1, HDAC10, STX17, 1600014C10RIK, ATG10, WDR41, DAP, TRIM17, TBC1D5, VTI1A, ATG4C, ULK3, EPG5, GPR137, ARFIP2, ANXA7, VPS39	954	191	19672	2.05126	1	0.607872	0.605676
GOTERM_BP_DIRECT	GO:0006631~fatty acid metabolic process	20	1.6835	0.00549117	PECR, FAAH, ECHS1, ACBD4, AASDH, ACOT11, ECH1, ACSF3, AMACR, CPT2, GPAM, ILVBL, CYP2S1, THEM4, HACL1, ACAD11, DECR2, CBR4, PTGES, DECR1	954	206	19672	2.00199	1	0.607872	0.605676
GOTERM_BP_DIRECT	GO:0032259~methylation	18	1.51515	0.00593923	PRMT7, TPMT, METTL1, SMYD5, SETD6, NSUN3, PRMT3, METTL3, NSUN6, FBLL1, HNMT, TFB1M, NDUFAF7, DPH5, METTL5, SMYD4, METTL8, CMTR1	954	178	19672	2.08522	1	0.636264	0.633965
GOTERM_BP_DIRECT	GO:0006886~intracellular protein transport	26	2.18855	0.00619711	RAMP2, STX17, AP3M2, GGA1, SCFD1, SCFD2, XPO5, VTI1A, ARFIP2, VPS39, AP1M1, RPH3AL, SNAPIN, COG7, GRTP1, RANBP17, ASPSCR1, MYO7A, AP4B1, AP3B2, WDR11, SYTL2, TBCK, TBC1D5, PICK1, VIPAS39	954	301	19672	1.78118	1	0.643144	0.64082
GOTERM_BP_DIRECT	GO:0060732~positive regulation of inositol phosphate biosynthetic process	4	0.3367	0.00764145	MAS1, ADCYAP1R1, PTH1R, NTSR1	954	9	19672	9.16469	1	0.769008	0.766229
GOTERM_BP_DIRECT	GO:0007368~determination of left/right symmetry	11	0.925926	0.00791366	DYNC2LI1, CCDC39, IFT88, TBC1D32, IFT140, ALG5, TMEM107, MKS1, RPGRIP1L, CC2D2A, DAND5	954	85	19672	2.66854	1	0.772978	0.770185
GOTERM_BP_DIRECT	GO:0061512~protein localization to cilium	7	0.589226	0.00816402	CCDC39, ZFP423, TBC1D32, IFT140, WDR19, IFT122, ZMYND10	954	37	19672	3.90118	1	0.774649	0.77185
GOTERM_BP_DIRECT	GO:0009411~response to UV	8	0.673401	0.00889527	ZRANB3, CASP7, TREX1, CIRBP, DTL, RAD18, PRIMPOL, DDB2	954	49	19672	3.36662	1	0.820588	0.817623
GOTERM_BP_DIRECT	GO:0032543~mitochondrial translation	7	0.589226	0.010559	MRPS17, RARS2, PTCD3, MRPL2, MRPS16, GFM2, GATB	954	39	19672	3.70112	1	0.946223	0.942804
GOTERM_BP_DIRECT	GO:0071277~cellular response to calcium ion	11	0.925926	0.010827	SYT3, JUN, EEF2K, SYT12, CPNE6, FOSB, RASAL1, SCN5A, CARF, JUNB, SYT17	954	89	19672	2.54861	1	0.946223	0.942804
GOTERM_BP_DIRECT	GO:0006813~potassium ion transport	14	1.17845	0.0117837	KCNH2, KCNH3, HCN3, KCNJ12, KCNJ9, KCNB2, KCNC4, KCNAB1, ABCB8, TMEM175, KCNU1, SLC9A8, KCNN1, KCNQ4	954	132	19672	2.18703	1	1	0.996687
GOTERM_BP_DIRECT	GO:0009264~deoxyribonucleotide catabolic process	3	0.252525	0.0131768	NT5C, NT5M, DERA	954	4	19672	15.4654	1	1	0.996687
GOTERM_BP_DIRECT	GO:0005975~carbohydrate metabolic process	19	1.59933	0.0138184	CHID1, EPM2A, IDUA, DCXR, NAGA, PYGM, YDJC, PHKA2, GANC, GALE, GANAB, GNPDA1, POFUT1, MAN2B2, PPP1R3E, SIAE, A3GALT2, GLA, PDK2	954	210	19672	1.86567	1	1	0.996687
GOTERM_BP_DIRECT	GO:0017158~regulation of calcium ion-dependent exocytosis	5	0.420875	0.0142456	SYT3, RPH3AL, DOC2A, SYT12, SYT17	954	20	19672	5.15514	1	1	0.996687
GOTERM_BP_DIRECT	GO:0007288~sperm axoneme assembly	6	0.505051	0.0157206	BBS2, ARMC2, TTC12, IFT88, IQCG, CFAP44	954	31	19672	3.99107	1	1	0.996687
GOTERM_BP_DIRECT	GO:0031167~rRNA methylation	4	0.3367	0.017952	NSUN3, METTL5, FBLL1, TFB1M	954	12	19672	6.87352	1	1	0.996687
GOTERM_BP_DIRECT	GO:0006629~lipid metabolic process	39	3.28283	0.0196849	PECR, ISYNA1, FAAH, ECHS1, MVK, AASDH, MTTP, LCAT, PTDSS2, NSDHL, CPT2, THEM4, HACL1, SERAC1, DECR2, ACAD11, HMGCLL1, CBR4, DECR1, ACAD8, PLA2G4E, EPHX2, ECH1, ACOT11, CIDEA, APOA1, CYP7B1, ACSF3, NCEH1, GPAM, PCCA, ILVBL, CYP2S1, THRSP, SCLY, PNPLA6, PLCH2, PLCD3, PTGES	954	554	19672	1.45163	1	1	0.996687
GOTERM_BP_DIRECT	GO:0006303~double-strand break repair via nonhomologous end joining	6	0.505051	0.0202882	XRCC4, PRKDC, XRCC5, XRCC1, POLL, MLH1	954	33	19672	3.74919	1	1	0.996687
GOTERM_BP_DIRECT	GO:0007420~brain development	22	1.85185	0.0207376	CCDC39, C2CD3, XRCC5, PRKDC, KLHL17, CXCR4, IRS2, KCNAB1, RPGRIP1L, HNMT, BRCA2, WRN, IFT88, PPP3CC, CDH22, HYDIN, POMK, CNTN2, BBS7, SLC38A3, BID, HES5	954	268	19672	1.69273	1	1	0.996687
GOTERM_BP_DIRECT	GO:0016311~dephosphorylation	12	1.0101	0.0211392	NT5C, EPM2A, PTPRU, DUSP23, PTP4A3, EPHX2, DUSP19, ALPL, ACP2, THNSL2, FRA10AC1, PTPDC1	954	113	19672	2.18979	1	1	0.996687
GOTERM_BP_DIRECT	GO:0060285~cilium-dependent cell motility	4	0.3367	0.0225117	CCDC39, EFCAB1, IFT46, CFAP44	954	13	19672	6.34478	1	1	0.996687
GOTERM_BP_DIRECT	GO:0046835~carbohydrate phosphorylation	4	0.3367	0.0225117	EPM2A, PFKFB1, POMK, GALK2	954	13	19672	6.34478	1	1	0.996687
GOTERM_BP_DIRECT	GO:0018345~protein palmitoylation	5	0.420875	0.023219	PORCN, ZDHHC23, ZDHHC12, ZDHHC6, ZDHHC15	954	23	19672	4.48273	1	1	0.996687
GOTERM_BP_DIRECT	GO:0006811~ion transport	41	3.45118	0.0242671	HCN3, KCNC4, UCP1, ITPR1, ITPR2, CACNA1D, ABCB8, PDZD3, COMMD9, PIEZO2, KCNN1, PIEZO1, SLC26A11, SCN5A, SLC13A5, ASIC2, SLC38A3, KCNH2, KCNH3, SLC30A3, KCNJ12, KCNJ9, PLLP, KCNB2, COMMD3, KCNAB1, CACNA2D4, TMC5, TMEM175, TMC3, ANO2, TPCN1, CLDN10, ANO1, KCNU1, P2RX4, STIM1, SLC9A8, SLC26A8, KCNQ4, SFXN4	954	598	19672	1.41378	1	1	0.996687
GOTERM_BP_DIRECT	GO:0045444~fat cell differentiation	10	0.841751	0.0265141	BBS2, NR4A2, NR4A1, EGR2, RNASEL, CBY1, CNTN2, BBS7, METTL8, KLF4	954	88	19672	2.34324	1	1	0.996687
GOTERM_BP_DIRECT	GO:0015031~protein transport	43	3.61953	0.0275617	RAMP2, LRSAM1, C2CD5, AP5Z1, PSEN2, AAAS, LIN7B, HSPB11, AP3M2, SELENBP1, GGA1, SCFD1, CCDC91, SCFD2, XPO5, VTI1A, MVB12A, BBS7, RAB11FIP2, SIL1, VPS39, AP1M1, BBS2, COG7, ANKRD27, RANBP17, ATG10, TAP1, VPS37B, AP3B2, GRIP2, EHD3, SNX19, HEATR5B, TBC1D5, SNX15, ATG4C, RANGRF, VIPAS39, CEP41, NUPL2, IFT46, EXOC1	954	639	19672	1.38761	1	1	0.996687
GOTERM_BP_DIRECT	GO:0006887~exocytosis	12	1.0101	0.0280652	UNC13C, SYT3, RPH3AL, SNAPIN, SNX19, DOC2A, STX17, LGI3, LIN7B, EXOC1, SYTL2, SYT17	954	118	19672	2.097	1	1	0.996687
GOTERM_BP_DIRECT	GO:1902017~regulation of cilium assembly	5	0.420875	0.0307437	DYNC2LI1, IFT88, IFT140, CNTROB, IFT46	954	25	19672	4.12411	1	1	0.996687
GOTERM_BP_DIRECT	GO:1990403~embryonic brain development	5	0.420875	0.0307437	MED12, PPIL1, IFT140, MKS1, CC2D2A	954	25	19672	4.12411	1	1	0.996687
GOTERM_BP_DIRECT	GO:0030719~P granule organization	3	0.252525	0.0308739	TDRD1, TDRKH, TDRD6	954	6	19672	10.3103	1	1	0.996687
GOTERM_BP_DIRECT	GO:0060761~negative regulation of response to cytokine stimulus	3	0.252525	0.0308739	APOA1, KLF4, MAP2K5	954	6	19672	10.3103	1	1	0.996687
GOTERM_BP_DIRECT	GO:0006812~cation transport	9	0.757576	0.0325554	ANO1, SLC30A3, STIM1, MMGT2, SLC9A8, SLC41A3, PIEZO2, PIEZO1, ASIC2	954	77	19672	2.41019	1	1	0.996687
GOTERM_BP_DIRECT	GO:0071310~cellular response to organic substance	6	0.505051	0.0352431	TRIM71, EGR1, NR4A1, EGR2, BAD, TREX1	954	38	19672	3.25588	1	1	0.996687
GOTERM_BP_DIRECT	GO:0031573~intra-S DNA damage checkpoint	4	0.3367	0.039586	MSH2, FANCD2, RAD9B, NEK11	954	16	19672	5.15514	1	1	0.996687
GOTERM_BP_DIRECT	GO:0006302~double-strand break repair	8	0.673401	0.0400047	RAD50, WRN, MSH2, XRCC4, PRKDC, XRCC5, PARP2, BRCA2	954	66	19672	2.49946	1	1	0.996687
GOTERM_BP_DIRECT	GO:0046079~dUMP catabolic process	3	0.252525	0.0418535	NT5C, DPYD, NT5M	954	7	19672	8.83738	1	1	0.996687
GOTERM_BP_DIRECT	GO:0060831~smoothened signaling pathway involved in dorsal/ventral neural tube patterning	3	0.252525	0.0418535	TBC1D32, WDR19, IFT122	954	7	19672	8.83738	1	1	0.996687
GOTERM_BP_DIRECT	GO:0070200~establishment of protein localization to telomere	3	0.252525	0.0418535	TERT, POT1A, BRCA2	954	7	19672	8.83738	1	1	0.996687
GOTERM_BP_DIRECT	GO:0017183~peptidyl-diphthamide biosynthetic process from peptidyl-histidine	3	0.252525	0.0418535	DPH1, DPH5, DPH6	954	7	19672	8.83738	1	1	0.996687
GOTERM_BP_DIRECT	GO:0034614~cellular response to reactive oxygen species	6	0.505051	0.0427227	JUN, FER, NCF1, TREX1, UCP1, PDK2	954	40	19672	3.09308	1	1	0.996687
GOTERM_BP_DIRECT	GO:0035082~axoneme assembly	5	0.420875	0.044428	OFD1, RSPH1, TBC1D32, IFT46, CC2D2A	954	28	19672	3.68224	1	1	0.996687
GOTERM_BP_DIRECT	GO:0044782~cilium organization	5	0.420875	0.044428	CFAP61, ARMC2, TMEM107, IFT46, IQCG	954	28	19672	3.68224	1	1	0.996687
GOTERM_BP_DIRECT	GO:0060122~inner ear receptor stereocilium organization	5	0.420875	0.044428	IFT88, MKS1, MYO7A, HES5, TSHR	954	28	19672	3.68224	1	1	0.996687
GOTERM_BP_DIRECT	GO:0048490~anterograde synaptic vesicle transport	4	0.3367	0.0463861	AP3M2, BLOC1S5, SNAPIN, AP3B2	954	17	19672	4.85189	1	1	0.996687
GOTERM_BP_DIRECT	GO:0071805~potassium ion transmembrane transport	11	0.925926	0.0475309	KCNH2, KCNH3, HCN3, KCNU1, KCNB2, SLC9A8, KCNC4, KCNN1, KCNQ4, ABCB8, TMEM175	954	113	19672	2.00731	1	1	0.996687
GOTERM_BP_DIRECT	GO:0006139~nucleobase-containing compound metabolic process	5	0.420875	0.0496333	DGUOK, WRN, SRBD1, TK2, AK8	954	29	19672	3.55527	1	1	0.996687
GOTERM_BP_DIRECT	GO:1903861~positive regulation of dendrite extension	5	0.420875	0.0496333	SYT3, CPNE6, CXCR4, RASAL1, SYT17	954	29	19672	3.55527	1	1	0.996687
GOTERM_BP_DIRECT	GO:0045880~positive regulation of smoothened signaling pathway	6	0.505051	0.0510864	SCUBE3, FGF9, GPC3, ULK3, TUBD1, GLI1	954	42	19672	2.94579	1	1	0.996687
GOTERM_BP_DIRECT	GO:0042594~response to starvation	6	0.505051	0.0510864	BCAS3, PFKFB1, ADSL, TBC1D5, CAD, DHODH	954	42	19672	2.94579	1	1	0.996687
GOTERM_BP_DIRECT	GO:0007004~telomere maintenance via telomerase	4	0.3367	0.0537204	RAD50, TERT, POT1A, TELO2	954	18	19672	4.58234	1	1	0.996687
GOTERM_BP_DIRECT	GO:0090140~regulation of mitochondrial fission	3	0.252525	0.0540435	INF2, MYO19, DHODH	954	8	19672	7.7327	1	1	0.996687
GOTERM_BP_DIRECT	GO:1903441~protein localization to ciliary membrane	3	0.252525	0.0540435	BBS2, GGA1, WDR19	954	8	19672	7.7327	1	1	0.996687
GOTERM_BP_DIRECT	GO:0051597~response to methylmercury	3	0.252525	0.0540435	ALAD, ARSA, FECH	954	8	19672	7.7327	1	1	0.996687
GOTERM_BP_DIRECT	GO:0046890~regulation of lipid biosynthetic process	3	0.252525	0.0540435	TREX1, FAM3A, THRSP	954	8	19672	7.7327	1	1	0.996687
GOTERM_BP_DIRECT	GO:0042391~regulation of membrane potential	11	0.925926	0.0550193	POPDC2, KCNH2, KCNH3, HCN3, CACNA1I, ANO1, PIEZO2, PIEZO1, RANGRF, SLC1A6, ASIC2	954	116	19672	1.9554	1	1	0.996687
GOTERM_BP_DIRECT	GO:0007507~heart development	22	1.85185	0.0551324	POPDC2, CCDC39, RAMP2, IFT140, ITGA3, PRKDC, CAD, LDB3, KCNAB1, HSPB11, PRICKLE4, WDR11, MED12, CASP7, FGF15, IFT88, POFUT1, TBC1D32, SMYD4, BBS7, CC2D2A, MAP2K5	954	298	19672	1.52232	1	1	0.996687
GOTERM_BP_DIRECT	GO:0009306~protein secretion	6	0.505051	0.0556022	TANGO6, TANGO2, MTTP, TVP23A, LMF1, CBLN1	954	43	19672	2.87729	1	1	0.996687
GOTERM_BP_DIRECT	GO:0051865~protein autoubiquitination	8	0.673401	0.0667602	TRIM71, LRSAM1, UBE2CBP, TRIM17, TRIM68, JADE2, RAD18, DDB2	954	74	19672	2.22925	1	1	0.996687
GOTERM_BP_DIRECT	GO:0036297~interstrand cross-link repair	5	0.420875	0.0671574	RAD51D, FANCD2, FANCL, FANCE, FANCG	954	32	19672	3.22196	1	1	0.996687
GOTERM_BP_DIRECT	GO:0032264~IMP salvage	3	0.252525	0.0673013	GMPR2, GMPR, AMPD3	954	9	19672	6.87352	1	1	0.996687
GOTERM_BP_DIRECT	GO:0050882~voluntary musculoskeletal movement	3	0.252525	0.0673013	ITPR1, VTI1A, XRCC1	954	9	19672	6.87352	1	1	0.996687
GOTERM_BP_DIRECT	GO:0098712~L-glutamate import across plasma membrane	3	0.252525	0.0673013	SLC1A6, GRM1, NTSR1	954	9	19672	6.87352	1	1	0.996687
GOTERM_BP_DIRECT	GO:0032790~ribosome disassembly	3	0.252525	0.0673013	GFM2, MTIF2, MRRF	954	9	19672	6.87352	1	1	0.996687
GOTERM_BP_DIRECT	GO:0006929~substrate-dependent cell migration	3	0.252525	0.0673013	FMNL1, EPHA8, STON1	954	9	19672	6.87352	1	1	0.996687
GOTERM_BP_DIRECT	GO:0007283~spermatogenesis	33	2.77778	0.0679821	TDRKH, ADCYAP1R1, AU040320, DDX25, BRCA2, GLI1, HSPB11, CLGN, OAZ3, ADAMTS2, SPATA24, DND1, NPHP1, MAP7, NEK1, JAG2, GGT7, TXNRD3, BAD, METTL3, TDRD6, MLH1, IQCG, TDRD1, MAS1, ARMC2, RAD51C, IFT81, ZGLP1, SLC26A8, VIPAS39, CCDC87, RAD18	954	502	19672	1.35553	1	1	0.996687
GOTERM_BP_DIRECT	GO:1904754~positive regulation of vascular associated smooth muscle cell migration	4	0.3367	0.0699244	DOCK5, FGF9, TERT, IGFBP5	954	20	19672	4.12411	1	1	0.996687
GOTERM_BP_DIRECT	GO:0046326~positive regulation of glucose import	6	0.505051	0.0704827	C2CD5, FGF15, RNASEL, TERT, GPC3, IRS2	954	46	19672	2.68964	1	1	0.996687
GOTERM_BP_DIRECT	GO:0032981~mitochondrial respiratory chain complex I assembly	7	0.589226	0.0741662	AIFM1, NUBPL, NDUFAF7, ACAD9, NDUFC1, TMEM126B, BCS1L	954	61	19672	2.36629	1	1	0.996687
GOTERM_BP_DIRECT	GO:0016192~vesicle-mediated transport	19	1.59933	0.0778504	SYT3, STX17, STON1, TVP23A, AP4B1, AP3B2, SYT17, AP3M2, BLOC1S5, GGA1, SCFD1, SYT12, SCFD2, TRAPPC12, VTI1A, KXD1, MPPE1, VPS39, AP1M1	954	259	19672	1.5127	1	1	0.996687
GOTERM_BP_DIRECT	GO:0010165~response to X-ray	4	0.3367	0.0787556	MSH2, XRCC4, XRRA1, BRCA2	954	21	19672	3.92772	1	1	0.996687
GOTERM_BP_DIRECT	GO:0033617~mitochondrial respiratory chain complex IV assembly	4	0.3367	0.0787556	COX18, TACO1, BCS1L, SMIM20	954	21	19672	3.92772	1	1	0.996687
GOTERM_BP_DIRECT	GO:0060322~head development	4	0.3367	0.0787556	DLX5, MKS1, RPGRIP1L, WDR11	954	21	19672	3.92772	1	1	0.996687
GOTERM_BP_DIRECT	GO:0006611~protein export from nucleus	5	0.420875	0.0803897	EGR2, STRADA, XPO5, RANBP17, NUPL2	954	34	19672	3.03243	1	1	0.996687
GOTERM_BP_DIRECT	GO:0035646~endosome to melanosome transport	3	0.252525	0.0814948	BLOC1S5, ANKRD27, AP1M1	954	10	19672	6.18616	1	1	0.996687
GOTERM_BP_DIRECT	GO:0006388~tRNA splicing, via endonucleolytic cleavage and ligation	3	0.252525	0.0814948	TRPT1, ZBTB8OS, TSEN2	954	10	19672	6.18616	1	1	0.996687
GOTERM_BP_DIRECT	GO:0006301~postreplication repair	3	0.252525	0.0814948	MSH2, NSMCE1, RAD18	954	10	19672	6.18616	1	1	0.996687
GOTERM_BP_DIRECT	GO:0016188~synaptic vesicle maturation	3	0.252525	0.0814948	UNC13C, SNAPIN, ZDHHC15	954	10	19672	6.18616	1	1	0.996687
GOTERM_BP_DIRECT	GO:0006612~protein targeting to membrane	6	0.505051	0.0873345	NCF1, ZDHHC23, ZDHHC12, ZDHHC6, VPS37B, ZDHHC15	954	49	19672	2.52496	1	1	0.996687
GOTERM_BP_DIRECT	GO:0031146~SCF-dependent proteasomal ubiquitin-dependent protein catabolic process	6	0.505051	0.0873345	FBXW4, AMN1, FBXW5, FBXO27, FBXL4, FBXL22	954	49	19672	2.52496	1	1	0.996687
GOTERM_BP_DIRECT	GO:0006289~nucleotide-excision repair	5	0.420875	0.0874535	RAD51D, OGG1, POLL, BRCA2, GTF2H4	954	35	19672	2.94579	1	1	0.996687
GOTERM_BP_DIRECT	GO:0044458~motile cilium assembly	5	0.420875	0.0874535	CCDC39, DNAAF1, MKS1, ZMYND10, CC2D2A	954	35	19672	2.94579	1	1	0.996687
GOTERM_BP_DIRECT	GO:0010035~response to inorganic substance	4	0.3367	0.0880445	NR4A2, NR4A1, ADORA2A, GART	954	22	19672	3.74919	1	1	0.996687
GOTERM_BP_DIRECT	GO:0006970~response to osmotic stress	4	0.3367	0.0880445	TSC22D4, MAP7, FMO1, PTK2B	954	22	19672	3.74919	1	1	0.996687
GOTERM_BP_DIRECT	GO:0006513~protein monoubiquitination	6	0.505051	0.0933789	UBE2CBP, FANCL, FANCE, DTL, FANCG, RAD18	954	50	19672	2.47447	1	1	0.996687
GOTERM_BP_DIRECT	GO:0090251~protein localization involved in establishment of planar polarity	2	0.16835	0.0945445	NPHP1, CELSR1	954	2	19672	20.6205	1	1	0.996687
GOTERM_BP_DIRECT	GO:0006422~aspartyl-tRNA aminoacylation	2	0.16835	0.0945445	DARS, DARS2	954	2	19672	20.6205	1	1	0.996687
GOTERM_BP_DIRECT	GO:1905590~fibronectin fibril organization	2	0.16835	0.0945445	TNFAIP6, LOXL3	954	2	19672	20.6205	1	1	0.996687
GOTERM_BP_DIRECT	GO:0006399~tRNA metabolic process	2	0.16835	0.0945445	DTD1, DTD2	954	2	19672	20.6205	1	1	0.996687
GOTERM_BP_DIRECT	GO:0046031~ADP metabolic process	2	0.16835	0.0945445	BAD, AMPD3	954	2	19672	20.6205	1	1	0.996687
GOTERM_BP_DIRECT	GO:0002204~somatic recombination of immunoglobulin genes involved in immune response	2	0.16835	0.0945445	MSH2, MLH1	954	2	19672	20.6205	1	1	0.996687
GOTERM_BP_DIRECT	GO:0032596~protein transport into membrane raft	2	0.16835	0.0945445	REEP2, RFTN1	954	2	19672	20.6205	1	1	0.996687
GOTERM_BP_DIRECT	GO:0009223~pyrimidine deoxyribonucleotide catabolic process	2	0.16835	0.0945445	NT5C, NT5M	954	2	19672	20.6205	1	1	0.996687
GOTERM_BP_DIRECT	GO:0046477~glycosylceramide catabolic process	2	0.16835	0.0945445	NAGA, GLA	954	2	19672	20.6205	1	1	0.996687
GOTERM_BP_DIRECT	GO:0006402~mRNA catabolic process	5	0.420875	0.0948062	LSM7, METTL3, PARN, LSM5, NUDT12	954	36	19672	2.86396	1	1	0.996687
GOTERM_BP_DIRECT	GO:0034115~negative regulation of heterotypic cell-cell adhesion	3	0.252525	0.0965027	APOA1, KLF4, MAP2K5	954	11	19672	5.62379	1	1	0.996687
GOTERM_BP_DIRECT	GO:0006228~UTP biosynthetic process	3	0.252525	0.0965027	NME6, CAD, NME4	954	11	19672	5.62379	1	1	0.996687
GOTERM_BP_DIRECT	GO:0006488~dolichol-linked oligosaccharide biosynthetic process	3	0.252525	0.0965027	ALG6, RFT1, ALG12	954	11	19672	5.62379	1	1	0.996687
GOTERM_BP_DIRECT	GO:0060287~epithelial cilium movement involved in determination of left/right asymmetry	3	0.252525	0.0965027	OFD1, INVS, CCDC39	954	11	19672	5.62379	1	1	0.996687
GOTERM_BP_DIRECT	GO:0019363~pyridine nucleotide biosynthetic process	3	0.252525	0.0965027	NMRK1, NAPRT, NMNAT3	954	11	19672	5.62379	1	1	0.996687
GOTERM_BP_DIRECT	GO:0050773~regulation of dendrite development	4	0.3367	0.0977684	PREX1, SEZ6, KNDC1, RTN4IP1	954	23	19672	3.58618	1	1	0.996687
GOTERM_CC_DIRECT	GO:0005737~cytoplasm	463	38.9731	4.7566e-12	TDRKH, IPP, DCAF8, PTPDC1, PREX1, ENDOV, VPS39, CDK5RAP3, IER2, UNC13C, ATG10, EML2, SYTL2, EML6, IFT88, ZFYVE19, TARS2, CFAP61, URI1, MAPKAP1, AAAS, OAZ3, DYNC2LI1, TERT, HLCS, CEP72, LTA4H, PLK5, SNAPIN, STARD10, CDC6, FAM136A, SNUPN, EHD3, GIPC1, MKS1, PSMG1, PLCH2, RAD18, FANK1, ACHE, LRSAM1, MTMR11, STON1, WDR41, PYGM, PTH1R, GLI1, CSAD, RSPH3B, AIFM1, ANXA7, TK2, IKBKG, GARNL3, OFD1, IFT140…	1036	7202	20815	1.29165	3.05852e-09	3.05849e-09	3.01568e-09
GOTERM_CC_DIRECT	GO:0005739~mitochondrion	157	13.2155	2.70928e-11	TDRKH, PECR, OXNAD1, OSGEPL1, MPG, TACO1, MPV17L, NUDT1, DCAF8, C330018D20RIK, TMEM143, TATDN3, NFU1, AKR7A5, MTRF1, ABHD11, SLC25A40, CAPN1, ACAD11, TMEM14A, NUDT13, PDK2, ACAD12, RARS2, MCCC2, CMC2, TANGO2, CMC1, ECH1, RSAD1, ACOT11, TAP1, BCS1L, LACTB2, BOLA3, TARS2, TMEM126B, CARS2, URI1, FECH, COX15, COX18, MRPL14, ABCB8, MRPL10, DGUOK, YBEY, TERT, NTHL1, HLCS, DND1, THEM4, VARS2, PRODH, NTS…	1036	1854	20815	1.7014	1.74207e-08	8.71034e-09	8.58842e-09
GOTERM_CC_DIRECT	GO:0005929~cilium	46	3.87205	1.02785e-07	FANK1, C2CD3, CEP164, TUBD1, RSPH3B, GLI1, HSPB11, RPGR, DYNC2LI1, TBC1D32, EFCAB1, NPHP1, CCDC181, CEP250, BBS7, TEKT5, CC2D2A, PDZD7, CFAP44, OFD1, BBS2, CCDC39, PACRG, IFT140, DNAAF1, STARD10, WDR19, IFT122, OCRL, RPGRIP1L, TUBG1, IQCG, KIF27, WDR11, RSPH1, EHD3, IFT88, IFT43, TMEM237, BBS12, IFT81, MKS1, B9D1, CEP41, IFT46, TTLL9	1036	386	20815	2.39435	6.60885e-05	2.20302e-05	2.17219e-05
GOTERM_CC_DIRECT	GO:0005829~cytosol	263	22.138	2.95968e-06	TDRKH, DIXDC1, NUDT1, DCAF8, IFI35, NFU1, PREX1, RASSF2, CCDC91, FLAD1, SPATA24, SCAPER, PDK2, CDK5RAP3, METTL1, DNAAF1, TANGO2, ATG10, MYO7A, MIF4GD, IFT88, ARMC6, BOLA3, AKR1C13, ADPRH, FLYWCH1, ANKRA2, TELO2, URI1, MAPKAP1, AAAS, RPAP2, EVPL, DGUOK, SCFD1, COMMD9, TERT, LARS, HLCS, MAP7, VTI1A, HIVEP3, LTA4H, HMGCLL1, DECR1, JUN, SNAPIN, XRCC4, TREX1, SIAH2, LRBA, STARD10, CDC6, PARP10, EHD3, …	1036	4090	20815	1.29196	0.00190126	0.000475768	0.000469109
GOTERM_CC_DIRECT	GO:0016020~membrane	396	33.3333	2.74029e-05	PGAP2, PREX1, NSDHL, VSTM5, VPS39, UNC13C, TRIQK, FIBCD1, CACNA2D4, PHKA2, SYTL2, MPPE1, TMEM126B, MAPKAP1, ABCB8, VTI1A, ST3GAL3, JAG2, SDR42E1, ST14, SNAPIN, LRBA, STARD10, TMEM199, EHD3, GPR180, GIPC1, SSPN, MKS1, SFXN4, PLCH2, PRRT4, RET, PIGS, ACHE, LRSAM1, MTMR11, KCNC4, PIGP, STON1, PIGZ, TMEM53, PTH1R, VSIG10, LETM2, LMBR1, AIFM1, MTG1, GPR137, PLLP, TMEM42, TMC5, TMEM175, TMC3, TMEM179, …	1036	6726	20815	1.18292	0.0174659	0.00352401	0.00347468
GOTERM_CC_DIRECT	GO:0005813~centrosome	50	4.20875	4.82206e-05	C2CD3, SPPL2B, CEP164, BRCA2, HNMT, TSEN2, HSPB11, TTC28, RPGR, CEP250, NEK1, BBS7, CDK5RAP3, OFD1, CCDC116, IFT140, SPICE1, HAUS4, RPGRIP1L, TUBG1, HAUS1, RAD51D, IFT88, 4921507P07RIK, IFT81, ZFYVE19, IFT46, DTL, KIZ, FBF1, PSEN2, AAAS, NDRG1, DYNC2LI1, WRN, MVB12A, CEP72, CNTLN, RAP1GAP2, TTC12, PLK5, CCDC13, MZT2, MKS1, B9D1, CNTROB, CEP41, NIT2, RAD18, NEK11	1036	545	20815	1.84328	0.0305308	0.00516764	0.00509531
GOTERM_CC_DIRECT	GO:0036064~ciliary basal body	23	1.93603	9.90213e-05	OFD1, FANK1, BBS2, NEK4, C2CD3, IFT140, FBF1, CBY1, PSEN2, IFT122, RPGRIP1L, TUBG1, WDR11, RPGR, DYNC2LI1, IFT88, IFT81, MKS1, CEP250, B9D1, BBS7, CEP41, TTLL9	1036	181	20815	2.55309	0.061689	0.00909582	0.0089685
GOTERM_CC_DIRECT	GO:0005856~cytoskeleton	99	8.33333	0.000164848	FAM107A, DIXDC1, IPP, NEK1, CEP250, CDK5RAP3, TBCCD1, SPICE1, KRT77, MYO7A, RPGRIP1L, EML2, IFT88, EML6, STIM1, 4921507P07RIK, KATNAL2, PSPC1, ZFYVE19, PFN4, TLN2, NEIL1, ANKRA2, KANK3, CFAP61, FBLIM1, FBF1, AAAS, NDRG1, EVPL, CORO1B, DYNC2LI1, NPHP1, MAP7, CEP72, CNTLN, BBS2, CCDC13, IFT122, KY, TBCK, FER, JMY, MKS1, MAP6D1, CNTROB, RAD18, FANK1, INVS, C2CD3, TRADD, CEP164, CBY1, LDB3, PPP1R9A, …	1036	1370	20815	1.45188	0.100581	0.0132497	0.0130642
GOTERM_CC_DIRECT	GO:0035869~ciliary transition zone	9	0.757576	0.000468895	DYNC2LI1, NEK4, TMEM237, NPHP1, TMEM107, MKS1, B9D1, RPGRIP1L, CC2D2A	1036	38	20815	4.75856	0.260344	0.0335	0.0330311
GOTERM_CC_DIRECT	GO:0005654~nucleoplasm	204	17.1717	0.00146841	HDAC10, DCAF8, PTPDC1, NFU1, RASSF2, CCDC91, SPATA24, JUNB, SCAPER, IER2, PDK2, METTL1, NSMCE1, RECQL, CIRBP, MED9, 4931406C07RIK, FLYWCH1, MPPE1, NEIL1, URI1, PRKDC, MAPKAP1, ABCB8, AAAS, MRPL10, OAZ3, COMMD9, PGBD5, TERT, DPH1, XRRA1, DND1, DPH6, LTA4H, RAB11FIP2, RBM11, DECR1, ZRANB3, EGR1, JUN, EGR2, XRCC4, XRCC5, SIAH2, XRCC1, CDC6, SMARCA2, SNUPN, DERA, CYB5RL, PSMG1, RAD18, CUTC, CC2D1B, F…	1036	3368	20815	1.21696	0.611274	0.0943313	0.0930109
GOTERM_CC_DIRECT	GO:0005777~peroxisome	17	1.43098	0.00162793	PECR, MVK, EPHX2, MPV17L, ECH1, PIPOX, VWA8, AMACR, DHRS7B, PEX6, PXMP4, NUDT17, HACL1, PEX11G, ACAD11, DECR2, NUDT12	1036	140	20815	2.43971	0.649226	0.0943313	0.0930109
GOTERM_CC_DIRECT	GO:0032391~photoreceptor connecting cilium	9	0.757576	0.00176046	IFT88, IFT140, TMEM237, WDR19, NPHP1, IFT122, MYO7A, RPGRIP1L, RPGR	1036	46	20815	3.93098	0.677926	0.0943313	0.0930109
GOTERM_CC_DIRECT	GO:0005783~endoplasmic reticulum	105	8.83838	0.00389171	GHDC, FAAH, NRROS, PGAP2, ZDHHC6, NR3C2, CLGN, NSDHL, POFUT1, PIEZO1, SLC26A11, SIL1, TMEM14A, EPM2A, ARSA, TRIQK, ALG6, ABCA8B, ANGEL1, ALG5, TAP1, ALG12, DNAJB14, CNPY2, ALG1, LEMD2, DPM2, STIM1, ILVBL, CERCAM, NECAB3, MTTP, ITPR1, PSEN2, ITPR2, TMTC4, PTDSS2, PORCN, SCFD1, CYP4X1, LARS, DHRS7B, RNF170, HMGCLL1, NTSR1, TREX1, LRBA, TDRD6, TMEM230, TMEM199, NCEH1, G6PC3, RPS29, CYP2S1, TMEM117, …	1036	1617	20815	1.30466	0.918508	0.180757	0.178227
GOTERM_CC_DIRECT	GO:0042995~cell projection	78	6.56566	0.00395039	FANK1, C2CD5, C2CD3, CPNE6, STON1, CBY1, FAM107A, LDB3, KNDC1, RSPH3B, HSPB11, RPGR, TBC1D32, PIP5KL1, TMEM107, HYDIN, CEP250, PIEZO1, NEK3, TEKT5, BBS7, VSTM5, CC2D2A, SPG11, CFAP44, OFD1, UNC13C, CCDC39, DBNL, IFT140, ITGA3, EPHA8, DNAAF1, CAD, OCRL, RPGRIP1L, KIF27, IQCG, IFT88, IFT43, BBS12, IFT81, PEX6, LCP1, IFT46, KIZ, CFAP61, SPTBN4, URI1, SEZ6, TUBD1, DYNC2LI1, NPHP1, CCDC181, THEM4, PTK…	1036	1142	20815	1.37229	0.921537	0.180757	0.178227
GOTERM_CC_DIRECT	GO:0005764~lysosome	37	3.11448	0.00421672	ABCD4, DOC2A, IDUA, SPPL2B, CXCR4, SLC2A6, SGSH, TMEM25, LARS, GPC3, SLC17A5, EPG5, GPR137, SLC26A11, ACP2, CAPN1, SIAE, VPS39, CHID1, HGSNAT, ARSA, SNAPIN, ANKRD27, SLC30A3, PLA2G4E, LRBA, NAGA, CYB561A3, TMEM150C, TMEM175, TPCN1, TMEM199, GALNS, MAN2B2, KXD1, GLA, SLC29A3	1036	455	20815	1.63383	0.933933	0.180757	0.178227
GOTERM_CC_DIRECT	GO:0098688~parallel fiber to Purkinje cell synapse	7	0.589226	0.00520357	UNC13C, GRM4, KCNJ9, CNTN6, SLC16A7, SLC1A6, CBLN1	1036	33	20815	4.26188	0.965078	0.209119	0.206192
GOTERM_CC_DIRECT	GO:0030991~intraciliary transport particle A	4	0.3367	0.0056861	IFT43, IFT140, WDR19, IFT122	1036	8	20815	10.0458	0.974437	0.215068	0.212058
GOTERM_CC_DIRECT	GO:0005759~mitochondrial matrix	22	1.85185	0.00698193	RARS2, MCCC2, ECHS1, NSUN3, ACOT11, NUDT1, DARS2, SIRT5, NME4, ETFB, TFB1M, PRIMPOL, SARS2, PDPR, PCCA, LACTB2, MTG1, MTG2, TARS2, PRODH, CARS2, CBR4	1036	235	20815	1.88092	0.988948	0.24941	0.245919
GOTERM_CC_DIRECT	GO:0031514~motile cilium	17	1.43098	0.00778407	OFD1, BBS2, CFAP61, STARD10, WDR19, IQCG, RPGR, DYNC2LI1, RSPH1, IFT88, TEKT1, NPHP1, CCDC181, TEKT5, FSIP1, IFT46, CFAP44	1036	164	20815	2.08268	0.993427	0.263429	0.259742
GOTERM_CC_DIRECT	GO:0005930~axoneme	14	1.17845	0.00937393	CFAP61, CCDC39, IFT140, DNAAF1, RPGRIP1L, GLI1, AK8, WDR11, DYNC2LI1, IFT88, EFCAB1, HYDIN, BBS7, CFAP44	1036	125	20815	2.25027	0.997656	0.288594	0.284554
GOTERM_CC_DIRECT	GO:0001750~photoreceptor outer segment	11	0.925926	0.0094253	RGS9BP, IFT140, PEX6, WDR19, CEP250, OCRL, MYO7A, BBS7, NUPL2, INHA, RPGR	1036	85	20815	2.6001	0.997733	0.288594	0.284554
GOTERM_CC_DIRECT	GO:0005794~Golgi apparatus	88	7.40741	0.0156395	ACHE, FAAH, NCF1, PGAP2, SPPL2B, GALNT18, KCNC4, CBY1, ZDHHC6, PHF7, RPGR, AKR7A5, CCDC91, RASSF2, GRB14, TRIM68, TRAPPC12, ARFIP2, SLC26A11, TGM4, GALNT9, COG7, DBNL, MMGT2, TANGO2, ZDHHC12, OCRL, MIF4GD, CBFA2T3, AP3B2, ZDHHC15, B3GNT9, TBC1D5, SLC9A8, PICK1, CDH15, MPPE1, A3GALT2, SLC29A3, NECAB3, AU040320, CANT1, CABP7, MAPKAP1, MTTP, ZDHHC23, GLT8D1, PSEN2, GLT8D2, SLC1A6, RASIP1, TMEM241, L…	1036	1392	20815	1.27016	0.99996	0.457099	0.450701
GOTERM_CC_DIRECT	GO:0005789~endoplasmic reticulum membrane	58	4.88215	0.0165947	ABCD4, FAAH, NRROS, PGAP2, POMT1, ZDHHC6, PIGZ, NR3C2, CLGN, NSDHL, PIEZO1, ANXA7, TMEM14A, VKORC1, TRIQK, ALG6, ALG5, ZDHHC12, ALG12, DNAJB14, ALG1, SEZ6L, CYP7B1, ILVBL, RFT1, TMEM106C, NECAB3, CANT1, STX17, ITPR1, PSEN2, ITPR2, LMF1, PTDSS2, SCFD1, EXTL2, PORCN, NCLN, EXTL1, CYP4X1, DHRS7B, VTI1A, RNF170, P4HTM, HMGCLL1, TREX1, FMO1, FMO5, TMEM199, DHRS7, G6PC3, CYP2S1, JKAMP, REEP2, POMK, EBP…	1036	860	20815	1.35502	0.999979	0.463929	0.457435
GOTERM_CC_DIRECT	GO:0005814~centriole	15	1.26263	0.0175399	OFD1, C2CD3, IFT140, FBF1, CEP164, SPICE1, CBY1, TUBD1, TUBG1, IFT88, MKS1, CEP250, CNTROB, CEP41, CNTLN	1036	150	20815	2.00917	0.999989	0.469922	0.463345
GOTERM_CC_DIRECT	GO:0036126~sperm flagellum	10	0.841751	0.0204058	KIF9, RSPH1, IFT88, PPP3CC, CCDC181, TEKT5, AK8, IQCG, RPGR, OAZ3	1036	82	20815	2.45021	0.999998	0.524836	0.51749
GOTERM_CC_DIRECT	GO:0000781~chromosome, telomeric region	13	1.09428	0.0244209	XRCC4, XRCC5, PPP1R10, NSMCE1, POT1A, XRCC1, BRCA2, RAD50, RAD51D, WRN, TERT, ORC1, TELO2	1036	127	20815	2.05663	1	0.603948	0.595495
GOTERM_CC_DIRECT	GO:0005743~mitochondrial inner membrane	32	2.6936	0.0295263	FECH, COX15, COX18, UCP1, PSEN2, ABCB8, LETM2, CPT2, AIFM1, MTG1, MTG2, THEM4, SLC25A40, EFHD1, TK2, PRODH, FAHD1, UQCC3, ABCA8B, BCKDHB, ACAD9, SIRT5, NDUFC1, COQ9, BCS1L, DHODH, COQ2, GPAM, ADCK1, SFXN4, SLC25A34, SMIM20	1036	436	20815	1.47462	1	0.655777	0.646598
GOTERM_CC_DIRECT	GO:0036038~MKS complex	4	0.3367	0.0295763	TMEM107, MKS1, B9D1, CC2D2A	1036	14	20815	5.74049	1	0.655777	0.646598
GOTERM_CC_DIRECT	GO:0043240~Fanconi anaemia nuclear complex	4	0.3367	0.0295763	FANCI, FANCL, FANCE, FANCG	1036	14	20815	5.74049	1	0.655777	0.646598
GOTERM_CC_DIRECT	GO:0000808~origin recognition complex	3	0.252525	0.0324151	ORC5, ORC1, ORC3	1036	6	20815	10.0458	1	0.694764	0.685039
GOTERM_CC_DIRECT	GO:0097730~non-motile cilium	6	0.505051	0.0427381	IFT88, IFT140, WDR19, IFT122, TUBG1, ANO2	1036	39	20815	3.09103	1	0.886471	0.874063
GOTERM_CC_DIRECT	GO:0080008~Cul4-RING E3 ubiquitin ligase complex	5	0.420875	0.0481341	DCAF17, FBXW5, DCAF8, DTL, DDB2	1036	28	20815	3.5878	1	0.942801	0.929605
GOTERM_CC_DIRECT	GO:0005765~lysosomal membrane	20	1.6835	0.0488473	ABCD4, HGSNAT, SNAPIN, SLC30A3, PLA2G4E, SPPL2B, PSEN2, MYO7A, CYB561A3, SLC2A6, TMEM150C, ATRAID, TPCN1, SLC17A5, GPR137, KXD1, SLC26A11, ACP2, SLC29A3, VPS39	1036	253	20815	1.58828	1	0.942801	0.929605
GOTERM_CC_DIRECT	GO:0097546~ciliary base	6	0.505051	0.051343	FANK1, INVS, IFT88, NPHP1, IFT122, IFT46	1036	41	20815	2.94025	1	0.942801	0.929605
GOTERM_CC_DIRECT	GO:0005657~replication fork	5	0.420875	0.0537215	RAD51D, WRN, RAD51C, RAD18, PRIMPOL	1036	29	20815	3.46409	1	0.942801	0.929605
GOTERM_CC_DIRECT	GO:0000506~glycosylphosphatidylinositol-N-acetylglucosaminyltransferase (GPI-GnT) complex	3	0.252525	0.056645	DPM2, PIGP, PIGYL	1036	8	20815	7.53439	1	0.942801	0.929605
GOTERM_CC_DIRECT	GO:0070419~nonhomologous end joining complex	3	0.252525	0.056645	XRCC4, PRKDC, XRCC5	1036	8	20815	7.53439	1	0.942801	0.929605
GOTERM_CC_DIRECT	GO:0005664~nuclear origin of replication recognition complex	3	0.252525	0.056645	ORC5, ORC1, ORC3	1036	8	20815	7.53439	1	0.942801	0.929605
GOTERM_CC_DIRECT	GO:0002177~manchette	4	0.3367	0.0572701	PACRG, SNAPIN, CCDC181, IQCG	1036	18	20815	4.46482	1	0.942801	0.929605
GOTERM_CC_DIRECT	GO:0005778~peroxisomal membrane	7	0.589226	0.0586501	ABCD4, PECR, PEX6, MPV17L, PXMP4, PEX11G, DECR2	1036	56	20815	2.51146	1	0.942801	0.929605
GOTERM_CC_DIRECT	GO:0005762~mitochondrial large ribosomal subunit	7	0.589226	0.0818005	MRPL2, NSUN3, MRPL36, MRPL14, MRPL24, MRPL10, MRPL55	1036	61	20815	2.3056	1	1	0.987539
GOTERM_CC_DIRECT	GO:0030992~intraciliary transport particle B	4	0.3367	0.0935228	IFT88, IFT81, IFT46, HSPB11	1036	22	20815	3.65304	1	1	0.987539
GOTERM_CC_DIRECT	GO:1902560~GMP reductase complex	2	0.16835	0.0969773	GMPR2, GMPR	1036	2	20815	20.0917	1	1	0.987539
GOTERM_MF_DIRECT	GO:0003824~catalytic activity	55	4.62963	4.90646e-12	MPG, OGG1, PYGM, CSAD, ACCS, PPCDC, ALAD, ABHD11, HINT3, FLAD1, NAPRT, DUS4L, ARSA, ADSL, BCKDHB, CAD, ECH1, RSAD1, YDJC, GANC, DCTD, DUS2, ILVBL, DPYD, HHIPL1, NEIL1, GART, PFKFB1, ECHS1, GMPR2, GMPR, SDR39U1, WRN, GANAB, NTHL1, HLCS, HACL1, HMGCLL1, ZRANB3, FAHD1, EPHX2, LGI3, NAGA, GATB, AZIN2, KLHL3, NMNAT3, DERA, DHODH, GSTZ1, GALNS, MAN2B2, ALPL, SCLY, GLA	919	383	18371	2.87066	5.95638e-09	5.95645e-09	5.90738e-09
GOTERM_MF_DIRECT	GO:0016787~hydrolase activity	126	10.6061	4.65748e-07	FAAH, HDAC10, MPG, SPPL2B, NUDT1, APEH, HDDC3, PTPDC1, TATDN3, TATDN1, ENDOV, ABHD11, DHX58, NUDT18, NUDT17, CAPN1, NUDT14, NUDT13, NUDT12, EPM2A, ARSA, ENTPD2, ACOT11, SSU72, RECQL, OCRL, CHD1L, 4931406C07RIK, GANC, DCTD, LACTB2, ADPRH, ADAM12, ADAM1A, MPPE1, STAMBP, NEIL1, PFKFB1, RNASEH2A, PSEN2, RPAP2, PGBD5, YBEY, NTHL1, ADAMTS18, THEM4, LTA4H, ZRANB3, GGT7, ST14, XRCC5, TREX1, EPHX2, CPSF3,…	919	1617	18371	1.55768	0.000565258	0.000282709	0.00028038
GOTERM_MF_DIRECT	GO:0016740~transferase activity	131	11.0269	2.62646e-06	TPMT, OSGEPL1, GALNT18, ZDHHC6, JADE2, HNMT, POFUT1, FLAD1, NEK1, NEK3, TGM4, CMTR1, PDK2, PIAS3, ALG6, EPHA8, METTL1, METTL3, ALG5, NSMCE1, ATG10, ALG12, ALG1, TRIM17, ULK3, A3GALT2, PTGES, CUL9, PFKFB1, UBE2CBP, PRKDC, SMYD5, GLT8D1, GLT8D2, MST1R, AK8, TMTC4, DGUOK, PTDSS2, PORCN, TERT, DPH1, DPH5, RNF170, SMYD4, MAP2K5, B4GALNT4, ST3GAL3, FN3K, GGT7, EGR2, NEK4, TIPARP, FANCL, SIAH2, B3GALT5,…	919	1756	18371	1.4913	0.00318345	0.00106284	0.00105409
GOTERM_MF_DIRECT	GO:0046872~metal ion binding	231	19.4444	7.38274e-06	HDAC10, OSGEPL1, RFESD, CPNE6, NUDT1, NFU1, ENDOV, DHX58, 2010315B03RIK, UNC13C, ARSA, FIBCD1, CMC1, RSAD1, NSMCE1, CACNA2D4, 4931406C07RIK, THAP3, TRIM17, LACTB2, ZFYVE19, ADPRH, FLYWCH1, MPPE1, A3GALT2, NECAB3, RPAP2, HPX, CYP4X1, TERT, NTHL1, ADAMTS18, VPS8, ADAMTS17, HIVEP3, LTA4H, HMGCLL1, RBM10, ZRANB3, ZFP512, EGR1, EGR2, PLK5, EGR4, TIPARP, TREX1, SIAH2, EHD3, RPS29, CYP2S1, PLCH2, RAD18,…	919	3552	18371	1.30004	0.00892264	0.00224066	0.00222221
GOTERM_MF_DIRECT	GO:0016829~lyase activity	23	1.93603	1.5672e-05	ADSL, ECHS1, FAHD1, FECH, OGG1, CSAD, TSEN2, THNSL2, ADCY7, PPCDC, DERA, ALAD, ILVBL, CBS, NTHL1, CYP2S1, POLL, HACL1, GGACT, SCLY, CAR12, NEIL1, HMGCLL1	919	160	18371	2.87359	0.0188461	0.00380517	0.00377382
GOTERM_MF_DIRECT	GO:0016491~oxidoreductase activity	55	4.62963	5.45836e-05	PECR, OXNAD1, PYCRL, LOXL3, AKR7A5, NSDHL, AIFM1, AOX4, ACAD11, DUS4L, ACAD8, VKORC1, AKR1E1, DCXR, BCKDHB, ACAD9, DHDH, GPX7, PIPOX, KCNAB1, CYB561A3, CYP7B1, DUS2, ALDH1A3, F8, RRM2B, DPYD, AKR1C13, PTGES, GMPR2, GMPR, SDR39U1, SELENBP1, PDPR, CYP4X1, DHRS7B, DECR2, PRODH, P4HTM, CBR4, DECR1, AOC3, SDR42E1, TXNRD3, KDM4D, FMO1, FMO5, DHODH, DHRS7, CYP2S1, DNAJC10, PCYOX1L, CYB5RL, RTN4IP1, MMAC…	919	621	18371	1.77047	0.0641184	0.0110441	0.0109531
GOTERM_MF_DIRECT	GO:0016874~ligase activity	19	1.59933	0.000196632	RARS2, MCCC2, DARS, AASDH, CAD, DARS2, GATB, ACSF3, SARS2, PCCA, LARS, HLCS, NAPRT, DPH6, TARS2, VARS2, CARS2, GART, TTLL9	919	139	18371	2.73247	0.212376	0.0341016	0.0338207
GOTERM_MF_DIRECT	GO:0005524~ATP binding	106	8.92256	0.000451725	FLAD1, DHX58, NEK1, NEK3, PDK2, RARS2, MCCC2, ENTPD2, ABCA8B, EPHA8, RECQL, TAP1, MYO7A, CHD1L, BCS1L, MSH2, KATNAL2, ULK3, TARS2, CARS2, CUL9, PFKFB1, PRKDC, AASDH, ABCB8, MST1R, AK8, ORC5, DGUOK, ORC1, NLRP6, LARS, HLCS, MYH14, DPH6, HACL1, VARS2, MAP2K5, FN3K, ZRANB3, DARS, PLK5, NEK4, XRCC5, CDC6, SMARCA2, ACSF3, TBCK, FER, EHD3, ADCK2, ADCK1, GALK2, RET, ABCD4, MCM8, LRRK1, PIK3CD, EEF2K, PI…	919	1527	18371	1.38766	0.422195	0.0685493	0.0679846
GOTERM_MF_DIRECT	GO:0000166~nucleotide binding	115	9.68013	0.000837816	FLAD1, DHX58, NEK1, NEK3, PDK2, RARS2, MCCC2, ENTPD2, ABCA8B, EPHA8, DHDH, RECQL, TAP1, MYO7A, CHD1L, BCS1L, MSH2, KATNAL2, ULK3, TARS2, CARS2, CUL9, PFKFB1, PRKDC, AASDH, ABCB8, MST1R, AK8, ORC5, DGUOK, ORC1, NLRP6, LARS, HLCS, MYH14, DPH6, VARS2, MAP2K5, FN3K, ZRANB3, EEFSEC, DARS, PLK5, NEK4, XRCC5, CDC6, SMARCA2, ACSF3, FER, EHD3, ADCK2, ADCK1, GALK2, RET, ABCD4, GFM2, MCM8, DIRAS1, LRRK1, PI…	919	1712	18371	1.3428	0.638515	0.113012	0.112081
GOTERM_MF_DIRECT	GO:0050660~flavin adenine dinucleotide binding	12	1.0101	0.00106537	DUS2, ACAD8, AOX4, TXNRD3, AIFM1, ILVBL, ACAD9, FMO1, ACAD11, DUS4L, FMO5, ACAD12	919	74	18371	3.24166	0.725841	0.129336	0.128271
GOTERM_MF_DIRECT	GO:0016757~transferase activity, transferring glycosyl groups	22	1.85185	0.00186621	ALG6, TIPARP, PARP2, GALNT18, POMT1, ALG5, GLT8D1, PIGZ, GLT8D2, PYGM, ALG12, B3GALT5, ALG1, B3GNTL1, PARP10, B3GNT9, EXTL2, EXTL1, POFUT1, MGAT5B, A3GALT2, ST3GAL3	919	209	18371	2.10423	0.89645	0.205962	0.204266
GOTERM_MF_DIRECT	GO:0000049~tRNA binding	11	0.925926	0.002405	DUS2, EEFSEC, SARS2, TERT, METTL1, XPO5, NSUN3, NSUN6, TRNAU1AP, DTD1, DTD2	919	70	18371	3.14132	0.946238	0.243306	0.241302
GOTERM_MF_DIRECT	GO:0016627~oxidoreductase activity, acting on the CH-CH group of donors	7	0.589226	0.00270579	ACAD8, COX15, DPYD, ACAD9, ACAD11, ACAD12, DHODH	919	29	18371	4.82522	0.962719	0.249402	0.247347
GOTERM_MF_DIRECT	GO:0002161~aminoacyl-tRNA editing activity	5	0.420875	0.00308157	LARS, TARS2, VARS2, DTD1, DTD2	919	13	18371	7.68854	0.976407	0.249402	0.247347
GOTERM_MF_DIRECT	GO:0008381~mechanically-gated ion channel activity	5	0.420875	0.00308157	PIEZO2, PIEZO1, TMC5, TMEM150C, TMC3	919	13	18371	7.68854	0.976407	0.249402	0.247347
GOTERM_MF_DIRECT	GO:0004812~aminoacyl-tRNA ligase activity	8	0.673401	0.00385671	RARS2, DARS, SARS2, LARS, DARS2, TARS2, VARS2, CARS2	919	41	18371	3.90053	0.990823	0.292628	0.290217
GOTERM_MF_DIRECT	GO:0016887~ATPase activity	26	2.18855	0.00427747	ABCD4, DDX25, ABCB8, WRN, ORC1, MYH14, RFC5, ENTPD2, RFC2, ABCA8B, NUBPL, TAP1, CHD1L, BCS1L, MLH1, SMARCA2, MYO19, KIF6, KIF27, VWA8, KIF9, RAD50, MSH2, BBS12, KATNAL2, PEX6	919	283	18371	1.83656	0.994505	0.305462	0.302946
GOTERM_MF_DIRECT	GO:0005544~calcium-dependent phospholipid binding	9	0.757576	0.00570101	C2CD5, SYT3, DOC2A, SYT12, PLA2G4E, CPNE6, GM28042, ANXA7, SYT17	919	55	18371	3.27112	0.999033	0.384501	0.381334
GOTERM_MF_DIRECT	GO:1904047~S-adenosyl-L-methionine binding	5	0.420875	0.00874581	TPMT, CBS, SETD6, METTL3, METTL5	919	17	18371	5.87947	0.999977	0.558811	0.554208
GOTERM_MF_DIRECT	GO:0008168~methyltransferase activity	18	1.51515	0.00934796	PRMT7, TPMT, METTL1, SMYD5, SETD6, NSUN3, PRMT3, METTL3, NSUN6, FBLL1, HNMT, TFB1M, NDUFAF7, DPH5, METTL5, SMYD4, METTL8, CMTR1	919	181	18371	1.98798	0.999989	0.567421	0.562747
GOTERM_MF_DIRECT	GO:0000030~mannosyltransferase activity	5	0.420875	0.0108073	POMT1, PIGZ, ALG12, ALG1, TMTC4	919	18	18371	5.55284	0.999998	0.624765	0.619618
GOTERM_MF_DIRECT	GO:0004518~nuclease activity	14	1.17845	0.0148983	ZRANB3, RNASEL, RNASEH2A, CPSF3, TREX1, PARN, TSEN2, TATDN3, ENDOV, WRN, TATDN1, PGBD5, YBEY, LACTB2	919	132	18371	2.12017	1	0.820211	0.813455
GOTERM_MF_DIRECT	GO:0016798~hydrolase activity, acting on glycosyl bonds	10	0.841751	0.0155394	GANAB, MAN2B2, IDUA, NTHL1, OGG1, NAGA, NEIL1, GLA, GANC, ENGASE	919	78	18371	2.56285	1	0.820211	0.813455
GOTERM_MF_DIRECT	GO:0000993~RNA polymerase II core binding	6	0.505051	0.0177554	ZFP326, URI1, RECQL5, PCF11, ELP2, ELP4	919	31	18371	3.86907	1	0.898126	0.890728
GOTERM_MF_DIRECT	GO:0004553~hydrolase activity, hydrolyzing O-glycosyl compounds	6	0.505051	0.0202018	GANAB, IDUA, NAGA, GLA, GANC, ENGASE	919	32	18371	3.74816	1	0.956281	0.948404
GOTERM_MF_DIRECT	GO:0005244~voltage-gated ion channel activity	14	1.17845	0.0219663	KCNH2, KCNH3, HCN3, KCNJ12, KCNJ9, KCNB2, KCNC4, CACNA1D, KCNAB1, CACNA2D4, TPCN1, KCNU1, KCNQ4, SCN5A	919	139	18371	2.0134	1	0.956281	0.948404
GOTERM_MF_DIRECT	GO:0003688~DNA replication origin binding	5	0.420875	0.022062	ORC5, ORC1, MCM8, ORC3, CDC6	919	22	18371	4.54323	1	0.956281	0.948404
GOTERM_MF_DIRECT	GO:0070513~death domain binding	3	0.252525	0.0225482	DAP, CRADD, TRADD	919	5	18371	11.9941	1	0.956281	0.948404
GOTERM_MF_DIRECT	GO:0003684~damaged DNA binding	8	0.673401	0.0228436	KDM4D, MSH2, XRCC5, NTHL1, OGG1, XRCC1, NEIL1, DDB2	919	57	18371	2.80564	1	0.956281	0.948404
GOTERM_MF_DIRECT	GO:0004721~phosphoprotein phosphatase activity	14	1.17845	0.0256608	EPM2A, PTPRU, PPM1M, EYA2, DUSP19, SSU72, RPAP2, PTPDC1, DUSP23, PTP4A3, PPP3CC, UBLCP1, PPP1R3E, ACP2	919	142	18371	1.97087	1	1	0.99258
GOTERM_MF_DIRECT	GO:0005248~voltage-gated sodium channel activity	5	0.420875	0.0296296	HCN3, CACNA1I, SCN5A, ASIC2, TPCN1	919	24	18371	4.16463	1	1	0.99258
GOTERM_MF_DIRECT	GO:0008022~protein C-terminus binding	20	1.6835	0.031974	PIAS3, DBNL, XRCC4, XRCC5, ITPR1, PPP1R9A, BRCA2, MIF4GD, EML2, GRIP2, MED12, PDZD3, TFCP2, MSH2, TERT, PEX6, PICK1, CEP250, PTK2B, NEIL1	919	239	18371	1.67282	1	1	0.99258
GOTERM_MF_DIRECT	GO:0005085~guanyl-nucleotide exchange factor activity	19	1.59933	0.0323177	DOCK5, ANKRD27, DENND4B, DOCK9, ARHGEF28, ARHGEF17, MCF2, ARHGEF19, WDR41, KNDC1, RAPGEFL1, RPGR, VAV2, PREX1, EPS8L1, RANGRF, DOCK1, LEKR1, RALGPS1	919	224	18371	1.6956	1	1	0.99258
GOTERM_MF_DIRECT	GO:0032405~MutLalpha complex binding	3	0.252525	0.0327123	WRN, MSH2, TREX1	919	6	18371	9.9951	1	1	0.99258
GOTERM_MF_DIRECT	GO:0009378~four-way junction helicase activity	3	0.252525	0.0327123	WRN, RECQL5, RECQL	919	6	18371	9.9951	1	1	0.99258
GOTERM_MF_DIRECT	GO:0016853~isomerase activity	13	1.09428	0.0344132	TRUB1, ISYNA1, PPIL1, ECH1, FUOM, GSTZ1, GALE, AMACR, KATNAL2, TOP1MT, CYP2S1, PPIL3, PTGES	919	133	18371	1.95393	1	1	0.99258
GOTERM_MF_DIRECT	GO:0048038~quinone binding	4	0.3367	0.0428	VKORC1, AOC3, CBR4, DHODH	919	16	18371	4.99755	1	1	0.99258
GOTERM_MF_DIRECT	GO:0032407~MutSalpha complex binding	3	0.252525	0.0443009	MCM8, TREX1, MLH1	919	7	18371	8.56723	1	1	0.99258
GOTERM_MF_DIRECT	GO:0005509~calcium ion binding	48	4.0404	0.0467595	RET, SNED1, NOTCH3, C2CD5, NECAB3, CANT1, DOC2A, TNFAIP6, CABP7, ITPR1, ITPR2, CELSR1, EFCAB11, CLGN, SCUBE3, PRRG3, EEF2K, EFCAB1, CDH22, GM28042, ANXA7, EFHD1, SVEP1, CAPN1, P4HTM, JAG2, AOC3, UNC13C, CCBE1, ARSA, EGFL7, EGFEM1, SYT3, PLA2G4E, SUSD1, DLK2, SYT17, SMOC2, EHD3, STIM1, SYT12, ALPL, LCP1, CDH15, PLCH2, EFCC1, DSC3, MATN2	919	731	18371	1.31263	1	1	0.99258
GOTERM_MF_DIRECT	GO:0003690~double-stranded DNA binding	15	1.26263	0.0478354	EGR1, JUN, XRCC5, STAT1, PRKDC, TREX1, KLF4, GTF2H4, NR3C2, RAD50, MSH2, NTHL1, FOSB, JUNB, HES5	919	171	18371	1.75353	1	1	0.99258
GOTERM_MF_DIRECT	GO:0051536~iron-sulfur cluster binding	8	0.673401	0.0492333	NFU1, AOX4, FECH, NUBPL, NTHL1, RFESD, DPYD, RSAD1	919	67	18371	2.38689	1	1	0.99258
GOTERM_MF_DIRECT	GO:0003779~actin binding	28	2.3569	0.0536179	SPTBN4, IPP, FAM107A, DIXDC1, CXCR4, LDB3, CORO1B, PRICKLE4, ABLIM2, CLMN, MYO18B, MYH14, EPS8L1, MISP, PACRG, DBNL, KLHL3, MYO7A, MYO19, FER, FMNL1, INF2, GIPC1, JMY, PICK1, PFN4, LCP1, TLN2	919	388	18371	1.44259	1	1	0.99258
GOTERM_MF_DIRECT	GO:0035529~NADH pyrophosphatase activity	3	0.252525	0.0571466	NUDT17, NUDT13, NUDT12	919	8	18371	7.49633	1	1	0.99258
GOTERM_MF_DIRECT	GO:0019104~DNA N-glycosylase activity	3	0.252525	0.0571466	NTHL1, OGG1, NEIL1	919	8	18371	7.49633	1	1	0.99258
GOTERM_MF_DIRECT	GO:0070402~NADPH binding	4	0.3367	0.0579553	DUS2, KCNAB1, CBR4, DECR1	919	18	18371	4.44227	1	1	0.99258
GOTERM_MF_DIRECT	GO:0000400~four-way junction DNA binding	4	0.3367	0.0579553	RAD51D, WRN, RAD51C, MSH2	919	18	18371	4.44227	1	1	0.99258
GOTERM_MF_DIRECT	GO:0008270~zinc ion binding	49	4.12458	0.0613947	TRIM71, ZFP326, HDAC10, ZFAND4, ZFAND1, NR3C2, ALAD, ZCWPW2, ADAMTS2, ZMYM3, ZMYM6, DHX58, TRIM68, CAR11, CAR12, SCAPER, NUDT12, PIAS3, CAD, SIRT5, 4931406C07RIK, ZDHHC15, DCTD, TRIM17, LACTB2, NEIL1, L3MBTL4, TRIM34A, TMEM163, PRICKLE4, PRIMPOL, ZMAT1, DNPEP, LTA4H, ZSWIM7, MTA3, TRIM45, EGR1, CIZ1, SIAH2, MT2, NR4A2, AGBL5, NR4A1, P2RX4, ZGLP1, RPS29, AGBL3, RTN4IP1	919	764	18371	1.28209	1	1	0.99258
GOTERM_MF_DIRECT	GO:0019905~syntaxin binding	8	0.673401	0.0636621	UNC13C, SYT3, SCFD1, SYT12, HECTD3, SCFD2, SYT17, TPCN1	919	71	18371	2.25242	1	1	0.99258
GOTERM_MF_DIRECT	GO:0003678~DNA helicase activity	7	0.589226	0.0641035	RAD50, WRN, RECQL5, XRCC5, MCM8, RECQL, CHD1L	919	57	18371	2.45494	1	1	0.99258
GOTERM_MF_DIRECT	GO:0008408~3'-5' exonuclease activity	4	0.3367	0.0663548	RAD50, WRN, TREX1, RAD9B	919	19	18371	4.20846	1	1	0.99258
GOTERM_MF_DIRECT	GO:0015278~calcium-release channel activity	3	0.252525	0.0710951	RASA3, ITPR1, ITPR2	919	9	18371	6.6634	1	1	0.99258
GOTERM_MF_DIRECT	GO:0004722~protein serine/threonine phosphatase activity	9	0.757576	0.0805754	EPM2A, DUSP23, PPP3CC, UBLCP1, PPM1M, DUSP19, SSU72, RPAP2, CPPED1	919	90	18371	1.99902	1	1	0.99258
GOTERM_MF_DIRECT	GO:0016791~phosphatase activity	12	1.0101	0.0818124	NT5C, EPM2A, PTPRU, DUSP23, PTP4A3, PPM1M, EPHX2, DUSP19, ALPL, ACP2, FRA10AC1, PTPDC1	919	137	18371	1.75097	1	1	0.99258
GOTERM_MF_DIRECT	GO:0005515~protein binding	288	24.2424	0.0839001	TDRKH, CPNE6, DIXDC1, ZDHHC6, ICAM5, NFU1, RASSF2, SPATA24, PIEZO2, ARFIP2, PIEZO1, JUNB, VPS39, PDK2, CDK5RAP3, ENTPD2, EPHA8, METTL3, ATG10, ISLR2, MED9, MYO7A, SYTL2, IFT88, IFT81, RFX4, TLN2, ANKRA2, TELO2, IGSF8, SPTBN4, ADCYAP1R1, NECAB3, PRKDC, MAPKAP1, FBF1, MTTP, PIK3R6, OAZ3, BLOC1S5, TERT, DPH1, DND1, TSPAN4, MAP7, LTA4H, N4BP3, JAG2, BBS2, JUN, EGR2, SNAPIN, GADD45B, XRCC5, TREX1, SIA…	919	5363	18371	1.0735	1	1	0.99258
GOTERM_MF_DIRECT	GO:0047834~D-threo-aldose 1-dehydrogenase activity	4	0.3367	0.084691	AKR7A5, AKR1E1, AKR1C13, KCNAB1	919	21	18371	3.80766	1	1	0.99258
GOTERM_MF_DIRECT	GO:0005049~nuclear export signal receptor activity	3	0.252525	0.0860043	XPO5, RANBP17, NUPL2	919	10	18371	5.99706	1	1	0.99258
GOTERM_MF_DIRECT	GO:0005216~ion channel activity	14	1.17845	0.0872197	KCNH2, KCNH3, HCN3, KCNB2, KCNC4, ITPR1, ITPR2, CACNA1D, TPCN1, KCNU1, P2RX4, KCNQ4, SCN5A, ASIC2	919	171	18371	1.63663	1	1	0.99258
GOTERM_MF_DIRECT	GO:0043015~gamma-tubulin binding	5	0.420875	0.0877966	OFD1, RAD51D, DIXDC1, BRCA2, NDRG1	919	34	18371	2.93974	1	1	0.99258
GOTERM_MF_DIRECT	GO:0016301~kinase activity	42	3.53535	0.0932709	RET, PFKFB1, MVK, PRKDC, AKAP8L, LRRK1, PIK3CD, KNDC1, MST1R, AK8, DGUOK, EEF2K, NMRK1, PIP5KL1, NEK1, PTK2B, TK2, NEK3, IKBKG, MAP2K5, PDK2, FN3K, NEK4, UQCC3, EPHA8, TPK1, GLYCTK, LIMK1, NME4, TYK2, SBK3, MAPK11, FER, NAGK, ADCK2, NME6, ADCK1, POMK, ULK3, PICK1, GALK2, NEK11	919	662	18371	1.26826	1	1	0.99258
GOTERM_MF_DIRECT	GO:0005249~voltage-gated potassium channel activity	7	0.589226	0.0939312	KCNH2, KCNH3, HCN3, KCNB2, KCNC4, KCNQ4, KCNAB1	919	63	18371	2.22113	1	1	0.99258
GOTERM_MF_DIRECT	GO:0051499~D-aminoacyl-tRNA deacylase activity	2	0.16835	0.0974457	DTD1, DTD2	919	2	18371	19.9902	1	1	0.99258
GOTERM_MF_DIRECT	GO:0016878~acid-thiol ligase activity	2	0.16835	0.0974457	AASDH, ACSF3	919	2	18371	19.9902	1	1	0.99258
GOTERM_MF_DIRECT	GO:0051500~D-tyrosyl-tRNA(Tyr) deacylase activity	2	0.16835	0.0974457	DTD1, DTD2	919	2	18371	19.9902	1	1	0.99258
GOTERM_MF_DIRECT	GO:0004557~alpha-galactosidase activity	2	0.16835	0.0974457	NAGA, GLA	919	2	18371	19.9902	1	1	0.99258
GOTERM_MF_DIRECT	GO:0004151~dihydroorotase activity	2	0.16835	0.0974457	CAD, DHODH	919	2	18371	19.9902	1	1	0.99258
GOTERM_MF_DIRECT	GO:0003920~GMP reductase activity	2	0.16835	0.0974457	GMPR2, GMPR	919	2	18371	19.9902	1	1	0.99258
GOTERM_MF_DIRECT	GO:0008670~2,4-dienoyl-CoA reductase (NADPH) activity	2	0.16835	0.0974457	DECR2, DECR1	919	2	18371	19.9902	1	1	0.99258
GOTERM_MF_DIRECT	GO:0004815~aspartate-tRNA ligase activity	2	0.16835	0.0974457	DARS, DARS2	919	2	18371	19.9902	1	1	0.99258
KEGG_PATHWAY	mmu01100:Metabolic pathways	125	10.5219	8.61458e-11	GALNT18, HNMT, HDDC3, NSDHL, FLAD1, CAR12, NUDT12, MCCC2, ARSA, ENTPD2, ALG6, ALG5, DHDH, PIPOX, ALG12, OCRL, ALG1, GANC, DCTD, DPM2, MPPE1, A3GALT2, PTGES, PFKFB1, ISYNA1, FECH, COX15, GMPR, AK8, DGUOK, PTDSS2, HLCS, LTA4H, PRODH, HMGCLL1, B4GALNT4, ST3GAL3, GGT7, EPHX2, AZIN2, B3GALT5, ACSF3, DERA, COQ2, G6PC3, AMACR, CYP2S1, ALPL, PLCH2, NIT2, GALK2, PIGS, PYCRL, PIGP, POMT1, PIGYL, PIK3CD, PY…	402	1609	8941	1.72788	2.68775e-08	2.69636e-08	2.62745e-08
KEGG_PATHWAY	mmu04146:Peroxisome	15	1.26263	2.5109e-05	ABCD4, PECR, MVK, EPHX2, MPV17L, ECH1, PIPOX, AMACR, PEX6, PXMP4, HACL1, PEX11G, DECR2, HMGCLL1, NUDT12	402	86	8941	3.8793	0.0078035	0.00392956	0.00382912
KEGG_PATHWAY	mmu00240:Pyrimidine metabolism	11	0.925926	0.000164431	NT5C, DCTD, CANT1, NME6, RRM2B, DPYD, CAD, TK2, NME4, NT5M, DHODH	402	56	8941	4.36883	0.0500127	0.0171556	0.0167171
KEGG_PATHWAY	mmu00230:Purine metabolism	17	1.43098	0.000287295	ADSL, ENTPD2, CANT1, PDE6G, GMPR2, GMPR, NME4, AMPD3, ADCY7, AK8, HDDC3, NT5C, DGUOK, NME6, RRM2B, NT5M, GART	402	133	8941	2.84287	0.0857478	0.0224808	0.0219062
KEGG_PATHWAY	mmu01240:Biosynthesis of cofactors	18	1.51515	0.0004477	VKORC1, ADSL, FECH, TPK1, COX15, CAD, NMNAT3, NME4, AK8, PPCDC, DHODH, ALAD, COQ2, NME6, FLAD1, NAPRT, GMPPA, ALPL	402	152	8941	2.63384	0.130393	0.028026	0.0273097
KEGG_PATHWAY	mmu00563:Glycosylphosphatidylinositol (GPI)-anchor biosynthesis	7	0.589226	0.000839591	PIGS, DPM2, PIGP, PIGYL, PIGZ, MPPE1, PIGG	402	26	8941	5.98804	0.230537	0.0417795	0.0407117
KEGG_PATHWAY	mmu03410:Base excision repair	8	0.673401	0.000934366	POLD4, PARP2, MPG, NTHL1, OGG1, XRCC1, POLL, NEIL1	402	36	8941	4.94251	0.252976	0.0417795	0.0407117
KEGG_PATHWAY	mmu03460:Fanconi anemia pathway	9	0.757576	0.00178355	FANCI, RAD51C, FANCD2, FANCL, MLH1, FANCE, BRCA2, FANCG, TELO2	402	51	8941	3.92493	0.427055	0.0649433	0.0632834
KEGG_PATHWAY	mmu03450:Non-homologous end-joining	5	0.420875	0.00206314	RAD50, XRCC4, PRKDC, XRCC5, POLL	402	13	8941	8.55434	0.475004	0.0649433	0.0632834
KEGG_PATHWAY	mmu00760:Nicotinate and nicotinamide metabolism	8	0.673401	0.00207486	NT5C, AOX4, NMRK1, NAPRT, SIRT5, NMNAT3, NT5M, NUDT12	402	41	8941	4.33976	0.476925	0.0649433	0.0632834
KEGG_PATHWAY	mmu04020:Calcium signaling pathway	21	1.76768	0.00549267	RET, ITPR1, ITPR2, CXCR4, CACNA1D, MST1R, PHKA2, ADCY7, GRM1, TPCN1, FGF5, CACNA1I, FGF15, P2RX4, PPP3CC, STIM1, FGF9, ADORA2A, PTK2B, PLCD3, NTSR1	402	240	8941	1.94611	0.820654	0.156291	0.152297
KEGG_PATHWAY	mmu05224:Breast cancer	15	1.26263	0.00616655	JAG2, NOTCH3, JUN, WNT2B, GADD45B, PIK3CD, BRCA2, GADD45G, DDB2, FGF5, FGF15, FRAT2, FGF9, HES5, WNT4	402	147	8941	2.26952	0.85484	0.160844	0.156733
KEGG_PATHWAY	mmu04142:Lysosome	14	1.17845	0.00745555	ARSA, HGSNAT, IDUA, NAGA, AP4B1, AP3B2, SGSH, AP3M2, GALNS, GGA1, SLC17A5, ACP2, GLA, AP1M1	402	135	8941	2.3065	0.903175	0.17705	0.172524
[truncated: 23 more rows]
