# Supplementary material for: Neuronal Depolarization Induced RNA m5C Methylation Changes in Mouse Cortical Neurons
Source: Biology (Basel). 2022 Jun 29;11(7):988. doi: 10.3390/biology11070988 (PMC9311806; doi:10.3390/biology11070988)
Supplement: Supplementary file 1 [file biology-11-00988-s001.zip › Supplementary Table S4. List of high-confidence m5C sites in mouse cortical neurons.xlsx]

## Sheet: All_NA_highConf_sites
group	chrom	position	refStrand	seqContext.x	type	gene	gene_name	cov_KCl0hBS_rep1	C_count_KCl0hBS_rep1	methRate_KCl0hBS_rep1	cov_KCl0hBS_rep2	C_count_KCl0hBS_rep2	methRate_KCl0hBS_rep2	cov_KCl2hBS_rep1	C_count_KCl2hBS_rep1	methRate_KCl2hBS_rep1	cov_KCl2hBS_rep2	C_count_KCl2hBS_rep2	methRate_KCl2hBS_rep2	cov_KCl6hBS_rep1	C_count_KCl6hBS_rep1	methRate_KCl6hBS_rep1	cov_KCl6hBS_rep2	C_count_KCl6hBS_rep2	methRate_KCl6hBS_rep2	start	end	strand	trans	type_gene	length	binSize	binLoc
1 119837159	1	119837159	-	catctcgccgCgaggtgcgag	5UTR	ENSMUSG00000026384	Ptpn4	60	28	0.467	46	19	0.413	33	20	0.606	25	13	0.52	83	38	0.458	55	27	0.491	119836902	119837347	-	ENSMUST00000163435	protein_coding	445	88.8	3
1 127491235	1	127491235	-	tcagccaaaaCcagatagtaa	3UTR	ENSMUSG00000026347	Tmem163	27	5	0.185	28	3	0.107	35	10	0.286	38	17	0.447	NA	NA	NA	25	12	0.48	127490342	127491599	-	ENSMUST00000160616	protein_coding	1257	69.7778	13
1 132941727	1	132941727	+	agacatgagtCaggggcaggt	NA	NA	NA	NA	NA	NA	14	1	0.071	34	8	0.235	32	9	0.281	10	2	0.2	31	9	0.29	NA	NA	NA	NA	NA	NA	NA	NA
1 133266574	1	133266574	+	agatgagaagCaggagagcat	exon	ENSMUSG00000041757	Plekha6	173	2	0.012	124	10	0.081	125	41	0.328	121	41	0.339	74	15	0.203	94	3	0.032	133266566	133266666	+	ENSMUST00000186917	protein_coding	100	4.5	2
1 135263123	1	135263123	-	acagggaaagCagaagtacac	exon	ENSMUSG00000041926	Rnpep	410	34	0.083	347	27	0.078	422	57	0.135	391	66	0.169	272	29	0.107	297	28	0.094	135262712	135263129	-	ENSMUST00000074357	protein_coding	417	18.9091	22
1 152766104	1	152766104	-	atgcccagctCggaactagtg	5UTR	ENSMUSG00000026482	Rgl1	250	33	0.132	246	42	0.171	214	31	0.145	216	49	0.227	394	99	0.251	430	87	0.202	152765907	152766305	-	ENSMUST00000111859	protein_coding	398	79.4	3
1 160223413	1	160223413	-	gatggatattCtaagttgcag	3UTR	ENSMUSG00000026721	Rabgap1l	162	102	0.63	126	81	0.643	172	157	0.913	77	68	0.883	94	67	0.713	83	51	0.614	160219174	160224215	-	ENSMUST00000028052	protein_coding	5041	280	16
1 178530522	1	178530522	+	ctgggctcatCgggcaccccg	exon	ENSMUSG00000026494	Kif26b	45	16	0.356	36	16	0.444	64	22	0.344	43	18	0.419	57	28	0.491	78	36	0.462	178530389	178530790	+	ENSMUST00000161017	protein_coding	401	18.1818	8
1 178869396	1	178869396	+	ctgtggtgaaCggggcagatg	exon	ENSMUSG00000026494	Kif26b	262	6	0.023	171	4	0.023	195	20	0.103	185	25	0.135	254	10	0.039	260	7	0.027	178869346	178869439	+	ENSMUST00000161017	protein_coding	93	4.18182	13
1 179960240	1	179960240	+	agcgggagccCgggcgctgcg	exon	ENSMUSG00000099591	Gm17969	166	17	0.102	139	15	0.108	212	15	0.071	212	16	0.075	241	12	0.05	169	9	0.053	17995570	17997483	+	ENSMUST00000185706	processed_pseudogene	1913	86.9091	1863611
1 180432706	1	180432706	-	cagagccccgCaggggtagtg	3UTR	ENSMUSG00000053963	6330403A02Rik	47	3	0.064	35	1	0.029	46	8	0.174	43	3	0.07	39	6	0.154	50	6	0.12	180432387	180438328	-	ENSMUST00000136521	protein_coding	5941	330	1
1 189896676	1	189896676	-	agctagacaaCgagaagaaag	exon	ENSMUSG00000026603	Smyd2	215	23	0.107	166	19	0.114	316	48	0.152	260	39	0.15	179	27	0.151	207	31	0.15	189896571	189896695	-	ENSMUST00000027897	protein_coding	124	5.59091	19
1 191352262	1	191352262	-	tgccagtcccCaggcctgcct	3UTR	ENSMUSG00000026626	Ppp2r5a	107	16	0.15	112	14	0.125	112	14	0.125	148	10	0.068	184	31	0.168	176	18	0.102	191351975	191352976	-	ENSMUST00000067976	protein_coding	1001	55.5556	6
1 22533684	1	22533684	-	gcccgaaccgCgcgtccccga	exon	ENSMUSG00000041670	Rims1	581	55	0.095	480	43	0.09	541	79	0.146	511	88	0.172	667	113	0.169	640	104	0.163	22533399	22534240	-	ENSMUST00000097808	protein_coding	841	38.1818	8
1 36142060	1	36142060	-	cgactgtgagCggaagctgtc	3UTR	ENSMUSG00000037470	Uggt1	63	2	0.032	65	1	0.015	54	12	0.222	63	10	0.159	41	5	0.122	53	10	0.189	36140027	36144225	-	ENSMUST00000046875	protein_coding	4198	233.167	9
1 37408822	1	37408822	+	ttggtcatatCaggagctcac	3UTR	ENSMUSG00000026113	Inpp4a	276	22	0.08	299	31	0.104	379	60	0.158	336	56	0.167	374	42	0.112	359	40	0.111	37408260	37410736	+	ENSMUST00000027287	protein_coding	2476	137.5	5
1 57377887	1	57377887	+	gctgacatccCgggaaggaga	exon	ENSMUSG00000038323	1700066M21Rik	41	10	0.244	26	6	0.231	NA	NA	NA	NA	NA	NA	40	14	0.35	56	7	0.125	57377640	57377946	+	ENSMUST00000187255	protein_coding	306	13.8636	18
1 62815375	1	62815375	+	tcctctacctCaggggctggt	exon	ENSMUSG00000025969	Nrp2	60	2	0.033	83	2	0.024	74	16	0.216	71	9	0.127	80	9	0.113	104	16	0.154	62815333	62818695	+	ENSMUST00000114157	protein_coding	3362	152.773	1
1 75247363	1	75247363	-	cctgctttatCcatgctagaa	3UTR	ENSMUSG00000026204	Ptprn	49	10	0.204	40	9	0.225	68	22	0.324	63	13	0.206	34	7	0.206	59	24	0.407	75247027	75247548	-	ENSMUST00000027404	protein_coding	521	28.8889	12
1 91287725	1	91287725	+	acccactgttCagggagcttg	3UTR	ENSMUSG00000034343	Ube2f	43	3	0.07	35	4	0.114	50	10	0.2	29	9	0.31	36	7	0.194	49	7	0.143	91285356	91290337	+	ENSMUST00000171165	protein_coding	4981	276.667	9
1 91931261	1	91931261	-	ggccgctgaaCcaaggccttt	3UTR	ENSMUSG00000026313	Hdac4	93	3	0.032	51	4	0.078	51	9	0.176	44	7	0.159	112	2	0.018	141	7	0.05	91928779	91933346	-	ENSMUST00000097644	protein_coding	4567	253.667	10
1 92469865	1	92469865	-	ctgctgagcaCaggtatggct	5UTR	ENSMUSG00000026260	Ndufa10	1602	123	0.077	1348	109	0.081	2058	233	0.113	1822	195	0.107	1159	144	0.124	1552	152	0.098	92469863	92469996	-	ENSMUST00000189503	protein_coding	133	26.4	1
1 92912364	1	92912364	+	agaaaaagacCagatgggatt	exon	ENSMUSG00000026269	Rnpepl1	11	1	0.091	NA	NA	NA	28	21	0.75	NA	NA	NA	20	9	0.45	36	12	0.333	92910853	92913408	+	ENSMUST00000180306	protein_coding	2555	116.091	14
1 92943733	1	92943733	+	acagggcagtCagcaggaggc	exon	ENSMUSG00000026270	Capn10	257	17	0.066	266	24	0.09	250	50	0.2	164	31	0.189	424	35	0.083	426	56	0.131	92943679	92943941	+	ENSMUST00000027488	protein_coding	262	11.8636	5
1 93600018	1	93600018	+	tacagctgagCagggtgcatc	exon	ENSMUSG00000034066	Farp2	38	7	0.184	42	7	0.167	35	8	0.229	32	3	0.094	22	2	0.091	NA	NA	NA	93599923	93600101	+	ENSMUST00000120301	protein_coding	178	8.04545	12
10 117084556	10	117084556	-	atggcacctcCggatgtccac	NA	NA	NA	11	3	0.273	NA	NA	NA	NA	NA	NA	24	2	0.083	31	6	0.194	24	9	0.375	NA	NA	NA	NA	NA	NA	NA	NA
10 127560113	10	127560113	-	tggcggtgtaCggagagcaca	exon	ENSMUSG00000040249	Lrp1	543	43	0.079	340	23	0.068	517	75	0.145	434	65	0.15	493	55	0.112	476	92	0.193	127559968	127560160	-	ENSMUST00000049149	protein_coding	192	8.68182	17
10 14132248	10	14132248	+	gagattcttcCagggtccagg	exon	ENSMUSG00000015501	Hivep2	75	5	0.067	65	8	0.123	104	11	0.106	80	20	0.25	70	16	0.229	83	14	0.169	14127293	14132798	+	ENSMUST00000187083	protein_coding	5505	250.182	20
10 42183767	10	42183767	-	tcaggcgagaCttggacggca	3UTR	ENSMUSG00000048756	Foxo3	193	56	0.29	154	44	0.286	133	57	0.429	135	65	0.481	116	22	0.19	88	27	0.307	42181841	42186295	-	ENSMUST00000105502	protein_coding	4454	247.389	8
10 52418019	10	52418019	+	cgctggcgcgCggacgtccgg	exon	ENSMUSG00000023068	Nus1	128	20	0.156	93	24	0.258	152	69	0.454	129	47	0.364	145	37	0.255	153	54	0.353	52417547	52418168	+	ENSMUST00000023830	protein_coding	621	28.1818	17
10 59116630	10	59116630	+	acaaaggaatCggcacttcag	NA	NA	NA	NA	NA	NA	NA	NA	NA	NA	NA	NA	NA	NA	NA	80	43	0.537	97	53	0.546	NA	NA	NA	NA	NA	NA	NA	NA
10 77979895	10	77979895	+	cagaggaaaaCagagtcaaag	exon	ENSMUSG00000015757	Ppil4	40	40	1	42	40	0.952	61	60	0.984	48	47	0.979	23	21	0.913	39	39	1	7797758	7798557	+	ENSMUST00000138151	protein_coding	799	36.2727	1934846
10 78271871	10	78271871	-	ccctcccccgCtggggaaagc	3UTR	ENSMUSG00000001211	Agpat3	51	5	0.098	43	4	0.093	67	10	0.149	56	8	0.143	51	8	0.157	29	7	0.241	78271563	78273686	-	ENSMUST00000105390	protein_coding	2123	117.889	3
10 79894969	10	79894969	-	ccaggacagcCagggctacac	3UTR	ENSMUSG00000013833	Med16	193	24	0.124	141	12	0.085	165	31	0.188	157	28	0.178	130	17	0.131	126	18	0.143	79894935	79895283	-	ENSMUST00000165684	protein_coding	348	19.2778	2
10 79952826	10	79952826	+	attgcttaccCaggacacaga	3UTR	ENSMUSG00000019564	Arid3a	41	1	0.024	46	3	0.065	31	17	0.548	37	20	0.541	16	3	0.188	20	1	0.05	79951937	79954711	+	ENSMUST00000105377	protein_coding	2774	154.056	6
10 80155238	10	80155238	+	gaggcactacCagggcatgcc	exon	ENSMUSG00000035621	Midn	208	3	0.014	130	0	0	322	46	0.143	249	31	0.125	199	5	0.025	209	20	0.096	80155134	80155406	+	ENSMUST00000042057	protein_coding	272	12.3182	9
10 80541154	10	80541154	-	gtctgatggtCagggtcctgt	3UTR	ENSMUSG00000047417	Rexo1	33	5	0.152	32	8	0.25	33	10	0.303	44	8	0.182	14	4	0.286	25	5	0.2	80540925	80542392	-	ENSMUST00000057910	protein_coding	1467	81.4444	3
10 80779415	10	80779415	+	tgacactgctCaggacccttg	NA	NA	NA	NA	NA	NA	NA	NA	NA	28	13	0.464	12	5	0.417	45	12	0.267	38	7	0.184	NA	NA	NA	NA	NA	NA	NA	NA
10 81081977	10	81081977	+	tcctcctgagCaagggtctgc	exon	ENSMUSG00000004929	Thop1	384	15	0.039	313	7	0.022	225	23	0.102	259	26	0.1	209	14	0.067	271	21	0.077	81081864	81082559	+	ENSMUST00000005057	protein_coding	695	31.5455	4
10 81565604	10	81565604	+	actctctgctCtgggttctca	exon	ENSMUSG00000054452	Aes	2611	382	0.146	2061	290	0.141	3035	591	0.195	3204	642	0.2	2484	629	0.253	2621	671	0.256	81565472	81566362	+	ENSMUST00000002518	protein_coding	890	40.4091	4
10 89805560	10	89805560	+	ttttacttcgCagtgcggagc	exon	ENSMUSG00000019951	Uhrf1bp1l	107	6	0.056	71	12	0.169	92	15	0.163	62	11	0.177	160	9	0.056	213	11	0.052	89804712	89806213	+	ENSMUST00000020112	protein_coding	1501	68.1818	13
10 98915221	10	98915221	+	gcctccttccCgaggtgcagc	5UTR	ENSMUSG00000019943	Atp2b1	82	20	0.244	83	15	0.181	76	22	0.289	76	27	0.355	85	20	0.235	95	22	0.232	98915152	98915371	+	ENSMUST00000020107	protein_coding	219	43.6	2
11 101027288	11	101027288	+	gtgtgattaaCcgggagcgga	exon	ENSMUSG00000019302	Atp6v0a1	2948	801	0.272	2394	706	0.295	3780	1215	0.321	3399	1097	0.323	2800	955	0.341	2914	999	0.343	101027267	101027393	+	ENSMUST00000092663	protein_coding	126	5.68182	4
11 101083554	11	101083554	+	gttgccagatCtccaaggcag	exon	ENSMUSG00000001755	Coasy	306	25	0.082	191	9	0.047	260	39	0.15	291	34	0.117	144	19	0.132	196	42	0.214	101082999	101083706	+	ENSMUST00000001806	protein_coding	707	32.0909	18
11 102402334	11	102402334	-	gatctgtaatCtgggtgtccc	3UTR	ENSMUSG00000006575	Rundc3a	23	15	0.652	22	8	0.364	35	17	0.486	30	11	0.367	17	4	0.235	14	8	0.571	102402124	102402555	+	ENSMUST00000006750	protein_coding	431	23.8889	9
11 102994544	11	102994544	-	ttgaacctttCcagagcatct	3UTR	ENSMUSG00000020935	Dcakd	336	12	0.036	256	12	0.047	368	48	0.13	368	46	0.125	193	20	0.104	249	32	0.129	102994047	102994880	-	ENSMUST00000021313	protein_coding	833	46.2222	11
11 103380214	11	103380214	-	gcctttttctCaaggaccaag	3UTR	ENSMUSG00000034247	Plekhm1	98	9	0.092	78	3	0.038	37	7	0.189	36	6	0.167	130	12	0.092	131	15	0.115	103380034	103380291	-	ENSMUST00000184350	protein_coding	257	14.2222	13
11 103678626	11	103678626	-	tgtcagtgtcCcagggagtgt	3UTR	ENSMUSG00000020946	Gosr2	524	53	0.101	514	32	0.062	592	89	0.15	531	73	0.137	349	57	0.163	428	46	0.107	103676849	103679235	-	ENSMUST00000021329	protein_coding	2386	132.5	14
11 105989630	11	105989630	+	ttccctgctaCagggtgaggg	3UTR	ENSMUSG00000020681	Ace	73	3	0.041	38	5	0.132	41	9	0.22	38	9	0.237	27	2	0.074	29	6	0.207	105989035	105989964	+	ENSMUST00000001963	protein_coding	929	51.5556	12
11 106920415	11	106920415	-	ctcggcacatCcgggaccctc	5UTR	ENSMUSG00000018363	Smurf2	64	9	0.141	64	5	0.078	88	13	0.148	82	15	0.183	126	8	0.063	98	12	0.122	106920233	106920470	-	ENSMUST00000092517	protein_coding	237	47.2	4
11 107794396	11	107794396	-	ccttctcgctCatggccatcg	exon	ENSMUSG00000020723	Cacng4	490	16	0.033	416	24	0.058	409	50	0.122	457	46	0.101	377	53	0.141	336	34	0.101	107794245	107794557	-	ENSMUST00000021066	protein_coding	312	14.1364	11
11 109436806	11	109436806	+	tctgcggaggCcaggtgacag	3UTR	ENSMUSG00000020610	Amz2	3644	393	0.108	3256	373	0.115	4523	607	0.134	3712	441	0.119	2692	429	0.159	2898	448	0.155	109436716	109436989	+	ENSMUST00000103061	protein_coding	273	15.1111	7
11 116078957	11	116078957	-	cactgtgttaCagaggaagcc	3UTR	ENSMUSG00000034341	Wbp2	962	240	0.249	666	156	0.234	997	243	0.244	941	199	0.211	848	204	0.241	941	164	0.174	116078573	116079542	-	ENSMUST00000074628	protein_coding	969	53.7778	8
11 116358680	11	116358680	-	gcccctcaagCagaagcaagt	exon	ENSMUSG00000052949	Rnf157	1116	757	0.678	1043	751	0.72	1054	932	0.884	957	837	0.875	727	636	0.875	646	562	0.87	116358669	116358716	-	ENSMUST00000141229	protein_coding	47	2.09091	6
11 116359297	11	116359297	-	tggctttgatCtggaccgtga	exon	ENSMUSG00000052949	Rnf157	1103	147	0.133	1117	165	0.148	1081	276	0.255	1129	287	0.254	595	213	0.358	593	221	0.373	116359243	116359309	-	ENSMUST00000141229	protein_coding	66	2.95455	19
11 118165728	11	118165728	-	tgaggcaccaCagggagctcg	3UTR	ENSMUSG00000017132	Cyth1	67	10	0.149	81	8	0.099	60	11	0.183	65	9	0.138	52	4	0.077	47	2	0.043	118164166	118166015	-	ENSMUST00000106302	protein_coding	1849	102.667	16
11 119507512	11	119507512	+	catggaactcCaggaggatgc	3UTR	ENSMUSG00000039850	Endov	135	6	0.044	145	4	0.028	101	13	0.129	101	15	0.149	38	0	0	50	0	0	119507202	119509579	+	ENSMUST00000143817	protein_coding	2377	132	3
11 119899079	11	119899079	+	ctcagttctgCagagagcttc	3UTR	ENSMUSG00000025583	Rptor	148	55	0.372	130	32	0.246	69	45	0.652	103	68	0.66	148	39	0.264	108	32	0.296	119897414	119899576	+	ENSMUST00000147781	protein_coding	2162	120.056	14
11 120006560	11	120006560	+	gggctggatcCcaggtgttcc	3UTR	ENSMUSG00000025372	Baiap2	20	2	0.1	NA	NA	NA	337	42	0.125	260	27	0.104	255	23	0.09	258	17	0.066	120006429	120006782	+	ENSMUST00000026436	protein_coding	353	19.5556	7
11 120609776	11	120609776	-	gaaggaagctCaggtacttgg	NA	NA	NA	NA	NA	NA	NA	NA	NA	59	26	0.441	34	12	0.353	22	17	0.773	26	5	0.192	NA	NA	NA	NA	NA	NA	NA	NA
11 120618795	11	120618795	-	gacccttgttCaggggctccg	3UTR	ENSMUSG00000025138	Sirt7	168	9	0.054	144	15	0.104	132	36	0.273	115	23	0.2	131	15	0.115	147	7	0.048	120618420	120619049	-	ENSMUST00000146809	protein_coding	629	34.8889	11
11 120627379	11	120627379	-	gcccaccttcCaggcttggct	3UTR	ENSMUSG00000051510	Mafg	258	45	0.174	159	13	0.082	255	53	0.208	163	55	0.337	358	63	0.176	358	40	0.112	120625117	120629283	-	ENSMUST00000058162	protein_coding	4166	231.389	10
11 120720719	11	120720719	+	ctcccgtatcCgggacgaaga	3UTR	ENSMUSG00000025145	Lrrc45	163	58	0.356	218	98	0.45	125	59	0.472	153	95	0.621	145	84	0.579	151	96	0.636	120720618	120721123	+	ENSMUST00000145781	protein_coding	505	28	4
11 20225950	11	20225950	+	gcctcgaactCagggatccac	3UTR	ENSMUSG00000020149	Rab1	66	8	0.121	47	14	0.298	63	19	0.302	67	26	0.388	45	13	0.289	88	32	0.364	20224846	20226856	+	ENSMUST00000020358	protein_coding	2010	111.611	10
11 4482721	11	4482721	-	gttcctttaaCaggctcacac	3UTR	ENSMUSG00000034354	Mtmr3	217	26	0.12	186	16	0.086	246	61	0.248	216	57	0.264	359	64	0.178	384	57	0.148	4480875	4482767	-	ENSMUST00000040448	protein_coding	1892	105.056	18
11 48817133	11	48817133	+	agctgacactCgggaacagga	5UTR	ENSMUSG00000040365	Trim41	NA	NA	NA	NA	NA	NA	38	6	0.158	23	8	0.348	NA	NA	NA	NA	NA	NA	48816656	48817353	-	ENSMUST00000047145	protein_coding	697	139.2	4
11 4947566	11	4947566	+	cctcgccctcCaggctgcggt	exon	ENSMUSG00000020396	Nefh	40	3	0.075	26	6	0.231	45	9	0.2	63	9	0.143	24	0	0	45	7	0.156	4947058	4948064	-	ENSMUST00000093369	protein_coding	1006	45.6818	12
11 61512669	11	61512669	+	tgttcgctctCagggatttgt	exon	ENSMUSG00000001039	B9d1	223	22	0.099	142	16	0.113	168	29	0.173	134	21	0.157	56	4	0.071	46	6	0.13	61512652	61512931	+	ENSMUST00000140548	protein_coding	279	12.6364	2
11 62527502	11	62527502	-	gctccaacccCgggggctttg	exon	ENSMUSG00000018509	Cenpv	777	118	0.152	745	113	0.152	806	235	0.292	782	272	0.348	446	158	0.354	456	159	0.349	62527492	62527606	-	ENSMUST00000123542	protein_coding	114	5.13636	3
11 67455542	11	67455542	+	ggccagcccgCggggctcggc	5UTR	ENSMUSG00000033066	Gas7	54	13	0.241	28	9	0.321	53	5	0.094	32	6	0.188	41	8	0.195	52	9	0.173	67455437	67455774	+	ENSMUST00000108681	protein_coding	337	67.2	2
11 69360286	11	69360286	-	agcaggcagaCgggaacccag	exon	ENSMUSG00000018474	Chd3	1100	92	0.084	882	83	0.094	1384	150	0.108	1063	122	0.115	873	101	0.116	912	80	0.088	69360172	69360375	-	ENSMUST00000108661	protein_coding	203	9.18182	13
11 69779617	11	69779617	+	tctgtcttctCcagggaatgg	3UTR	ENSMUSG00000018750	Zbtb4	57	28	0.491	37	16	0.432	27	13	0.481	37	24	0.649	27	7	0.259	26	7	0.269	69778263	69779673	+	ENSMUST00000108638	protein_coding	1410	78.2778	18
11 70607409	11	70607409	+	ccaagcagtgCggggccagag	exon	ENSMUSG00000020827	Mink1	157	10	0.064	126	4	0.032	72	16	0.222	113	15	0.133	164	7	0.043	180	21	0.117	70607342	70607515	+	ENSMUST00000079244	protein_coding	173	7.81818	9
11 7170430	11	7170430	+	ctggaattctCgggaggccct	3UTR	ENSMUSG00000020431	Adcy1	647	187	0.289	440	131	0.298	653	325	0.498	502	252	0.502	542	269	0.496	625	263	0.421	7169716	7178506	+	ENSMUST00000020706	protein_coding	8790	488.278	2
11 71790527	11	71790527	+	aaacccatcaCagaggaatat	NA	NA	NA	27	5	0.185	29	0	0	67	11	0.164	49	8	0.163	18	4	0.222	29	1	0.034	NA	NA	NA	NA	NA	NA	NA	NA
11 72796510	11	72796510	+	ctgcgaatccCtggtgtcgag	exon	ENSMUSG00000055670	Zzef1	224	25	0.112	199	23	0.116	163	26	0.16	177	16	0.09	156	9	0.058	173	10	0.058	72796226	72796650	+	ENSMUST00000150551	protein_coding	424	19.2273	15
11 75577350	11	75577350	+	tttctgttacCaggagcatct	3UTR	ENSMUSG00000038178	Slc43a2	231	49	0.212	163	36	0.221	75	41	0.547	60	26	0.433	33	13	0.394	31	7	0.226	75572477	75577575	+	ENSMUST00000042561	protein_coding	5098	283.167	18
11 76463576	11	76463576	-	ctagcattaaCgaggacattg	exon	ENSMUSG00000017631	Abr	2443	366	0.15	2042	342	0.167	2728	986	0.361	2186	843	0.386	1475	405	0.275	1547	336	0.217	76463528	76463668	-	ENSMUST00000141442	protein_coding	140	6.31818	8
11 77470970	11	77470970	-	ttcttatgatCagggagtgtg	3UTR	ENSMUSG00000037907	Ankrd13b	85	9	0.106	65	6	0.092	87	13	0.149	91	12	0.132	62	6	0.097	87	10	0.115	77470485	77471594	-	ENSMUST00000037593	protein_coding	1109	61.5556	8
11 77508281	11	77508281	-	ggccctgattCggagagctcc	exon	ENSMUSG00000044328	Trp53i13	23	6	0.261	27	6	0.222	14	2	0.143	27	5	0.185	12	3	0.25	19	0	0	77508099	77508377	-	ENSMUST00000060417	protein_coding	278	12.5909	15
11 87229829	11	87229829	-	ggaagacaagCcagagtccag	3UTR	ENSMUSG00000046442	Ppm1e	262	27	0.103	197	19	0.096	352	80	0.227	192	32	0.167	228	22	0.096	316	45	0.142	87226906	87230879	-	ENSMUST00000055438	protein_coding	3973	220.667	14
11 94114257	11	94114257	+	aaagtgactcCagggacattt	exon	ENSMUSG00000020859	Spag9	1319	80	0.061	1064	91	0.086	2199	337	0.153	1263	197	0.156	1645	209	0.127	1998	176	0.088	94114173	94114349	+	ENSMUST00000041956	protein_coding	176	7.95455	11
11 95025131	11	95025131	+	cgactggagaCaggagacagc	3UTR	ENSMUSG00000047181	Samd14	1192	503	0.423	937	388	0.414	998	530	0.531	1085	574	0.529	985	525	0.533	863	412	0.477	95024734	95026087	+	ENSMUST00000055947	protein_coding	1353	75.1111	6
11 97683472	11	97683472	+	ttgccccacgCagagccaagt	3UTR	ENSMUSG00000038437	Mllt6	178	26	0.146	107	15	0.14	163	41	0.252	150	30	0.2	42	15	0.357	73	23	0.315	97681588	97685463	+	ENSMUST00000044730	protein_coding	3875	215.222	9
11 97715903	11	97715903	-	ggaggtggacCaaagacccag	3UTR	ENSMUSG00000018547	Pip4k2b	86	3	0.035	66	1	0.015	68	6	0.088	91	11	0.121	51	6	0.118	65	12	0.185	97715157	97718858	-	ENSMUST00000018691	protein_coding	3701	205.556	4
11 97837120	11	97837120	+	aaggaaggaaCagggcgctct	3UTR	ENSMUSG00000038366	Lasp1	1017	76	0.075	694	65	0.094	1223	182	0.149	864	94	0.109	827	105	0.127	922	116	0.126	97836246	97838764	+	ENSMUST00000043843	protein_coding	2518	139.833	7
11 98718053	11	98718053	-	gcagcttctgCggagcgactc	5UTR	ENSMUSG00000017210	Med24	739	325	0.44	579	269	0.465	904	550	0.608	853	525	0.615	522	244	0.467	542	277	0.511	98717910	98718142	-	ENSMUST00000138750	protein_coding	232	46.2	4
11 98795698	11	98795698	+	gccgcgttagCggaggcctgc	5UTR	ENSMUSG00000052915	Msl1	318	36	0.113	309	33	0.107	297	70	0.236	340	86	0.253	414	97	0.234	443	96	0.217	98795516	98795830	+	ENSMUST00000037915	protein_coding	314	62.6	3
11 98832478	11	98832478	+	ctggacaaccCaggcgtcaga	3UTR	ENSMUSG00000078676	Casc3	146	36	0.247	131	13	0.099	176	90	0.511	126	62	0.492	322	69	0.214	339	70	0.206	98832261	98833814	+	ENSMUST00000017384	protein_coding	1553	86.2222	3
11 98851968	11	98851968	+	aaaagatgctCagggaaacag	3UTR	ENSMUSG00000038020	Rapgefl1	355	36	0.101	246	28	0.114	300	63	0.21	244	53	0.217	132	15	0.114	122	39	0.32	98851201	98853697	+	ENSMUST00000107479	protein_coding	2496	138.611	6
11 98851984	11	98851984	+	aacagggaaaCgcaggcctaa	3UTR	ENSMUSG00000038020	Rapgefl1	290	81	0.279	184	40	0.217	252	87	0.345	193	68	0.352	108	28	0.259	98	20	0.204	98851201	98853697	+	ENSMUST00000107479	protein_coding	2496	138.611	6
11 99041697	11	99041697	+	ggatgccctgCggggtgtaca	exon	ENSMUSG00000017493	Igfbp4	119	7	0.059	119	9	0.076	139	11	0.079	117	9	0.077	98	17	0.173	93	11	0.118	99041244	99041845	+	ENSMUST00000017637	protein_coding	601	27.2727	17
12 108334412	12	108334412	+	gtcgcagcctCcggccccctc	5UTR	ENSMUSG00000021259	Cyp46a1	58	11	0.19	44	15	0.341	81	26	0.321	52	20	0.385	33	5	0.152	45	9	0.2	108334377	108334445	+	ENSMUST00000021684	protein_coding	68	13.4	3
12 109566715	12	109566715	+	ccaccatccgCggagctgcct	exon	ENSMUSG00000021268	Meg3	50	3	0.06	56	6	0.107	59	9	0.153	18	3	0.167	109	18	0.165	114	17	0.149	109558640	109571726	+	ENSMUST00000146701	lincRNA	13086	594.773	14
12 109567495	12	109567495	+	ggaagagacgCagggctcttc	exon	ENSMUSG00000021268	Meg3	310	214	0.69	168	103	0.613	296	208	0.703	160	128	0.8	471	360	0.764	530	375	0.708	109558640	109571726	+	ENSMUST00000146701	lincRNA	13086	594.773	15
12 112820577	12	112820577	-	gtggagaccaCtggctcccag	3UTR	ENSMUSG00000047832	Cdca4	144	33	0.229	157	28	0.178	153	50	0.327	152	47	0.309	188	22	0.117	153	19	0.124	112820237	112821392	-	ENSMUST00000062092	protein_coding	1155	64.1111	6
12 112957762	12	112957762	-	gttctctgatCaggtgctttg	NA	NA	NA	37	13	0.351	46	19	0.413	41	18	0.439	26	11	0.423	47	18	0.383	36	13	0.361	NA	NA	NA	NA	NA	NA	NA	NA
12 117689000	12	117689000	+	aaagattccgCggcgctctca	NA	NA	NA	198	59	0.298	164	50	0.305	135	63	0.467	115	44	0.383	317	60	0.189	294	73	0.249	NA	NA	NA	NA	NA	NA	NA	NA
12 74162368	12	74162368	+	ggtatttgatCatggtgttga	NA	NA	NA	353	56	0.159	300	52	0.173	642	87	0.136	428	73	0.171	304	79	0.26	431	71	0.165	NA	NA	NA	NA	NA	NA	NA	NA
12 74162435	12	74162435	+	ctggctttccCgagtttatga	NA	NA	NA	390	21	0.054	342	12	0.035	707	74	0.105	503	49	0.097	333	51	0.153	472	62	0.131	NA	NA	NA	NA	NA	NA	NA	NA
12 76621104	12	76621104	-	gaaagacctgCaggatgcgga	exon	ENSMUSG00000021061	Sptb	330	27	0.082	276	20	0.072	295	38	0.129	292	39	0.134	134	13	0.097	157	32	0.204	76620656	76621526	-	ENSMUST00000166101	protein_coding	870	39.5	12
12 82437809	12	82437809	+	ttcttcacctCcagggcttcg	exon	ENSMUSG00000042700	Sipa1l1	34	2	0.059	24	1	0.042	42	9	0.214	67	8	0.119	62	10	0.161	47	4	0.085	82437688	82437934	+	ENSMUST00000166429	protein_coding	246	11.1364	11
12 84392535	12	84392535	-	ctgagactgtCcaggagctct	exon	ENSMUSG00000021236	Entpd5	207	6	0.029	196	16	0.082	257	29	0.113	231	44	0.19	226	52	0.23	235	50	0.213	84392406	84392549	-	ENSMUST00000021662	protein_coding	143	6.45455	21
13 106936781	13	106936781	-	gcgggccgggCggttccggac	5UTR	ENSMUSG00000042590	Ipo11	94	20	0.213	55	7	0.127	93	14	0.151	47	5	0.106	28	8	0.286	36	13	0.361	106936760	106936958	-	ENSMUST00000080856	protein_coding	198	39.4	1
13 112480210	13	112480210	+	gtggtcctccCgagcgtgcag	exon	ENSMUSG00000021756	Il6st	105	13	0.124	93	14	0.151	83	17	0.205	77	21	0.273	96	13	0.135	81	5	0.062	112479985	112480290	+	ENSMUST00000070731	protein_coding	305	13.8182	17
13 17803712	13	17803712	-	caggcggcggCagcggtccct	exon	ENSMUSG00000041297	Cdk13	294	21	0.071	293	8	0.027	536	69	0.129	472	48	0.102	564	35	0.062	559	28	0.05	17803438	17805097	-	ENSMUST00000042365	protein_coding	1659	75.3636	4
13 17804881	13	17804881	-	ggctttccgcCgaggatagga	5UTR	ENSMUSG00000041297	Cdk13	478	13	0.027	391	9	0.023	704	96	0.136	588	73	0.124	760	51	0.067	875	25	0.029	17804652	17805097	-	ENSMUST00000042365	protein_coding	445	88.8	3
13 43137550	13	43137550	+	ggttcttagcCaggctcagca	3UTR	ENSMUSG00000054728	Phactr1	238	20	0.084	193	19	0.098	253	30	0.119	213	36	0.169	222	20	0.09	238	25	0.105	43135190	43138526	+	ENSMUST00000148891	protein_coding	3336	185.278	13
13 43480989	13	43480989	-	gacagcgcccCcgggaagcgc	NA	NA	NA	262	20	0.076	202	17	0.084	172	33	0.192	189	36	0.19	264	38	0.144	220	27	0.123	NA	NA	NA	NA	NA	NA	NA	NA
13 43481070	13	43481070	-	ccgcgctccgCcgggccgcgc	NA	NA	NA	212	107	0.505	164	85	0.518	171	126	0.741	134	99	0.739	215	133	0.619	187	91	0.487	NA	NA	NA	NA	NA	NA	NA	NA
13 45550565	13	45550565	-	gccccttgctCggaagttatt	3UTR	ENSMUSG00000046876	Atxn1	129	2	0.016	73	3	0.041	108	19	0.176	74	26	0.351	146	9	0.062	167	14	0.084	45549758	45557054	-	ENSMUST00000167708	protein_coding	7296	405.278	2
13 46772881	13	46772881	-	ggtcacaccgCagaatgaaag	exon	ENSMUSG00000021375	Kif13a	95	14	0.147	55	10	0.182	145	46	0.317	102	28	0.275	68	12	0.176	67	20	0.299	46772771	46772947	-	ENSMUST00000056978	protein_coding	176	7.95455	14
13 59772469	13	59772469	-	tgctgctcacCagaggagtta	3UTR	ENSMUSG00000035248	Zcchc6	76	1	0.013	52	2	0.038	83	14	0.169	87	16	0.184	65	6	0.092	63	2	0.032	59771879	59772859	-	ENSMUST00000071703	protein_coding	980	54.3889	11
13 6588838	13	6588838	-	gagatactgaCaggctgcaca	exon	ENSMUSG00000021196	Pfkp	287	30	0.105	182	20	0.11	228	26	0.114	134	20	0.149	336	45	0.134	379	50	0.132	6588489	6588966	-	ENSMUST00000131648	protein_coding	477	21.6364	17
13 6590177	13	6590177	-	tgtcctccatCagccccgccc	NA	NA	NA	121	28	0.231	114	19	0.167	96	17	0.177	96	9	0.094	200	25	0.125	181	23	0.127	NA	NA	NA	NA	NA	NA	NA	NA
13 6591162	13	6591162	-	ggccagaagtCagggaagccc	NA	NA	NA	339	29	0.086	260	30	0.115	327	21	0.064	217	37	0.171	629	70	0.111	666	84	0.126	NA	NA	NA	NA	NA	NA	NA	NA
13 66972525	13	66972525	+	gaagatcaagCgagctgtgct	exon	ENSMUSG00000021518	Ptdss1	784	101	0.129	581	61	0.105	719	153	0.213	655	148	0.226	562	89	0.158	694	92	0.133	66972494	66972635	+	ENSMUST00000021990	protein_coding	141	6.36364	6
13 73514551	13	73514551	+	tggaagattcCggagggatga	3UTR	ENSMUSG00000021608	Lpcat1	944	44	0.047	680	50	0.074	1114	140	0.126	874	104	0.119	978	114	0.117	1074	98	0.091	73514354	73515112	+	ENSMUST00000147566	protein_coding	758	42.0556	5
13 93303841	13	93303841	+	ccagagccagCgcaggagccg	5UTR	ENSMUSG00000007617	Homer1	32	1	0.031	30	5	0.167	163	23	0.141	257	32	0.125	161	31	0.194	107	13	0.121	93303757	93305297	+	ENSMUST00000109494	protein_coding	1540	307.8	1
13 93303935	13	93303935	+	tcatcccctcCggtgttgttc	5UTR	ENSMUSG00000007617	Homer1	104	4	0.038	82	7	0.085	1212	193	0.159	816	154	0.189	629	106	0.169	563	73	0.13	93303757	93305297	+	ENSMUST00000109494	protein_coding	1540	307.8	1
13 95336484	13	95336484	+	ccagcgggagCtggagctgga	exon	ENSMUSG00000041995	Zbed3	133	21	0.158	95	15	0.158	58	35	0.603	53	27	0.509	99	22	0.222	91	13	0.143	95336056	95337841	+	ENSMUST00000045909	protein_coding	1785	81.0909	6
13 96641230	13	96641230	-	ccaggacagcCagggctagag	NA	NA	NA	NA	NA	NA	NA	NA	NA	32	6	0.188	23	9	0.391	NA	NA	NA	NA	NA	NA	NA	NA	NA	NA	NA	NA	NA	NA
13 99435259	13	99435259	-	gacaatttgcCtgggatcaat	exon	ENSMUSG00000052727	Map1b	3023	594	0.197	2235	392	0.175	2509	633	0.252	2430	620	0.255	2774	537	0.194	2665	504	0.189	99429212	99435701	-	ENSMUST00000064762	protein_coding	6489	294.909	21
14 31186632	14	31186632	-	gtctgctcttCagggctgcag	3UTR	ENSMUSG00000021910	Nisch	72	68	0.944	60	54	0.9	14	14	1	19	19	1	124	100	0.806	91	84	0.923	31185726	31186887	-	ENSMUST00000164989	protein_coding	1161	64.4444	15
14 34188431	14	34188431	-	gcctatcttaCggaagaaagt	NA	NA	NA	180	34	0.189	181	32	0.177	57	39	0.684	69	45	0.652	85	20	0.235	81	19	0.235	NA	NA	NA	NA	NA	NA	NA	NA
14 68124520	14	68124520	-	cccgctctaaCgagaaagagc	exon	ENSMUSG00000022054	Nefm	651	58	0.089	551	53	0.096	762	80	0.105	667	102	0.153	1446	116	0.08	1872	129	0.069	68123740	68124846	-	ENSMUST00000022638	protein_coding	1106	50.2273	16
15 102501916	15	102501916	-	acacccttctCggggcctcct	exon	ENSMUSG00000023050	Map3k12	98	4	0.041	115	0	0	169	20	0.118	110	21	0.191	58	4	0.069	92	7	0.076	102501834	102501971	-	ENSMUST00000023812	protein_coding	137	6.18182	14
15 12810090	15	12810090	-	tggatcttctCcagacttgtt	3UTR	ENSMUSG00000022195	6030458C11Rik	356	12	0.034	254	15	0.059	107	18	0.168	91	17	0.187	83	4	0.048	64	4	0.062	12808177	12810711	-	ENSMUST00000057256	protein_coding	2534	140.722	14
15 28025652	15	28025652	-	gcgcgctcctCgggccgagcc	5UTR	ENSMUSG00000022263	Trio	82	36	0.439	100	54	0.54	73	24	0.329	108	49	0.454	119	36	0.303	84	33	0.393	28025497	28025848	-	ENSMUST00000090247	protein_coding	351	70	3
15 31617079	15	31617079	+	tcggagacagCaggcctgcag	3UTR	ENSMUSG00000039065	Fam173b	89	4	0.045	82	5	0.061	121	14	0.116	98	12	0.122	42	4	0.095	30	7	0.233	31616871	31618609	+	ENSMUST00000161061	protein_coding	1738	96.5	3
15 58782188	15	58782188	-	ttccatgaaaCagctgcgaac	NA	NA	NA	95	7	0.074	82	5	0.061	145	37	0.255	96	15	0.156	94	8	0.087	101	23	0.228	NA	NA	NA	NA	NA	NA	NA	NA
15 62259301	15	62259301	+	gacacagaaaCaggggcatag	NA	NA	NA	42	20	0.476	49	30	0.612	52	25	0.481	41	20	0.488	47	30	0.638	44	11	0.25	NA	NA	NA	NA	NA	NA	NA	NA
15 76069555	15	76069555	-	gtattgaacgCgggccgagcc	5UTR	ENSMUSG00000022568	Scrib	166	16	0.096	131	13	0.099	224	25	0.112	141	8	0.057	85	12	0.141	152	16	0.105	76069388	76069754	-	ENSMUST00000063747	protein_coding	366	73	3
15 76496946	15	76496946	+	actccaagctCctggccatga	exon	ENSMUSG00000022556	Hsf1	306	5	0.016	234	3	0.013	306	37	0.121	275	34	0.124	314	8	0.025	401	7	0.017	76496836	76496960	+	ENSMUST00000072838	protein_coding	124	5.59091	20
15 76663003	15	76663003	+	cagccttcgtCagggatgtgg	exon	ENSMUSG00000004187	Kifc2	411	44	0.107	317	54	0.171	376	63	0.168	386	55	0.142	363	65	0.18	366	86	0.235	76662974	76663083	+	ENSMUST00000004294	protein_coding	109	4.90909	7
15 78684811	15	78684811	-	ggcctcagatCggggctccag	NA	NA	NA	82	10	0.122	35	1	0.029	68	10	0.147	67	12	0.179	50	3	0.06	48	1	0.021	NA	NA	NA	NA	NA	NA	NA	NA
15 79534453	15	79534453	-	gaattctgacCaaggtcctcc	NA	NA	NA	111	12	0.108	94	19	0.202	58	11	0.19	52	7	0.135	274	48	0.175	287	41	0.143	NA	NA	NA	NA	NA	NA	NA	NA
15 80160366	15	80160366	+	ctgacctttgCgggggccatg	3UTR	ENSMUSG00000022414	Tab1	88	19	0.216	104	14	0.135	88	24	0.273	46	9	0.196	29	10	0.345	38	15	0.395	80160282	80161701	+	ENSMUST00000023050	protein_coding	1419	78.7778	2
15 81010267	15	81010267	+	cctggatgagCgaagcaaaga	exon	ENSMUSG00000042303	Sgsm3	703	102	0.146	565	84	0.149	504	90	0.179	461	106	0.23	679	106	0.156	715	132	0.185	81010229	81010278	+	ENSMUST00000154904	protein_coding	49	2.18182	18
15 82147766	15	82147766	+	gaggagaaagCgaggcggctg	NA	NA	NA	40	18	0.45	28	5	0.179	24	9	0.375	28	17	0.607	11	6	0.545	18	8	0.444	NA	NA	NA	NA	NA	NA	NA	NA
15 83605563	15	83605563	-	tggctgtaccCgggagaagct	3UTR	ENSMUSG00000016763	Scube1	252	36	0.143	163	18	0.11	279	36	0.129	227	27	0.119	153	25	0.163	194	34	0.175	83605003	83607324	-	ENSMUST00000043634	protein_coding	2321	128.889	5
15 84941679	15	84941679	+	caggcactttCaggaacttgt	3UTR	ENSMUSG00000016619	Nup50	48	6	0.125	36	3	0.083	103	16	0.155	79	16	0.203	80	14	0.175	90	18	0.2	84939849	84942955	+	ENSMUST00000165443	protein_coding	3106	172.5	11
15 86496860	15	86496860	+	gctgggatgaCcaggatgtca	exon	ENSMUSG00000005360	Slc1a3	68	8	0.118	56	3	0.054	89	19	0.213	64	16	0.25	55	8	0.145	43	3	0.07	8649543	8651506	-	ENSMUST00000125997	protein_coding	1963	89.1818	872906
15 89454213	15	89454213	+	ccggcggttcCagggaagatg	5UTR	ENSMUSG00000022619	Mapk8ip2	226	15	0.066	205	12	0.059	170	23	0.135	172	18	0.105	192	14	0.073	229	14	0.061	89453913	89454220	+	ENSMUST00000023291	protein_coding	307	61.2	5
15 89524080	15	89524080	+	cggcgtctccCgcgccccccg	exon	ENSMUSG00000022623	Shank3	315	39	0.124	271	16	0.059	298	35	0.117	369	45	0.122	222	17	0.077	195	20	0.103	89524026	89524219	+	ENSMUST00000039074	protein_coding	193	8.72727	7
15 89555387	15	89555387	+	actgcctcccCgaggacctca	NA	NA	NA	37	8	0.216	26	7	0.269	18	1	0.056	NA	NA	NA	30	5	0.167	22	0	0	NA	NA	NA	NA	NA	NA	NA	NA
15 97967067	15	97967067	+	gtttaatgaaCaggactccct	exon	ENSMUSG00000052369	Tmem106c	130	8	0.062	81	7	0.086	130	26	0.2	119	30	0.252	64	21	0.328	77	13	0.169	97966937	97967096	+	ENSMUST00000064200	protein_coding	159	7.18182	19
16 17282846	16	17282846	-	ttttccttatCgggtagtggc	3UTR	ENSMUSG00000055692	Tmem191c	288	41	0.142	225	43	0.191	355	53	0.149	277	39	0.141	302	29	0.096	375	41	0.109	17282837	17283229	+	ENSMUST00000162085	protein_coding	392	21.7222	1
16 17650044	16	17650044	+	cccaaagctgCagctgaggag	exon	ENSMUSG00000041617	Ccdc74a	108	11	0.102	88	6	0.068	90	9	0.1	113	16	0.142	50	6	0.12	52	14	0.269	17649995	17650074	+	ENSMUST00000182117	protein_coding	79	3.54545	15
16 20331650	16	20331650	-	caacagggctCaggatggtgg	3UTR	ENSMUSG00000022822	Abcc5	28	6	0.214	27	1	0.037	67	14	0.209	59	10	0.169	58	3	0.052	79	8	0.101	20331303	20332603	-	ENSMUST00000079158	protein_coding	1300	72.1667	5
16 20594281	16	20594281	+	gtgcagcagcCgggagttgcc	exon	ENSMUSG00000046613	Vwa5b2	41	14	0.341	42	9	0.214	53	20	0.377	56	11	0.196	21	7	0.333	11	2	0.182	20594180	20594399	+	ENSMUST00000149236	protein_coding	219	9.90909	11
16 20717670	16	20717670	+	gacggagtcaCcgagttttga	5UTR	ENSMUSG00000021018	Polr2h	47	7	0.149	67	11	0.164	63	11	0.175	49	11	0.224	37	9	0.243	33	6	0.182	20717665	20717921	+	ENSMUST00000021405	protein_coding	256	51	1
16 21205164	16	21205164	+	ccgagcgcccCgggctatggc	5UTR	ENSMUSG00000005958	Ephb3	23	6	0.261	33	2	0.061	44	13	0.295	39	12	0.308	51	5	0.098	51	2	0.039	21204755	21205169	+	ENSMUST00000006112	protein_coding	414	82.6	5
16 31050751	16	31050751	-	gctgtgctgaCagataagctc	exon	ENSMUSG00000047434	Xxylt1	154	8	0.052	177	9	0.051	191	33	0.173	137	16	0.117	101	0	0	94	3	0.032	31050632	31050779	-	ENSMUST00000055389	protein_coding	147	6.63636	19
16 31100082	16	31100082	-	tgggaacttgCaaggtcagga	NA	NA	NA	115	6	0.052	105	3	0.029	84	13	0.155	46	8	0.174	157	2	0.013	182	6	0.033	NA	NA	NA	NA	NA	NA	NA	NA
16 35156983	16	35156983	+	cagcgttccaCcaggaccaca	exon	ENSMUSG00000022840	Adcy5	444	24	0.054	412	35	0.085	564	34	0.06	510	36	0.071	386	59	0.153	450	54	0.12	35154877	35157235	+	ENSMUST00000114913	protein_coding	2358	107.136	20
16 35156984	16	35156984	+	agcgttccacCaggaccacat	exon	ENSMUSG00000022840	Adcy5	453	58	0.128	409	55	0.134	566	71	0.125	508	83	0.163	387	91	0.236	452	93	0.206	35154877	35157235	+	ENSMUST00000114913	protein_coding	2358	107.136	20
16 38241294	16	38241294	+	gttgcagatgCcagcttagga	3UTR	ENSMUSG00000022812	Gsk3b	2055	193	0.094	1860	198	0.106	2179	409	0.188	1794	270	0.151	2519	280	0.111	2446	296	0.121	38240570	38246084	+	ENSMUST00000023507	protein_coding	5514	306.278	3
16 45724298	16	45724298	-	agatggctaaCaggggtccga	exon	ENSMUSG00000022658	Tagln3	199	59	0.296	218	91	0.417	220	87	0.395	280	119	0.427	170	72	0.424	174	79	0.454	45724127	45724608	-	ENSMUST00000096057	protein_coding	481	21.8182	8
16 91915393	16	91915393	+	tttcatttgaCaggtggagaa	3UTR	ENSMUSG00000022957	Itsn1	165	30	0.182	133	19	0.143	154	33	0.214	130	38	0.292	125	26	0.208	163	57	0.35	91912010	91920597	+	ENSMUST00000114002	protein_coding	8587	477	8
16 96156996	16	96156996	+	caggtctctgCacagctctgg	3UTR	ENSMUSG00000023147	Wrb	203	29	0.143	147	16	0.109	198	46	0.232	177	23	0.13	149	18	0.121	189	17	0.09	96155953	96157852	+	ENSMUST00000023913	protein_coding	1899	105.444	10
17 24409678	17	24409678	+	gccttggtccCagctggtact	3UTR	ENSMUSG00000024130	Abca3	163	9	0.055	123	10	0.081	162	13	0.08	188	10	0.053	105	11	0.105	134	17	0.127	24409401	24410201	+	ENSMUST00000039013	protein_coding	800	44.3889	7
17 25833335	17	25833335	-	tcccgattccCgaggaagccc	5UTR	ENSMUSG00000039615	Stub1	25	1	0.04	25	2	0.08	70	11	0.157	69	7	0.101	67	4	0.06	78	8	0.103	25832854	25833361	-	ENSMUST00000044911	protein_coding	507	101.2	5
17 25935070	17	25935070	-	gcagctccatCaccggctgaa	exon	ENSMUSG00000025728	Pigq	487	42	0.086	364	26	0.071	505	62	0.123	460	54	0.117	283	50	0.177	291	44	0.151	25935003	25935134	-	ENSMUST00000133650	protein_coding	131	5.90909	12
17 26082973	17	26082973	-	tcctatgtctCaggtatcgtg	exon	ENSMUSG00000036775	Decr2	279	17	0.061	166	12	0.072	323	38	0.118	309	32	0.104	97	12	0.124	117	18	0.154	26082876	26083093	-	ENSMUST00000040907	protein_coding	217	9.81818	10
17 27513156	17	27513156	-	ccccgatcctCggcgcacgca	5UTR	ENSMUSG00000063239	Grm4	85	16	0.188	51	15	0.294	63	18	0.286	43	18	0.419	12	5	0.417	16	7	0.438	27512792	27513341	-	ENSMUST00000118161	protein_coding	549	109.6	4
17 29830338	17	29830338	-	atcaactgatCaggggtcagc	3UTR	ENSMUSG00000043557	Mdga1	237	27	0.114	173	10	0.058	335	34	0.101	268	35	0.131	188	33	0.176	197	16	0.081	29827958	29832307	-	ENSMUST00000073556	protein_coding	4349	241.556	10
17 30216674	17	30216674	-	ttcggtctagCagaggctgcg	3UTR	ENSMUSG00000062202	Btbd9	82	4	0.049	75	8	0.107	133	19	0.143	107	16	0.151	307	36	0.117	331	36	0.109	30215524	30220144	-	ENSMUST00000079924	protein_coding	4620	256.611	5
17 30216948	17	30216948	-	gccccatactCagggttctgg	3UTR	ENSMUSG00000062202	Btbd9	37	6	0.162	32	7	0.219	48	22	0.458	38	17	0.447	109	29	0.266	142	22	0.155	30215524	30220144	-	ENSMUST00000079924	protein_coding	4620	256.611	6
17 32361464	17	32361464	-	gccgctgaatCtcagtgagtt	3UTR	ENSMUSG00000024050	Wiz	379	25	0.066	309	14	0.045	334	34	0.102	270	30	0.111	223	16	0.072	256	13	0.051	32361461	32361964	-	ENSMUST00000170617	protein_coding	503	27.8889	1
17 34036733	17	34036733	+	gcccattccgCaggcgtggga	exon	ENSMUSG00000039656	Rxrb	626	136	0.217	503	118	0.235	587	123	0.21	498	126	0.254	366	76	0.208	443	111	0.251	34036625	34036757	+	ENSMUST00000174299	protein_coding	132	5.95455	19
17 34629453	17	34629453	+	cagagagaaaCcgagtttttc	NA	NA	NA	48	18	0.375	40	14	0.35	65	24	0.369	81	30	0.37	28	12	0.429	63	33	0.524	NA	NA	NA	NA	NA	NA	NA	NA
17 35142787	17	35142787	+	cggccaactcCtccacaggct	exon	ENSMUSG00000024392	Bag6	1014	230	0.227	797	191	0.24	1030	290	0.282	894	257	0.287	688	200	0.291	786	259	0.33	35142727	35142839	+	ENSMUST00000173550	protein_coding	112	5.04545	13
17 37072957	17	37072957	+	ggggccttccCaggggaccct	3UTR	ENSMUSG00000024462	Gabbr1	2378	163	0.069	1485	96	0.065	2508	233	0.093	2088	197	0.094	2207	234	0.106	2448	276	0.113	37072853	37074290	+	ENSMUST00000173823	protein_coding	1437	79.7778	2
17 46543289	17	46543289	-	ccggagtcttCagggagaccg	exon	ENSMUSG00000040327	Cul9	143	12	0.084	113	8	0.071	113	14	0.124	77	23	0.299	29	0	0	20	4	0.2	46543180	46543783	-	ENSMUST00000182315	protein_coding	603	27.3636	5
17 46724412	17	46724412	+	agctcctagcCgagctggatg	exon	ENSMUSG00000002763	Pex6	503	29	0.058	421	23	0.055	382	41	0.107	414	34	0.082	180	28	0.156	239	28	0.117	46724391	46724507	+	ENSMUST00000002840	protein_coding	116	5.22727	5
17 47378349	17	47378349	+	tgtggggagtCagggccgcct	3UTR	ENSMUSG00000034729	Mrps10	48	2	0.042	91	16	0.176	49	10	0.204	64	17	0.266	56	20	0.357	29	8	0.276	47378286	47378681	+	ENSMUST00000119945	protein_coding	395	21.8889	3
17 47488898	17	47488898	-	caggctatccCagaattcagt	3UTR	ENSMUSG00000023980	Taf8	64	1	0.016	73	0	0	51	7	0.137	40	6	0.15	70	5	0.071	86	11	0.128	47488050	47489883	-	ENSMUST00000067103	protein_coding	1833	101.778	9
17 55482766	17	55482766	+	gcgcccttctCggggctgggc	exon	ENSMUSG00000024172	St6gal2	652	57	0.087	562	41	0.073	318	66	0.208	182	24	0.132	299	34	0.114	283	35	0.124	55481905	55482894	+	ENSMUST00000086878	protein_coding	989	44.9091	20
17 56432464	17	56432464	-	tgtggttcccCagctgaaggc	NA	NA	NA	91	14	0.154	64	12	0.188	222	27	0.122	155	20	0.129	376	51	0.136	268	18	0.067	NA	NA	NA	NA	NA	NA	NA	NA
17 56711413	17	56711413	+	gtgatgaaacCaagagagctc	3UTR	ENSMUSG00000002372	Ranbp3	747	44	0.059	569	35	0.062	636	95	0.149	477	65	0.136	715	44	0.062	818	50	0.061	56710900	56711769	+	ENSMUST00000002445	protein_coding	869	48.2222	11
17 57045638	17	57045638	-	gcccgcaggtCtccatggtgg	exon	ENSMUSG00000046329	Slc25a23	347	49	0.141	238	52	0.218	399	61	0.153	325	67	0.206	279	60	0.215	284	52	0.183	57043711	57045663	-	ENSMUST00000040280	protein_coding	1952	88.6818	22
17 65848931	17	65848931	-	tgagtggcccCcagggaggtc	3UTR	ENSMUSG00000024096	Ralbp1	50	5	0.1	53	6	0.113	56	12	0.214	63	9	0.143	79	5	0.063	68	13	0.191	65848433	65849949	-	ENSMUST00000024905	protein_coding	1516	84.1667	6
18 12643916	18	12643916	+	gtggccgcggCggagggagga	exon	ENSMUSG00000024424	Ttc39c	59	10	0.169	52	13	0.25	57	20	0.351	40	14	0.35	40	16	0.4	64	18	0.3	12643344	12644043	+	ENSMUST00000141060	protein_coding	699	31.7273	19
18 31910819	18	31910819	+	gcgtgctccgCgagggcgtct	exon	ENSMUSG00000044982	Sft2d3	13	5	0.385	15	3	0.2	39	11	0.282	37	13	0.351	17	10	0.588	26	11	0.423	31909094	31911903	-	ENSMUST00000054984	protein_coding	2809	127.636	14
18 32233764	18	32233764	+	agtcatttctCagaggtacta	3UTR	ENSMUSG00000024383	Map3k2	106	13	0.123	73	5	0.068	131	44	0.336	63	18	0.286	197	29	0.147	135	20	0.148	32228349	32236751	+	ENSMUST00000096575	protein_coding	8402	466.722	12
18 37485722	18	37485722	+	gcagtgatggCaggaagtacc	exon	ENSMUSG00000046387	Pcdhb17	273	36	0.132	198	19	0.096	202	50	0.248	162	38	0.235	216	29	0.134	214	29	0.136	37484795	37489454	+	ENSMUST00000053856	protein_coding	4659	211.727	5
18 37522753	18	37522753	+	ggctctctttCtccagttgaa	3UTR	ENSMUSG00000073591	Pcdhb22	196	22	0.112	104	6	0.058	166	17	0.102	111	17	0.153	142	18	0.127	205	16	0.078	37520866	37524479	+	ENSMUST00000192409	protein_coding	3613	200.667	10
18 37958151	18	37958151	+	cagcctaggaCagggacagct	3UTR	ENSMUSG00000038524	Fchsd1	320	59	0.184	222	35	0.158	342	23	0.067	282	33	0.117	300	43	0.143	274	32	0.117	37957434	37959588	-	ENSMUST00000043437	protein_coding	2154	119.611	7
18 52885020	18	52885020	+	gaagccattgCggaattgagt	3UTR	ENSMUSG00000024534	Sncaip	439	11	0.025	337	21	0.062	193	23	0.119	157	18	0.115	236	21	0.089	285	15	0.053	52885006	52885081	+	ENSMUST00000180259	protein_coding	75	4.11111	4
18 56783137	18	56783137	-	gctaccatctCaggctggctg	exon	ENSMUSG00000032656	2022-03-03	103	6	0.058	99	8	0.081	103	20	0.194	90	15	0.167	140	17	0.121	150	12	0.08	56783019	56783228	-	ENSMUST00000102912	protein_coding	209	9.45455	13
18 61014016	18	61014016	-	cgcgccggctCtccaagatga	5UTR	ENSMUSG00000052026	Slc6a7	138	25	0.181	127	15	0.118	156	20	0.128	159	19	0.119	101	19	0.188	109	21	0.193	61014010	61014199	-	ENSMUST00000025520	protein_coding	189	37.6	1
18 65873416	18	65873416	+	gctcaggtccCgggtgtaaga	NA	NA	NA	80	5	0.062	55	5	0.091	72	13	0.181	62	11	0.177	14	2	0.143	25	3	0.12	NA	NA	NA	NA	NA	NA	NA	NA
18 70905055	18	70905055	-	agaagaagaaCtctggagact	NA	NA	NA	80	27	0.338	58	26	0.448	69	32	0.464	34	20	0.588	52	20	0.385	109	51	0.468	NA	NA	NA	NA	NA	NA	NA	NA
18 7869434	18	7869434	+	gcgccagtaaCggggaggtgc	5UTR	ENSMUSG00000024283	Wac	149	76	0.51	119	33	0.277	256	174	0.68	205	127	0.623	184	72	0.391	165	63	0.382	7869197	7869574	+	ENSMUST00000167020	protein_coding	377	75.2	4
18 9213438	18	9213438	+	cgcctcctccCggcgagcagc	exon	ENSMUSG00000036904	Fzd8	96	7	0.073	59	10	0.169	71	17	0.239	67	10	0.152	78	2	0.026	80	3	0.037	9212856	9216201	+	ENSMUST00000041080	protein_coding	3345	152	4
19 10256317	19	10256317	-	gatcagtatcCggggaacact	3UTR	ENSMUSG00000035735	Dagla	303	22	0.073	263	21	0.08	231	28	0.121	214	35	0.164	222	11	0.05	243	16	0.066	10256297	10256380	-	ENSMUST00000125567	protein_coding	83	4.55556	5
19 15974370	19	15974370	-	aagggaaaagCaaccattaga	exon	ENSMUSG00000041491	Cep78	157	5	0.032	155	6	0.039	132	28	0.212	122	32	0.262	82	3	0.037	81	5	0.062	15974356	15974467	-	ENSMUST00000047704	protein_coding	111	5	3
19 21394297	19	21394297	-	tttcataaatCggggaagtac	3UTR	ENSMUSG00000058624	Gda	105	18	0.171	80	8	0.1	90	8	0.089	89	19	0.213	106	5	0.047	107	15	0.14	21394038	21395187	-	ENSMUST00000121725	protein_coding	1149	63.7778	5
19 24476945	19	24476945	-	cgatttcattCcggtgtctcc	exon	ENSMUSG00000074922	Fam122a	237	8	0.034	222	13	0.059	63	8	0.127	98	13	0.133	153	6	0.039	161	7	0.043	24476502	24477356	-	ENSMUST00000099556	protein_coding	854	38.7727	12
19 3455256	19	3455256	-	tgaccccagcCaggacttggc	3UTR	ENSMUSG00000024908	Ppp6r3	208	2	0.01	144	8	0.056	260	27	0.104	228	30	0.132	311	18	0.058	379	14	0.037	3454933	3456999	-	ENSMUST00000172362	protein_coding	2066	114.722	3
19 41601139	19	41601139	-	ctgggtgtagCagaatgaaag	3UTR	ENSMUSG00000025020	Slit1	213	10	0.047	161	10	0.062	168	22	0.131	188	30	0.16	173	15	0.087	188	13	0.069	41600257	41601468	-	ENSMUST00000169141	protein_coding	1211	67.2222	14
19 43711808	19	43711808	+	ttcacagtctCaggccgaagt	exon	ENSMUSG00000025192	Entpd7	96	3	0.031	50	10	0.2	46	6	0.13	42	16	0.381	86	6	0.07	85	3	0.035	43711735	43711838	+	ENSMUST00000144314	protein_coding	103	4.63636	16
19 46312826	19	46312826	-	gctgggagcaCggaggatgga	exon	ENSMUSG00000037126	Psd	4733	2194	0.464	3721	1749	0.47	4950	2387	0.482	3998	2069	0.518	3675	2047	0.557	3968	2270	0.572	46312087	46312929	-	ENSMUST00000096029	protein_coding	842	38.2273	20
19 47021948	19	47021948	+	attgagatcgCagcttacagg	exon	ENSMUSG00000034336	Ina	5454	1311	0.24	4448	1069	0.24	8776	2021	0.23	6855	1635	0.239	7082	1677	0.237	7387	1774	0.24	47021833	47021957	+	ENSMUST00000037636	protein_coding	124	5.59091	21
19 47257447	19	47257447	+	gtgagcctgcCcgagtcaccg	exon	ENSMUSG00000006435	Neurl1a	170	39	0.229	117	3	0.026	170	30	0.176	169	31	0.183	119	29	0.244	126	34	0.27	47257417	47259440	+	ENSMUST00000111807	protein_coding	2023	91.9091	1
19 47257448	19	47257448	+	tgagcctgccCgagtcaccgg	exon	ENSMUSG00000006435	Neurl1a	171	29	0.17	124	17	0.137	172	47	0.273	168	49	0.292	120	48	0.4	132	49	0.371	47257417	47259440	+	ENSMUST00000111807	protein_coding	2023	91.9091	1
19 4825583	19	4825583	-	gcctcactatCtgggaggagc	exon	ENSMUSG00000034108	Ccs	132	9	0.068	135	10	0.074	127	16	0.126	152	11	0.072	77	11	0.143	69	10	0.145	4825366	4825664	-	ENSMUST00000037246	protein_coding	298	13.5	17
19 5117346	19	5117346	-	ggcggtgatcCagggtttaga	exon	ENSMUSG00000024862	Klc2	333	27	0.081	311	20	0.064	207	21	0.101	283	30	0.106	209	26	0.124	172	18	0.105	5117194	5117586	-	ENSMUST00000156717	protein_coding	392	17.7727	9
19 5117347	19	5117347	-	aggcggtgatCcagggtttag	exon	ENSMUSG00000024862	Klc2	321	70	0.218	305	61	0.2	199	60	0.302	279	92	0.33	203	76	0.374	168	46	0.274	5117194	5117586	-	ENSMUST00000156717	protein_coding	392	17.7727	9
19 5647583	19	5647583	+	ggtgctttcgCaggagcatta	3UTR	ENSMUSG00000024927	Rela	182	76	0.418	149	57	0.383	177	105	0.593	179	121	0.676	303	156	0.515	245	85	0.347	5647417	5648130	+	ENSMUST00000025867	protein_coding	713	39.5556	5
19 56548701	19	56548701	+	tcccggagcgCgcggcgcgag	exon	ENSMUSG00000025078	Nhlrc2	76	1	0.013	60	6	0.1	47	8	0.17	56	9	0.161	143	5	0.035	151	6	0.04	56548261	56548860	+	ENSMUST00000071423	protein_coding	599	27.1818	17
19 59165280	19	59165280	-	tgggactgttCtgggcggtgg	NA	NA	NA	84	45	0.536	100	36	0.36	45	21	0.467	29	21	0.724	88	44	0.5	73	34	0.466	NA	NA	NA	NA	NA	NA	NA	NA
19 6299644	19	6299644	+	tgcagcacgaCaggggaaaac	3UTR	ENSMUSG00000024772	Ehd1	65	8	0.123	40	5	0.125	55	4	0.073	52	16	0.308	52	7	0.135	73	9	0.123	6298599	6300096	+	ENSMUST00000025684	protein_coding	1497	83.1111	13
19 6939039	19	6939039	-	tgggcttcttCcgggtacacc	exon	ENSMUSG00000024958	Gpr137	115	8	0.07	154	19	0.123	211	63	0.299	142	50	0.352	42	8	0.19	35	15	0.429	6939012	6939140	-	ENSMUST00000166115	protein_coding	128	5.77273	5
2 119816853	2	119816853	+	agcagcgaggCaggggacggc	exon	ENSMUSG00000027298	Tyro3	202	9	0.045	182	5	0.027	230	26	0.113	184	22	0.12	206	21	0.102	202	30	0.149	119816644	119818091	+	ENSMUST00000147761	protein_coding	1447	65.7273	4
2 121301913	2	121301913	+	acatcaatcaCggagtgtgac	exon	ENSMUSG00000027254	Map1a	213	15	0.07	183	8	0.044	144	27	0.188	104	11	0.106	142	13	0.092	186	13	0.07	121299269	121307372	+	ENSMUST00000110639	protein_coding	8103	368.273	8
2 122111789	2	122111789	-	gagagtgtctCaggacttgga	exon	ENSMUSG00000033396	Spg11	43	4	0.093	29	2	0.069	64	13	0.203	62	18	0.29	13	4	0.308	16	6	0.375	122111716	122111908	-	ENSMUST00000135847	protein_coding	192	8.68182	9
2 127436616	2	127436616	-	actctttaccCaggggacctc	exon	ENSMUSG00000027371	Fahd2a	86	9	0.105	83	9	0.108	128	21	0.164	83	12	0.145	72	3	0.042	67	4	0.06	127436546	127436633	-	ENSMUST00000123327	protein_coding	87	3.90909	19
2 131178830	2	131178830	-	tggcagcactCgagggccagg	exon	ENSMUSG00000068267	Cenpb	771	71	0.092	660	57	0.086	649	81	0.125	668	72	0.108	514	65	0.126	569	62	0.109	131175182	131180067	-	ENSMUST00000089510	protein_coding	4885	222	17
2 136014399	2	136014399	+	tgcccaaactCagaggagcat	3UTR	ENSMUSG00000039943	Plcb4	53	9	0.17	56	7	0.125	104	35	0.337	52	11	0.212	76	14	0.184	94	10	0.106	136013055	136014593	+	ENSMUST00000147744	protein_coding	1538	85.3889	16
2 146223533	2	146223533	+	gctttctacgCggggcccgac	exon	ENSMUSG00000068154	Insm1	49	9	0.184	38	4	0.105	26	13	0.5	21	7	0.333	29	4	0.138	13	1	0.077	146221921	146225020	+	ENSMUST00000089257	protein_coding	3099	140.818	12
2 157891403	2	157891403	+	gctgggagctCaggagccagg	3UTR	ENSMUSG00000027649	Ctnnbl1	106	14	0.132	73	22	0.301	107	28	0.262	88	28	0.318	46	11	0.239	47	11	0.234	157890994	157891614	+	ENSMUST00000029178	protein_coding	620	34.3889	12
2 158695942	2	158695942	+	ccaggcagagCaagggcaggc	5UTR	ENSMUSG00000037754	Ppp1r16b	99	7	0.071	78	6	0.077	57	2	0.035	111	4	0.036	82	10	0.122	89	13	0.146	158695862	158695960	+	ENSMUST00000103116	protein_coding	98	19.4	5
2 160767520	2	160767520	-	aaagccaaaaCagggttttct	3UTR	ENSMUSG00000035877	Zhx3	217	10	0.046	156	10	0.064	260	36	0.138	242	45	0.186	268	24	0.09	304	29	0.095	160765782	160771614	-	ENSMUST00000103112	protein_coding	5832	323.944	6
2 162934825	2	162934825	+	agttactcttCcgagtttata	3UTR	ENSMUSG00000016921	Srsf6	163	58	0.356	183	61	0.333	243	105	0.432	238	105	0.441	297	109	0.367	477	156	0.327	162934758	162937121	+	ENSMUST00000130411	protein_coding	2363	131.222	1
2 165290220	2	165290220	-	gtcatgaagtCagggcatgct	3UTR	ENSMUSG00000017670	Elmo2	264	15	0.057	235	12	0.051	253	34	0.134	245	28	0.114	134	15	0.112	110	6	0.055	165289155	165290360	-	ENSMUST00000148643	protein_coding	1205	66.8889	16
2 173224775	2	173224775	-	tgtaatgatgCgagatgtgtt	3UTR	ENSMUSG00000038400	Pmepa1	32	0	0	24	1	0.042	62	8	0.129	81	12	0.148	74	5	0.068	83	2	0.024	173224458	173227821	-	ENSMUST00000036248	protein_coding	3363	186.778	2
2 180500255	2	180500255	+	cggcacgtctCgagccccaga	5UTR	ENSMUSG00000027568	Ntsr1	525	67	0.128	420	50	0.119	334	41	0.123	228	33	0.145	70	15	0.214	61	6	0.098	180499976	180500417	+	ENSMUST00000029084	protein_coding	441	88	4
2 180543922	2	180543922	+	ccaaacaagaCaggcccattc	3UTR	ENSMUSG00000027568	Ntsr1	890	113	0.127	532	85	0.16	498	93	0.187	455	86	0.189	113	17	0.15	116	16	0.138	180543103	180544219	+	ENSMUST00000170448	protein_coding	1116	61.9444	14
2 180595572	2	180595572	+	gtttctgtccCagagctctgt	3UTR	ENSMUSG00000049401	Ogfr	39	1	0.026	33	3	0.091	62	14	0.23	49	19	0.388	51	8	0.157	48	7	0.146	180595526	180595836	+	ENSMUST00000029087	protein_coding	310	17.1667	3
2 181306567	2	181306567	-	gctccttaggCaggagatatg	3UTR	ENSMUSG00000027581	Stmn3	3335	742	0.222	2769	607	0.22	4767	1076	0.226	3837	827	0.216	2891	645	0.223	3755	886	0.236	181306459	181306763	-	ENSMUST00000103045	protein_coding	304	16.8333	7
2 25203183	2	25203183	-	catcaccaagCagagaaacaa	exon	ENSMUSG00000013465	Nelfb	259	38	0.147	213	49	0.23	193	80	0.415	183	98	0.536	224	32	0.143	294	66	0.224	25203141	25203247	-	ENSMUST00000124900	protein_coding	106	4.77273	10
2 25275299	2	25275299	-	gagcaacaagCcatcttagct	NA	NA	NA	NA	NA	NA	NA	NA	NA	18	17	0.944	NA	NA	NA	41	20	0.488	34	12	0.353	NA	NA	NA	NA	NA	NA	NA	NA
2 25291887	2	25291887	-	aggtgcggacCagagcggctg	3UTR	ENSMUSG00000026959	Grin1	95	31	0.326	58	30	0.517	64	27	0.422	63	28	0.444	75	29	0.387	91	30	0.33	25291181	25292367	-	ENSMUST00000114307	protein_coding	1186	65.8333	11
2 26385837	2	26385837	-	ctaagacagtCggctggattt	exon	ENSMUSG00000026927	Sdccag3	151	15	0.099	102	7	0.069	217	34	0.157	208	29	0.139	283	24	0.085	314	22	0.07	26385498	26386063	-	ENSMUST00000132574	protein_coding	565	25.6364	14
2 26920697	2	26920697	-	agagaacagaCagacttagaa	3UTR	ENSMUSG00000014867	Surf4	203	34	0.167	202	28	0.139	226	32	0.142	209	34	0.163	204	14	0.069	204	17	0.083	26920040	26921904	-	ENSMUST00000015011	protein_coding	1864	103.5	7
2 27016478	2	27016478	+	gctcacatatCtggcgagact	3UTR	ENSMUSG00000015488	Cacfd1	418	18	0.043	293	20	0.068	407	45	0.111	344	39	0.113	282	29	0.103	437	56	0.128	27016013	27016849	+	ENSMUST00000114005	protein_coding	836	46.3889	11
2 27110965	2	27110965	-	ccctagccatCaggaacgtag	3UTR	ENSMUSG00000009216	Fam163b	91	8	0.088	72	4	0.056	91	8	0.088	53	9	0.17	51	8	0.157	51	6	0.118	27110380	27112479	-	ENSMUST00000151224	protein_coding	2099	116.556	6
2 30150959	2	30150959	+	ttcacagtacCagagggctac	3UTR	ENSMUSG00000039678	Tbc1d13	38	9	0.237	24	8	0.333	26	6	0.231	11	4	0.364	29	11	0.379	33	8	0.242	30149766	30152013	+	ENSMUST00000044556	protein_coding	2247	124.778	10
2 30283903	2	30283903	-	tccaggatagCcagggctaca	NA	NA	NA	122	14	0.115	112	28	0.25	60	19	0.317	69	20	0.29	62	7	0.113	98	13	0.133	NA	NA	NA	NA	NA	NA	NA	NA
2 30972482	2	30972482	-	tctgtccttgCtgggtgtggt	3UTR	ENSMUSG00000026851	BC005624	167	21	0.126	150	17	0.114	133	18	0.135	161	19	0.118	102	4	0.039	98	8	0.082	30972177	30973209	-	ENSMUST00000028205	protein_coding	1032	57.2778	6
2 32330844	2	32330844	-	accaacactcCaaagctcaga	NA	NA	NA	32	9	0.281	26	7	0.269	17	5	0.294	NA	NA	NA	42	14	0.333	67	5	0.075	NA	NA	NA	NA	NA	NA	NA	NA
2 32334818	2	32334818	-	gcgttcagaaCggggctcttt	exon	ENSMUSG00000026825	Dnm1	792	60	0.076	741	61	0.082	1067	109	0.102	917	112	0.122	823	68	0.083	806	75	0.093	32334682	32334820	-	ENSMUST00000091089	protein_coding	138	6.22727	22
2 33139501	2	33139501	-	taggcagcccCagggcctgtg	NA	NA	NA	46	13	0.283	33	8	0.242	19	18	0.947	10	7	0.7	45	14	0.311	25	5	0.2	NA	NA	NA	NA	NA	NA	NA	NA
2 57289895	2	57289895	+	agcctgtgaaCagggaacctc	exon	ENSMUSG00000026827	Gpd2	561	152	0.271	552	141	0.255	614	215	0.35	544	223	0.41	448	195	0.435	482	158	0.328	57289845	57290016	+	ENSMUST00000169687	protein_coding	171	7.72727	7
2 74859414	2	74859414	+	ggcatttttgCagatgtgtaa	exon	ENSMUSG00000027099	Mtx2	491	47	0.096	421	22	0.052	737	110	0.149	532	57	0.107	430	40	0.093	565	44	0.078	74859405	74859477	+	ENSMUST00000028511	protein_coding	72	3.22727	4
2 78922937	2	78922937	+	actagaatggCgaggtgatcc	NA	NA	NA	176	13	0.074	143	4	0.028	167	16	0.096	105	4	0.038	75	13	0.173	93	13	0.14	NA	NA	NA	NA	NA	NA	NA	NA
2 91938762	2	91938762	-	ctacttcagcCtgggcttcga	3UTR	ENSMUSG00000040479	Dgkz	328	22	0.067	327	32	0.098	371	77	0.208	412	94	0.228	270	40	0.148	291	49	0.168	91938717	91938795	-	ENSMUST00000128152	protein_coding	78	4.27778	11
2 92389041	2	92389041	-	gcacaggcagCggagacacct	exon	ENSMUSG00000027223	Mapk8ip1	979	137	0.14	898	118	0.131	1217	261	0.214	1298	324	0.25	920	166	0.18	1094	225	0.206	92388975	92389280	-	ENSMUST00000050312	protein_coding	305	13.8182	5
2 92953971	2	92953971	+	tgagctgaagCagtggttctt	3UTR	ENSMUSG00000027220	Syt13	348	13	0.037	190	4	0.021	382	39	0.102	276	29	0.105	216	28	0.13	239	19	0.08	92953668	92956058	+	ENSMUST00000028648	protein_coding	2390	132.722	3
3 107889699	3	107889699	-	ggagcactcaCgaggcagaga	exon	ENSMUSG00000086968	4933431E20Rik	142	30	0.216	119	17	0.143	171	12	0.07	170	33	0.194	60	5	0.083	93	20	0.215	107888850	107893507	-	ENSMUST00000131345	processed_transcript	4657	211.636	5
3 158079950	3	158079950	-	ccaggacagcCagggctacac	NA	NA	NA	255	27	0.106	125	8	0.064	283	81	0.286	100	16	0.16	131	21	0.16	141	8	0.057	NA	NA	NA	NA	NA	NA	NA	NA
3 158082625	3	158082625	-	atcactataaCagatgttctg	NA	NA	NA	115	5	0.043	85	2	0.024	118	40	0.339	53	22	0.415	53	10	0.189	79	8	0.101	NA	NA	NA	NA	NA	NA	NA	NA
3 67607442	3	67607442	-	atttgagcagCaggtgcagaa	exon	ENSMUSG00000103206	RP23-245M20.4	596	63	0.106	622	60	0.096	773	114	0.147	604	119	0.197	383	94	0.245	387	48	0.124	67607206	67607781	-	ENSMUST00000194852	processed_pseudogene	575	26.0909	10
3 84190999	3	84190999	-	tatccacaacCtggggaccat	exon	ENSMUSG00000027993	Trim2	542	102	0.188	404	85	0.21	524	317	0.605	312	200	0.641	511	163	0.319	650	182	0.28	84190513	84191236	-	ENSMUST00000107693	protein_coding	723	32.8182	15
3 87914991	3	87914991	+	ggcctgcaaaCtgggaaccct	3UTR	ENSMUSG00000004897	Hdgf	585	115	0.197	440	61	0.139	643	127	0.198	556	114	0.205	453	95	0.21	620	154	0.248	87914909	87916132	+	ENSMUST00000005017	protein_coding	1223	67.8889	2
3 88229077	3	88229077	+	ggccagagctCagggaacaga	exon	ENSMUSG00000097156	Gm3764	215	8	0.037	116	8	0.069	247	31	0.126	187	28	0.15	304	24	0.079	406	40	0.099	88229012	88229365	+	ENSMUST00000180478	lincRNA	353	16	5
3 89209300	3	89209300	+	tgccactgagCagggcatagc	3UTR	ENSMUSG00000064068	Mtx1	48	1	0.021	32	1	0.031	56	5	0.089	44	12	0.273	63	10	0.159	48	14	0.292	89209089	89209421	-	ENSMUST00000129055	protein_coding	332	18.3889	12
3 89402579	3	89402579	-	agatgcccttCgaggcactgg	3UTR	ENSMUSG00000042642	Flad1	44	14	0.318	44	6	0.136	43	20	0.465	41	16	0.39	NA	NA	NA	11	7	0.636	89401969	89403165	-	ENSMUST00000129308	protein_coding	1196	66.3889	10
3 90251701	3	90251701	+	gttccccttgCaagagttcat	exon	ENSMUSG00000052310	Slc39a1	418	28	0.067	353	22	0.062	410	41	0.1	294	35	0.119	382	34	0.089	433	39	0.09	90251686	90253612	+	ENSMUST00000015467	protein_coding	1926	87.5	1
3 9250591	3	9250591	+	agggcctggtCggacggaaac	NA	NA	NA	NA	NA	NA	NA	NA	NA	25	9	0.36	43	13	0.302	12	0	0	NA	NA	NA	NA	NA	NA	NA	NA	NA	NA	NA
3 95172274	3	95172274	+	gggacctttcCccagcctcag	3UTR	ENSMUSG00000038777	Sema6c	323	50	0.155	272	47	0.173	244	87	0.357	250	101	0.404	280	46	0.164	270	67	0.248	95172255	95174024	+	ENSMUST00000142449	protein_coding	1769	98.2222	1
4 107359682	4	107359682	+	ccagcatcagCaggaaactga	3UTR	ENSMUSG00000057375	Yipf1	141	8	0.057	109	7	0.064	159	22	0.138	156	30	0.192	115	33	0.297	96	23	0.24	107359607	107359822	+	ENSMUST00000075693	protein_coding	215	11.8889	7
4 117883261	4	117883261	-	gctgctggagCcgggatccct	5UTR	ENSMUSG00000028541	B4galt2	53	13	0.25	54	4	0.074	46	7	0.152	49	12	0.245	34	8	0.235	30	9	0.3	117883102	117883487	-	ENSMUST00000030266	protein_coding	385	76.8	3
4 123193334	4	123193334	+	cttgaagtctCtccactttca	3UTR	ENSMUSG00000046093	Hpcal4	358	52	0.145	286	27	0.094	357	77	0.216	239	61	0.255	216	30	0.139	248	30	0.121	123190856	123194701	+	ENSMUST00000059667	protein_coding	3845	213.556	12
4 124849719	4	124849719	-	ctactagcagCtgggttcact	3UTR	ENSMUSG00000028890	Mtf1	1036	88	0.085	758	53	0.07	1127	147	0.13	976	113	0.116	806	116	0.144	784	116	0.148	124844344	124849800	+	ENSMUST00000030723	protein_coding	5456	303.056	18
4 126082943	4	126082943	+	ttgccagtgtCggggcctgtt	exon	ENSMUSG00000042616	Oscp1	264	19	0.072	325	26	0.08	247	36	0.146	240	38	0.158	140	15	0.107	133	6	0.045	126082882	126082985	+	ENSMUST00000035497	protein_coding	103	4.63636	14
4 126613198	4	126613198	+	gtgcacaggaCaatttgtgga	3UTR	ENSMUSG00000073755	5730409E04Rik	98	18	0.184	112	7	0.064	133	21	0.158	82	10	0.122	45	11	0.244	53	16	0.302	126612374	126614371	+	ENSMUST00000164362	protein_coding	1997	110.889	8
4 129964759	4	129964759	+	cagacctctgCaggatgcaaa	NA	NA	NA	84	5	0.06	68	6	0.088	66	19	0.288	46	10	0.217	37	7	0.189	28	3	0.107	NA	NA	NA	NA	NA	NA	NA	NA
4 129992757	4	129992757	+	accacatctcCggggcctccg	exon	ENSMUSG00000028782	Bai2	69	15	0.217	75	8	0.107	171	16	0.094	141	15	0.106	64	7	0.109	76	21	0.276	129992069	129992879	+	ENSMUST00000106018	protein_coding	810	36.7727	19
4 130824055	4	130824055	+	ggacacgtgtCtccaaagtgc	3UTR	ENSMUSG00000025743	Sdc3	1891	793	0.419	1288	543	0.422	1679	810	0.482	1586	832	0.525	1379	621	0.451	1378	610	0.443	130822810	130826319	+	ENSMUST00000070478	protein_coding	3509	194.889	7
4 139648956	4	139648956	+	cagtggtagcCagggagagct	3UTR	ENSMUSG00000028737	Aldh4a1	97	4	0.041	119	19	0.16	75	13	0.173	93	19	0.204	70	4	0.057	84	2	0.024	139648271	139649690	+	ENSMUST00000039818	protein_coding	1419	78.7778	9
4 147880008	4	147880008	-	tcatggtctcCatggttactg	exon	ENSMUSG00000029020	Mfn2	244	34	0.139	216	27	0.125	230	69	0.3	204	63	0.309	133	21	0.158	131	14	0.107	147879942	147880097	-	ENSMUST00000030884	protein_coding	155	7	10
4 148057027	4	148057027	+	ggacttgtgaCccgggaagct	3UTR	ENSMUSG00000029009	Mthfr	55	0	0	31	0	0	124	19	0.153	144	18	0.125	86	6	0.07	107	11	0.103	148057003	148057133	+	ENSMUST00000156113	protein_coding	130	7.16667	4
4 148140305	4	148140305	+	ggagaaaacaCagcgatcata	5UTR	ENSMUSG00000029003	Mad2l2	33	2	0.061	28	4	0.143	42	4	0.095	23	1	0.043	27	14	0.519	22	10	0.455	148140182	148140794	+	ENSMUST00000030860	protein_coding	612	122.2	2
4 149499123	4	149499123	+	ccctctgttaCagagcctgct	NA	NA	NA	58	17	0.293	45	24	0.533	41	13	0.317	47	17	0.362	50	29	0.58	35	6	0.171	NA	NA	NA	NA	NA	NA	NA	NA
4 149565142	4	149565142	+	caggggtgacCgggaggcagg	3UTR	ENSMUSG00000028988	Ctnnbip1	667	94	0.141	513	62	0.121	637	132	0.207	571	89	0.156	545	97	0.178	586	75	0.128	149564264	149566437	+	ENSMUST00000030839	protein_coding	2173	120.667	8
4 152303530	4	152303530	+	ccaggatgctCgggagaggtg	3UTR	ENSMUSG00000039662	Icmt	156	32	0.205	127	17	0.134	83	32	0.386	157	51	0.325	259	64	0.247	249	55	0.221	152303022	152307120	+	ENSMUST00000151372	protein_coding	4098	227.611	3
4 152304425	4	152304425	+	gtggagaatcCtgagtgtctc	3UTR	ENSMUSG00000039662	Icmt	126	6	0.048	81	4	0.049	83	12	0.145	97	11	0.113	183	27	0.148	250	23	0.092	152303022	152307120	+	ENSMUST00000151372	protein_coding	4098	227.611	7
4 155964768	4	155964768	+	cctcttttagCgaggcctctc	exon	ENSMUSG00000023571	Fam132a	41	0	0	21	5	0.238	75	11	0.147	63	2	0.032	52	12	0.231	64	16	0.25	155964768	155964888	+	ENSMUST00000024338	protein_coding	120	5.40909	1
4 33925047	4	33925047	+	gggctgtctgCagagctctca	5UTR	ENSMUSG00000044288	Cnr1	154	0	0	97	2	0.021	83	13	0.157	100	10	0.1	146	11	0.075	168	5	0.03	33924632	33925158	+	ENSMUST00000057188	protein_coding	526	105	4
4 38985913	4	38985913	+	agaataagtaCaagaagaaga	NA	NA	NA	245	97	0.396	110	33	0.3	162	46	0.284	78	28	0.359	117	31	0.265	144	52	0.361	NA	NA	NA	NA	NA	NA	NA	NA
4 38986168	4	38986168	+	agaagaagaaCaagaagaaga	NA	NA	NA	142	131	0.929	77	71	0.922	133	118	0.887	24	22	0.917	33	30	0.909	61	53	0.898	NA	NA	NA	NA	NA	NA	NA	NA
4 41190922	4	41190922	+	aacttactccCggggcgggga	3UTR	ENSMUSG00000036241	Ube2r2	176	12	0.068	148	7	0.047	155	25	0.161	105	11	0.105	144	11	0.076	160	14	0.087	41190825	41193380	+	ENSMUST00000040008	protein_coding	2555	141.889	1
4 41518020	4	41518020	-	cttccaagtcCaaggagagca	3UTR	ENSMUSG00000028439	Fam219a	457	145	0.317	366	136	0.372	330	172	0.521	359	155	0.432	430	123	0.286	506	132	0.261	41517691	41520239	-	ENSMUST00000108050	protein_coding	2548	141.5	3
4 42941507	4	42941507	+	attattgaatCgagtcgaaaa	3UTR	ENSMUSG00000036062	N28178	738	66	0.089	576	57	0.099	991	123	0.124	780	83	0.106	373	39	0.105	482	99	0.205	42939602	42944752	+	ENSMUST00000107975	protein_coding	5150	286.056	7
4 43022190	4	43022190	-	ttccaggagcCggaggttatt	exon	ENSMUSG00000028454	Pigo	37	6	0.162	41	19	0.463	37	11	0.297	23	5	0.217	21	2	0.095	20	7	0.35	43022012	43022194	-	ENSMUST00000067481	protein_coding	182	8.22727	22
4 43495356	4	43495356	+	acagctggtgCagctgacaca	exon	ENSMUSG00000028461	Ccdc107	803	121	0.151	717	115	0.16	930	360	0.387	914	389	0.426	476	204	0.429	585	257	0.439	43495342	43495432	+	ENSMUST00000030181	protein_coding	90	4.04545	4
4 45398952	4	45398952	-	cggggcatctCaggctcattc	3UTR	ENSMUSG00000045973	Slc25a51	358	57	0.159	287	40	0.139	301	60	0.199	335	66	0.197	386	81	0.21	435	84	0.193	45395923	45399240	-	ENSMUST00000107796	protein_coding	3317	184.222	17
4 70488243	4	70488243	-	tgtgggttatCagggtcttca	exon	ENSMUSG00000039270	Megf9	605	41	0.068	562	32	0.057	902	102	0.113	619	77	0.124	994	73	0.073	1129	89	0.079	70488131	70488332	-	ENSMUST00000107359	protein_coding	201	9.09091	13
5 111420152	5	111420152	+	ggtgcttttcCgaggctcttt	exon	ENSMUSG00000070576	Mn1	206	3	0.015	133	7	0.053	319	87	0.273	261	61	0.234	293	24	0.082	238	25	0.105	111417442	111421883	+	ENSMUST00000094463	protein_coding	4441	201.818	14
5 112217279	5	112217279	-	gggacgcggaCaaggctcagg	exon	ENSMUSG00000097767	Miat	33	15	0.455	34	12	0.353	16	9	0.562	18	4	0.222	84	27	0.321	74	32	0.432	112213228	112220235	-	ENSMUST00000182953	lincRNA	7007	318.455	13
5 114027140	5	114027140	-	ctcccagattCcggaacacat	3UTR	ENSMUSG00000042078	Svop	730	72	0.099	606	51	0.084	528	75	0.142	611	102	0.167	463	67	0.145	448	74	0.165	114026910	114028257	-	ENSMUST00000058472	protein_coding	1347	74.7778	4
5 118185980	5	118185980	+	cgctagctacCggagcagtgt	3UTR	ENSMUSG00000046607	Hrk	485	110	0.227	409	80	0.196	326	84	0.258	383	87	0.227	169	56	0.331	175	50	0.286	118184478	118189478	+	ENSMUST00000054836	protein_coding	5000	277.722	6
5 135643265	5	135643265	+	agggacctccCagggggtaca	3UTR	ENSMUSG00000039917	Rhbdd2	267	11	0.041	177	8	0.045	206	28	0.136	138	16	0.116	75	25	0.333	90	13	0.144	135643030	135646448	+	ENSMUST00000136748	protein_coding	3418	189.833	2
5 136232298	5	136232298	-	ggcggcaattCtgcgagctgc	exon	ENSMUSG00000005057	Sh2b2	135	21	0.156	142	13	0.092	130	34	0.262	93	24	0.258	253	33	0.13	358	39	0.109	136231653	136232386	-	ENSMUST00000005188	protein_coding	733	33.2727	20
5 136751690	5	136751690	-	cccaggtcccCggggtccccc	exon	ENSMUSG00000004415	Col26a1	221	25	0.113	152	13	0.086	246	28	0.114	224	30	0.134	146	24	0.164	131	13	0.099	136751669	136751752	-	ENSMUST00000111103	protein_coding	83	3.72727	6
5 139759288	5	139759288	-	tcgtgtccgcCaggggaaccc	exon	ENSMUSG00000029547	Ints1	93	7	0.075	57	13	0.228	108	16	0.148	108	14	0.13	84	19	0.226	96	22	0.229	139759136	139759390	-	ENSMUST00000072607	protein_coding	254	11.5	14
5 140629770	5	140629770	-	ctaaatggaaCggaagtgaat	exon	ENSMUSG00000036565	Ttyh3	3795	336	0.089	3459	301	0.087	3389	524	0.155	3561	530	0.149	3326	447	0.134	3229	374	0.116	140629715	140629807	-	ENSMUST00000042661	protein_coding	92	4.13636	14
5 142961220	5	142961220	+	cgccctggaaCagagctgcgc	exon	ENSMUSG00000029581	Fscn1	8631	2344	0.272	7054	1923	0.273	10882	3193	0.293	9483	2642	0.279	9189	2152	0.234	9943	2192	0.22	142960343	142961280	+	ENSMUST00000031565	protein_coding	937	42.5455	21
5 143716069	5	143716069	-	tggactacgaCagggggaagc	exon	ENSMUSG00000051306	Usp42	186	6	0.032	159	1	0.006	174	22	0.126	115	16	0.139	243	6	0.025	254	7	0.028	143714602	143716080	-	ENSMUST00000053287	protein_coding	1478	67.1364	22
5 143871928	5	143871928	+	gttccctttcCtggtggcaaa	exon	ENSMUSG00000029613	Eif2ak1	297	12	0.04	199	9	0.045	175	17	0.097	149	16	0.107	193	25	0.13	266	31	0.117	143871863	143872021	+	ENSMUST00000154767	protein_coding	158	7.13636	10
5 146471336	5	146471336	+	gtctctcaaaCagggccacac	3UTR	ENSMUSG00000029636	Wasf3	242	22	0.091	184	12	0.065	296	30	0.101	219	16	0.073	217	32	0.147	227	35	0.154	146470378	146472411	+	ENSMUST00000016143	protein_coding	2033	112.889	9
5 146948843	5	146948843	+	atgcgttcgtCggggcctgtg	exon	ENSMUSG00000016503	Gtf3a	622	80	0.129	447	53	0.119	542	85	0.157	543	82	0.151	367	75	0.204	375	85	0.227	146948698	146948975	+	ENSMUST00000133682	protein_coding	277	12.5455	12
5 24594711	5	24594711	-	gagccgagagCagagtcttgt	exon	ENSMUSG00000028949	Smarcd3	27	11	0.407	22	7	0.318	12	6	0.5	18	6	0.333	15	5	0.333	26	2	0.077	24594695	24594993	-	ENSMUST00000147857	protein_coding	298	13.5	2
5 24997502	5	24997502	+	tctgcagcacCaggagaggac	exon	ENSMUSG00000059631	1500035N22Rik	229	50	0.218	174	41	0.236	284	88	0.31	273	61	0.223	244	101	0.414	248	96	0.387	24997499	24998168	+	ENSMUST00000075081	protein_coding	669	30.3636	1
5 30271392	5	30271392	+	ccaaggtactCaggaacccag	3UTR	ENSMUSG00000075703	Ept1	170	23	0.136	127	12	0.094	161	43	0.267	126	31	0.246	168	31	0.185	161	17	0.106	30267000	30272012	+	ENSMUST00000145167	protein_coding	5012	278.389	16
5 30955279	5	30955279	-	agccttcacaCaagggccttg	3UTR	ENSMUSG00000045302	Preb	315	24	0.076	246	17	0.069	292	46	0.158	294	65	0.221	334	65	0.195	414	49	0.119	30950853	30955683	-	ENSMUST00000148214	protein_coding	4830	268.278	17
5 34632018	5	34632018	+	gggcaccaagCagggccccac	3UTR	ENSMUSG00000029106	Add1	643	40	0.062	512	31	0.061	787	85	0.108	624	70	0.112	442	60	0.136	408	45	0.11	34630817	34632308	+	ENSMUST00000114340	protein_coding	1491	82.7778	15
5 34635681	5	34635681	-	gaggcatcagCaaggggaacg	5UTR	ENSMUSG00000001082	Mfsd10	61	1	0.016	31	7	0.226	22	7	0.318	25	7	0.28	19	4	0.211	56	20	0.357	34635609	34635699	-	ENSMUST00000137150	protein_coding	90	17.8	5
5 35552658	5	35552658	-	gccacgtgagCagggaggtgg	NA	NA	NA	20	13	0.65	14	4	0.286	31	22	0.71	31	23	0.742	48	31	0.646	46	28	0.609	NA	NA	NA	NA	NA	NA	NA	NA
5 36952962	5	36952962	+	atagggcagtCaggatctgca	3UTR	ENSMUSG00000029120	Ppp2r2c	1254	133	0.106	1011	128	0.127	994	198	0.199	1054	232	0.22	767	175	0.228	762	157	0.206	36952643	36955078	+	ENSMUST00000031003	protein_coding	2435	135.222	3
5 52534238	5	52534238	-	agccagcttcCcgagtcttct	NA	NA	NA	161	54	0.335	147	44	0.299	192	79	0.411	152	85	0.559	228	76	0.333	247	97	0.393	NA	NA	NA	NA	NA	NA	NA	NA
5 62676045	5	62676045	-	agggtcaagtCaggatgctgc	exon	ENSMUSG00000037999	Arap2	57	10	0.175	24	1	0.042	45	13	0.289	28	5	0.179	41	9	0.22	81	12	0.148	62675952	62676086	-	ENSMUST00000076623	protein_coding	134	6.04545	16
5 63649861	5	63649861	+	gggctcttctCggtgcaacct	5UTR	ENSMUSG00000090061	Nwd2	160	6	0.037	87	0	0	116	12	0.103	74	10	0.135	154	11	0.071	139	9	0.065	63649451	63650169	+	ENSMUST00000159584	protein_coding	718	143.4	3
5 64105789	5	64105789	+	gaagttcgtgCacacctctgt	exon	ENSMUSG00000029171	Pgm1	41	11	0.268	69	10	0.145	67	3	0.045	54	7	0.13	120	0	0	165	6	0.036	64105755	64105944	+	ENSMUST00000087324	protein_coding	189	8.54545	5
5 90931386	5	90931386	-	cggcgacgccCggggctcgca	exon	ENSMUSG00000029376	Mthfd2l	171	24	0.14	148	33	0.223	142	39	0.275	81	13	0.16	96	8	0.083	106	14	0.132	90931196	90931433	+	ENSMUST00000071652	protein_coding	237	10.7273	18
6 113176601	6	113176601	-	ggggccaagaCagggaagtac	exon	ENSMUSG00000042873	Lhfpl4	321	18	0.056	284	16	0.056	272	47	0.173	238	41	0.172	268	27	0.101	360	23	0.064	113176446	113176682	-	ENSMUST00000162280	protein_coding	236	10.6818	15
6 113492889	6	113492889	+	agggcttcatCaagggtagat	exon	ENSMUSG00000030284	Creld1	653	80	0.123	504	56	0.111	343	45	0.131	309	80	0.259	213	28	0.131	273	33	0.121	113492687	113493338	+	ENSMUST00000032422	protein_coding	651	29.5455	7
6 113531530	6	113531530	-	gagccgaaagCcgggaggaac	5UTR	ENSMUSG00000030286	Emc3	45	21	0.467	63	18	0.286	23	8	0.348	50	25	0.5	54	18	0.34	49	11	0.224	113531483	113531638	-	ENSMUST00000032425	protein_coding	155	30.8	2
6 113697332	6	113697332	+	ccttggcgtcCggggcctgcg	5UTR	ENSMUSG00000056952	Tatdn2	56	2	0.036	52	3	0.058	47	7	0.149	63	8	0.127	76	3	0.039	66	9	0.136	113697050	113697601	+	ENSMUST00000089018	protein_coding	551	110	3
6 115618393	6	115618393	+	ttgtggtaaaCaggagcagtc	3UTR	ENSMUSG00000000439	Mkrn2	263	29	0.11	165	19	0.115	234	47	0.201	210	48	0.229	251	28	0.112	289	23	0.08	115617732	115618670	+	ENSMUST00000000449	protein_coding	938	52.0556	13
6 116338134	6	116338134	-	gcgagcagctCaggtgggcgc	5UTR	ENSMUSG00000025702	2022-03-08	NA	NA	NA	19	19	1	NA	NA	NA	22	22	1	40	37	0.925	36	24	0.667	116338033	116338490	+	ENSMUST00000101032	protein_coding	457	91.2	2
6 11907487	6	11907487	-	gccctcagcgCcaggggtcct	NA	NA	NA	98	2	0.02	65	2	0.031	72	17	0.236	90	5	0.056	121	15	0.124	133	14	0.105	NA	NA	NA	NA	NA	NA	NA	NA
6 120518041	6	120518041	-	agagaaatacCgaggactctg	NA	NA	NA	13	3	0.231	24	1	0.042	NA	NA	NA	NA	NA	NA	42	8	0.19	48	6	0.125	NA	NA	NA	NA	NA	NA	NA	NA
6 122456284	6	122456284	-	aaagcaccacCgagcgagaga	exon	ENSMUSG00000040649	Rimklb	1069	53	0.05	807	59	0.073	1068	121	0.113	1120	130	0.116	607	71	0.117	803	113	0.141	122453101	122456663	-	ENSMUST00000068242	protein_coding	3562	161.864	20
6 124712754	6	124712754	+	tggcgtgcagCaggacacgat	exon	ENSMUSG00000004264	Phb2	724	46	0.064	522	32	0.061	828	89	0.107	588	59	0.1	459	40	0.087	600	61	0.102	124712704	124712788	+	ENSMUST00000124779	protein_coding	84	3.77273	14
6 124745645	6	124745645	-	agctggagcgCagtgtggtga	exon	ENSMUSG00000004263	Atn1	1374	188	0.137	1352	144	0.107	1524	608	0.399	1541	622	0.404	1205	398	0.33	1316	405	0.308	124745639	124745861	-	ENSMUST00000088357	protein_coding	222	10.0455	1
6 128187321	6	128187321	-	gcagctttctCggagctgctg	NA	NA	NA	68	8	0.118	44	8	0.182	58	5	0.086	32	1	0.031	25	9	0.36	28	2	0.071	NA	NA	NA	NA	NA	NA	NA	NA
6 131388170	6	131388170	-	cccccggaccCcgcgcctaag	exon	ENSMUSG00000030189	Ybx3	536	91	0.17	443	70	0.158	452	93	0.206	521	109	0.209	345	40	0.116	344	32	0.093	131388018	131388450	-	ENSMUST00000032309	protein_coding	432	19.5909	8
6 135713926	6	135713926	-	cacagccctgCaggagtcatt	3UTR	ENSMUSG00000030209	Grin2b	171	14	0.082	127	15	0.118	102	16	0.157	74	24	0.324	150	4	0.027	100	4	0.04	135713232	135732097	-	ENSMUST00000053880	protein_coding	18865	1048	1
6 135772342	6	135772342	-	cgtacctgtgCagaacccaaa	exon	ENSMUSG00000030209	Grin2b	102	8	0.078	52	1	0.019	85	14	0.165	68	18	0.265	112	26	0.232	134	26	0.194	135772193	135772422	-	ENSMUST00000053880	protein_coding	229	10.3636	15
6 29164588	6	29164588	-	tgactttattCgtgggccgtc	exon	ENSMUSG00000029701	Rbm28	132	14	0.106	100	10	0.1	113	31	0.274	164	23	0.14	126	14	0.111	127	11	0.087	29164491	29165006	-	ENSMUST00000007993	protein_coding	515	23.3636	5
6 34504371	6	34504371	+	ctcaccagttCctgggcaacc	exon	ENSMUSG00000038871	Bpgm	1203	113	0.094	1051	72	0.069	1493	166	0.111	1616	198	0.123	1863	162	0.087	2156	153	0.071	34504271	34505613	+	ENSMUST00000045372	protein_coding	1342	60.9545	2
6 38663248	6	38663248	+	ggagccggccCgggagccccc	exon	ENSMUSG00000079598	Clec2l	248	25	0.101	270	26	0.096	275	35	0.127	326	27	0.083	244	38	0.156	243	25	0.103	38663069	38663416	+	ENSMUST00000114874	protein_coding	347	15.7273	12
6 38680743	6	38680743	+	gaaaacagccCagggctagag	3UTR	ENSMUSG00000079598	Clec2l	49	20	0.408	32	12	0.375	80	49	0.613	75	46	0.613	56	42	0.75	61	36	0.59	38680240	38680864	+	ENSMUST00000114874	protein_coding	624	34.6111	15
6 56878833	6	56878833	+	taaaggttaaCaggagtctcc	3UTR	ENSMUSG00000029781	Fkbp9	56	3	0.054	83	7	0.084	101	10	0.099	83	8	0.096	88	12	0.136	90	17	0.189	56878211	56879358	+	ENSMUST00000031795	protein_coding	1147	63.6667	10
6 71124693	6	71124693	+	cccctggcaaCaggattgttt	exon	ENSMUSG00000068396	Rpl34-ps1	240	18	0.075	172	20	0.117	252	31	0.123	195	27	0.138	203	44	0.217	220	28	0.127	71124610	71124963	+	ENSMUST00000121998	processed_pseudogene	353	16	6
6 72602795	6	72602795	-	caagctgctgCaggacttcag	exon	ENSMUSG00000056666	Retsat	NA	NA	NA	NA	NA	NA	31	4	0.129	14	0	0	42	17	0.405	51	10	0.196	72602655	72602856	+	ENSMUST00000070597	protein_coding	201	9.09091	16
6 88503789	6	88503789	-	tggggagtgtCaggcctggag	3UTR	ENSMUSG00000030082	Sec61a1	372	147	0.395	281	118	0.42	259	123	0.475	308	155	0.503	331	118	0.356	319	104	0.326	88503601	88505106	-	ENSMUST00000032168	protein_coding	1505	83.5556	3
6 91268545	6	91268545	+	cagatgtgaaCgagtgcgaga	exon	ENSMUSG00000064080	Fbln2	83	9	0.108	113	10	0.088	71	7	0.099	81	7	0.086	83	14	0.169	47	8	0.17	91268538	91268654	+	ENSMUST00000137029	protein_coding	116	5.22727	2
6 91775466	6	91775466	-	ccatccatgtCggggaccgga	exon	ENSMUSG00000030098	Grip2	101	0	0	107	9	0.084	82	22	0.268	57	13	0.228	34	1	0.029	37	1	0.027	91775345	91775484	-	ENSMUST00000162300	protein_coding	139	6.27273	20
6 92071322	6	92071322	+	gtggccgcgtCaggagagggc	exon	ENSMUSG00000034037	Fgd5	44	0	0	29	2	0.069	44	9	0.205	37	7	0.189	74	2	0.027	63	7	0.111	92071312	92071440	+	ENSMUST00000113466	protein_coding	128	5.77273	2
7 101283613	7	101283613	+	gcaccttctgCaggtcaggga	3UTR	ENSMUSG00000030691	Fchsd2	851	67	0.079	846	60	0.071	1031	157	0.152	855	149	0.174	918	120	0.131	989	122	0.123	101282534	101284405	+	ENSMUST00000032931	protein_coding	1871	103.889	11
7 105743935	7	105743935	-	caatgtctaaCggggtttacg	exon	ENSMUSG00000043866	Taf10	59	12	0.203	35	1	0.029	56	12	0.214	42	6	0.143	26	5	0.192	54	10	0.185	105743830	105743984	-	ENSMUST00000141116	protein_coding	154	6.95455	16
7 112225899	7	112225899	+	cagcctgcgcCgggccgcctc	5UTR	ENSMUSG00000038244	Mical2	43	8	0.186	54	13	0.241	31	4	0.129	80	14	0.175	25	4	0.16	19	5	0.263	112225856	112226021	+	ENSMUST00000050149	protein_coding	165	32.8	2
7 118159617	7	118159617	-	atggcaacaaCgggaagctgc	exon	ENSMUSG00000030655	Smg1	517	93	0.18	382	82	0.215	642	158	0.246	302	73	0.242	628	96	0.153	652	86	0.132	118159591	118159820	-	ENSMUST00000032891	protein_coding	229	10.3636	3
7 122289314	7	122289314	+	cgccacctctCggggctcccc	5UTR	ENSMUSG00000052889	Prkcb	293	36	0.123	234	24	0.103	287	23	0.08	313	37	0.118	233	27	0.116	260	33	0.127	122289309	122289344	+	ENSMUST00000064921	protein_coding	35	6.8	1
7 126097681	7	126097681	-	tagctgaatgCagctgacctg	NA	NA	NA	13	2	0.154	18	8	0.444	26	14	0.538	16	11	0.688	32	14	0.438	22	13	0.591	NA	NA	NA	NA	NA	NA	NA	NA
7 126375124	7	126375124	-	acctcatgtgCgggggcattg	exon	ENSMUSG00000030741	Spns1	63	0	0	74	6	0.081	109	11	0.101	86	13	0.151	54	1	0.019	72	2	0.028	126375067	126375203	-	ENSMUST00000150476	protein_coding	136	6.13636	10
7 126830080	7	126830080	+	tcccttctgtCaggggcacat	3UTR	ENSMUSG00000058966	Fam57b	222	18	0.081	165	9	0.055	258	33	0.128	215	17	0.079	177	22	0.124	201	26	0.129	126829500	126830217	+	ENSMUST00000079423	protein_coding	717	39.7778	15
7 126959805	7	126959805	+	atggtgcgctCagggggaagc	exon	ENSMUSG00000030683	Sez6l2	491	26	0.053	404	14	0.035	351	40	0.114	340	38	0.112	279	43	0.154	323	28	0.087	126959791	126959954	+	ENSMUST00000106335	protein_coding	163	7.36364	3
7 127236503	7	127236503	+	ggcccgcaggCtggggagccg	exon	ENSMUSG00000045598	Zfp553	281	20	0.071	236	29	0.123	103	28	0.272	97	34	0.351	406	66	0.163	491	38	0.077	127235264	127238179	+	ENSMUST00000106312	protein_coding	2915	132.455	10
7 127521644	7	127521644	+	cagatggaaaCgaggtgtggc	exon	ENSMUSG00000053877	Srcap	418	29	0.069	309	27	0.087	314	35	0.111	244	25	0.102	534	26	0.049	531	31	0.058	127521476	127521661	+	ENSMUST00000186954	protein_coding	185	8.36364	21
7 127666348	7	127666348	-	ttcaattgccCgtgtgtagag	3UTR	ENSMUSG00000030814	Bcl7c	139	7	0.05	137	13	0.095	156	32	0.205	158	11	0.07	102	17	0.167	118	12	0.103	127663353	127666848	-	ENSMUST00000106282	protein_coding	3495	194.111	16
7 130936384	7	130936384	+	accgtctgtcCcgagcactgc	exon	ENSMUSG00000006205	Htra1	129	0	0	148	7	0.047	100	3	0.03	137	8	0.058	119	12	0.101	99	13	0.131	130936203	130936743	+	ENSMUST00000006367	protein_coding	540	24.5	8
7 133884828	7	133884828	-	cagccacttgCagctctttcc	3UTR	ENSMUSG00000054555	Adam12	88	5	0.057	44	4	0.091	62	1	0.016	48	7	0.146	29	8	0.276	32	6	0.188	133883199	133887941	-	ENSMUST00000067680	protein_coding	4742	263.389	7
7 139125162	7	139125162	-	ggagatcctaCaggaaatcga	exon	ENSMUSG00000015981	Stk32c	1359	91	0.067	1271	96	0.076	1336	170	0.127	1197	178	0.149	1204	121	0.1	1389	123	0.089	139125128	139125279	-	ENSMUST00000016125	protein_coding	151	6.81818	6
7 141427233	7	141427233	-	ctcccaagttCtggggcagga	3UTR	ENSMUSG00000060240	Cend1	197	30	0.152	101	17	0.168	207	57	0.275	137	41	0.299	68	22	0.324	107	31	0.29	141426446	141427455	-	ENSMUST00000124444	protein_coding	1009	56	15
7 19076395	7	19076395	+	acgcgacgcgCaggtcgggcc	exon	ENSMUSG00000030410	Dmwd	363	41	0.113	329	39	0.119	430	65	0.152	403	61	0.151	501	56	0.112	628	66	0.105	19076249	19076701	+	ENSMUST00000032570	protein_coding	452	20.5	8
7 25072711	7	25072711	-	ttggtctcacCagggctgcca	NA	NA	NA	152	5	0.033	96	3	0.031	136	10	0.074	93	6	0.065	78	10	0.128	108	13	0.12	NA	NA	NA	NA	NA	NA	NA	NA
7 27174770	7	27174770	-	aggtcggtgaCgcggagttat	3UTR	ENSMUSG00000095538	Gm21983	1091	99	0.091	911	104	0.114	1160	231	0.199	1019	220	0.216	556	110	0.198	593	130	0.219	27174716	27174778	-	ENSMUST00000154724	protein_coding	62	3.38889	17
7 28195761	7	28195761	+	gctctgaattCaggtccagcc	NA	NA	NA	87	1	0.011	45	0	0	85	16	0.188	67	13	0.194	57	7	0.123	77	11	0.143	NA	NA	NA	NA	NA	NA	NA	NA
7 30313964	7	30313964	+	ggtggaaccaCggagcctgct	3UTR	ENSMUSG00000042831	Alkbh6	113	7	0.062	88	2	0.023	98	6	0.061	93	11	0.118	74	13	0.176	99	13	0.131	30313919	30314161	+	ENSMUST00000137550	protein_coding	242	13.3889	4
7 44551766	7	44551766	-	gccagcagctCaggccggcca	exon	ENSMUSG00000060601	Nr1h2	82	10	0.122	89	15	0.169	131	22	0.168	117	18	0.154	117	9	0.077	117	10	0.085	44551600	44551859	-	ENSMUST00000123358	protein_coding	259	11.7273	15
7 44854958	7	44854958	+	cagccagtgtCgggaagagtt	3UTR	ENSMUSG00000011096	Akt1s1	1005	76	0.076	768	47	0.061	1737	185	0.107	1377	163	0.118	1622	175	0.108	1710	200	0.117	44854736	44855421	+	ENSMUST00000054343	protein_coding	685	38	6
7 45382267	7	45382267	-	gcatatggatCcaggtggaaa	NA	NA	NA	81	33	0.407	80	28	0.35	31	5	0.161	22	10	0.455	37	15	0.405	46	7	0.156	NA	NA	NA	NA	NA	NA	NA	NA
7 45793866	7	45793866	+	gcttggggaaCagggtaccgc	exon	ENSMUSG00000062044	Lmtk3	91	20	0.22	60	12	0.2	51	20	0.392	39	12	0.308	49	9	0.184	47	13	0.277	45793124	45795561	+	ENSMUST00000072580	protein_coding	2437	110.727	7
7 46068765	7	46068765	+	tgggagacttCaaggcttatg	exon	ENSMUSG00000030835	Nomo1	582	26	0.045	373	18	0.048	596	66	0.111	439	64	0.146	360	47	0.131	464	64	0.138	46068672	46068798	+	ENSMUST00000033121	protein_coding	126	5.68182	17
7 46430682	7	46430682	+	atatctactgCgggagcatat	3UTR	ENSMUSG00000058975	Kcnc1	55	4	0.073	53	2	0.038	51	19	0.373	44	17	0.386	65	8	0.123	114	24	0.211	46428312	46433353	+	ENSMUST00000025202	protein_coding	5041	280	9
7 61075650	7	61075650	+	acaagaagaaCaagaagaaga	NA	NA	NA	63	23	0.793	26	14	0.667	33	11	0.611	NA	NA	NA	NA	NA	NA	61	36	0.878	NA	NA	NA	NA	NA	NA	NA	NA
7 68003926	7	68003926	+	cgaggactacCgaagctaccg	exon	ENSMUSG00000005533	Igf1r	77	6	0.078	56	11	0.196	50	10	0.2	59	5	0.085	81	15	0.185	74	14	0.189	68003810	68004355	+	ENSMUST00000005671	protein_coding	545	24.7273	5
7 78462866	7	78462866	-	gggggaggcgCggctggacag	exon	ENSMUSG00000059146	Ntrk3	184	37	0.201	151	37	0.245	79	34	0.43	76	25	0.329	80	27	0.338	111	38	0.342	78462785	78462942	-	ENSMUST00000155795	protein_coding	157	7.09091	12
7 79559069	7	79559069	+	ttccagaggaCcagggtccag	NA	NA	NA	144	15	0.104	106	11	0.104	136	9	0.066	101	7	0.069	71	3	0.042	79	4	0.051	NA	NA	NA	NA	NA	NA	NA	NA
7 81934215	7	81934215	-	cggggatctgCggggcctgcg	5UTR	ENSMUSG00000025104	Hdgfrp3	34	31	0.912	21	12	0.571	33	25	0.758	17	14	0.824	18	14	0.778	25	20	0.8	81934023	81934459	-	ENSMUST00000026094	protein_coding	436	87	3
7 98717700	7	98717700	+	tagatcctgtCagggcagaag	3UTR	ENSMUSG00000030753	Prkrir	208	25	0.12	142	18	0.127	169	22	0.13	140	22	0.157	95	12	0.126	145	15	0.103	98716904	98718062	+	ENSMUST00000033009	protein_coding	1158	64.2778	13
7 99318553	7	99318553	+	ccagccccgaCcgagctcttg	exon	ENSMUSG00000055407	Map6	1445	600	0.415	1159	477	0.412	1335	862	0.646	1154	751	0.651	1459	626	0.429	1535	595	0.388	99317472	99320352	+	ENSMUST00000127492	protein_coding	2880	130.864	9
8 110635121	8	110635121	+	gattacctgcCagagatccta	exon	ENSMUSG00000010936	Vac14	196	32	0.163	119	8	0.067	180	33	0.183	179	29	0.162	126	14	0.111	122	19	0.156	110635072	110635181	+	ENSMUST00000034190	protein_coding	109	4.90909	11
8 111006185	8	111006185	-	gagtgagaaaCtgagctcttg	3UTR	ENSMUSG00000033658	Ddx19b	200	2	0.01	222	10	0.045	160	27	0.169	153	22	0.144	152	10	0.066	187	16	0.086	111003188	111008249	-	ENSMUST00000040241	protein_coding	5061	281.111	11
8 111155350	8	111155350	-	ccaggacagcCagggttacag	3UTR	ENSMUSG00000003316	Glg1	848	222	0.262	582	140	0.241	577	232	0.402	531	225	0.424	768	178	0.232	717	140	0.195	111154421	111157893	-	ENSMUST00000169020	protein_coding	3472	192.833	5
8 111156493	8	111156493	-	tcccctttggCgagtttgggc	3UTR	ENSMUSG00000003316	Glg1	298	39	0.131	304	41	0.135	218	62	0.284	269	79	0.295	312	58	0.186	320	39	0.122	111154421	111157893	-	ENSMUST00000169020	protein_coding	3472	192.833	11
8 111954842	8	111954842	+	aagggaaactCaggcccttgt	NA	NA	NA	48	11	0.229	32	6	0.188	104	18	0.173	114	12	0.105	100	15	0.15	120	29	0.242	NA	NA	NA	NA	NA	NA	NA	NA
8 119809704	8	119809704	-	ctctggtagaCactgcttggc	3UTR	ENSMUSG00000031827	Cotl1	2636	721	0.274	1989	562	0.283	3024	807	0.267	2975	786	0.264	2361	501	0.212	3029	602	0.199	119809225	119810049	-	ENSMUST00000168698	protein_coding	824	45.7222	11
8 121605458	8	121605458	-	gccggctcacCagctgccccg	exon	ENSMUSG00000061410	Zcchc14	455	32	0.07	483	32	0.066	402	64	0.159	443	78	0.176	511	67	0.131	534	64	0.12	121605350	121605490	-	ENSMUST00000046386	protein_coding	140	6.31818	18
8 122025795	8	122025795	+	gaaggcgcctCagggttggag	3UTR	ENSMUSG00000025316	Banp	386	17	0.044	280	16	0.057	261	27	0.103	201	39	0.194	687	30	0.044	786	48	0.061	122025636	122029258	+	ENSMUST00000170857	protein_coding	3622	201.167	1
8 122466976	8	122466976	-	tgtcatcaagCaggaccacca	3UTR	ENSMUSG00000014470	Rnf166	158	15	0.095	155	13	0.084	108	33	0.306	120	36	0.3	120	21	0.175	119	24	0.202	122466147	122467168	-	ENSMUST00000014614	protein_coding	1021	56.6667	15
8 122502216	8	122502216	-	caaccaaacgCaggctgtggc	exon	ENSMUSG00000014444	Piezo1	33	7	0.212	50	18	0.36	34	13	0.382	43	20	0.465	26	9	0.346	22	10	0.455	122502122	122502308	-	ENSMUST00000067252	protein_coding	186	8.40909	12
8 123207502	8	123207502	-	gtttgagcagCaggtgcagaa	exon	ENSMUSG00000000743	Chmp1a	3403	316	0.093	3094	319	0.103	3204	528	0.165	3144	482	0.153	1925	394	0.205	2086	424	0.203	123207473	123207601	-	ENSMUST00000000759	protein_coding	128	5.77273	6
8 123231764	8	123231764	+	cacatcctcaCggatcatcag	3UTR	ENSMUSG00000033862	Cdk10	180	13	0.072	96	11	0.115	125	14	0.112	142	17	0.12	98	12	0.122	78	4	0.051	123231732	123232250	+	ENSMUST00000036880	protein_coding	518	28.7222	2
8 123501322	8	123501322	+	agctcttcgaCcgcatgtgta	exon	ENSMUSG00000031967	Afg3l1	601	91	0.151	506	66	0.13	496	111	0.224	479	102	0.213	430	67	0.156	378	53	0.14	123501233	123501433	+	ENSMUST00000001520	protein_coding	200	9.04545	10
8 124636478	8	124636478	-	ttttcctcccCatgggtctac	3UTR	ENSMUSG00000031983	2310022B05Rik	506	34	0.067	550	62	0.113	322	63	0.196	381	57	0.15	341	42	0.123	322	29	0.09	124635766	124637907	-	ENSMUST00000034464	protein_coding	2141	118.889	6
8 25158649	8	25158649	-	tctgctgcccCggtgtttgga	3UTR	ENSMUSG00000065954	Tacc1	51	20	0.392	27	9	0.333	26	14	0.538	15	5	0.333	47	23	0.489	47	24	0.511	25154552	25159751	-	ENSMUST00000084030	protein_coding	5199	288.778	15
8 27275242	8	27275242	+	gctcctcactCagggtgccag	3UTR	ENSMUSG00000031490	Eif4ebp1	148	14	0.095	155	6	0.039	135	14	0.104	134	18	0.134	271	6	0.022	257	9	0.035	27275112	27275656	+	ENSMUST00000033880	protein_coding	544	30.1667	5
8 28719778	8	28719778	-	aagaatcactCggggactttc	exon	ENSMUSG00000063626	Unc5d	121	24	0.198	60	9	0.15	94	38	0.409	85	29	0.341	133	42	0.316	128	37	0.289	28719617	28719994	-	ENSMUST00000168630	protein_coding	377	17.0909	10
8 4493486	8	4493486	+	ggctctgtagCgaggagtttc	5UTR	ENSMUSG00000008206	Cers4	28	17	0.607	28	19	0.679	28	9	0.321	36	11	0.306	17	7	0.412	27	14	0.519	4493402	4493590	+	ENSMUST00000176130	protein_coding	188	37.4	3
8 46209134	8	46209134	-	actgtctcacCaagatcttca	exon	ENSMUSG00000031633	Slc25a4	4124	374	0.091	3501	346	0.099	4756	716	0.151	3639	620	0.17	3634	585	0.161	3964	554	0.14	46209022	46209508	-	ENSMUST00000155986	protein_coding	486	22.0455	6
8 47828373	8	47828373	-	taacatgtgcCcggtgtctgc	3UTR	ENSMUSG00000031563	Wwc2	337	26	0.077	289	31	0.107	288	46	0.16	209	48	0.23	262	29	0.111	253	18	0.071	47826083	47828717	-	ENSMUST00000057561	protein_coding	2634	146.278	16
8 48342414	8	48342414	-	acgggcaataCtccaagggcc	exon	ENSMUSG00000031561	Tenm3	270	60	0.222	211	29	0.137	245	61	0.249	212	40	0.189	238	33	0.139	296	49	0.166	48342257	48342451	-	ENSMUST00000129821	protein_coding	194	8.77273	19
8 60912348	8	60912348	-	cagggaaaatCtggaggtgtg	3UTR	ENSMUSG00000004319	Clcn3	885	91	0.103	565	64	0.113	1853	469	0.253	1318	314	0.238	1713	436	0.255	2245	466	0.208	60911923	60913084	-	ENSMUST00000110301	protein_coding	1161	64.4444	7
8 67690329	8	67690329	-	tcttacctcgCagaagcgtcc	3UTR	ENSMUSG00000030465	Psd3	775	57	0.074	626	57	0.091	851	123	0.145	440	77	0.175	1166	154	0.132	1339	165	0.123	67689082	67696971	-	ENSMUST00000098696	protein_coding	7889	438.222	3
8 70382668	8	70382668	-	gtggccataaCtccagaggcc	3UTR	ENSMUSG00000003575	Crtc1	260	31	0.119	197	23	0.117	140	17	0.121	128	6	0.047	96	11	0.115	87	5	0.057	70382355	70386123	-	ENSMUST00000076615	protein_coding	3768	209.278	2
8 70455581	8	70455581	-	tggcctcctgCagggcctggc	exon	ENSMUSG00000055707	Klhl26	308	125	0.406	242	91	0.376	219	104	0.475	167	77	0.461	133	52	0.391	212	75	0.354	70455466	70455648	-	ENSMUST00000066597	protein_coding	182	8.22727	15
8 70699629	8	70699629	+	agcagtttcgCgggtggcgcc	exon	ENSMUSG00000071076	Jund	488	26	0.053	444	15	0.034	557	62	0.111	415	58	0.14	422	36	0.085	378	48	0.127	70697739	70700616	+	ENSMUST00000095267	protein_coding	2877	130.727	15
8 70792357	8	70792357	-	caggccgaatCcggccgatct	5UTR	ENSMUSG00000031833	Mast3	29	17	0.586	51	32	0.627	23	19	0.826	43	34	0.791	34	28	0.824	25	15	0.6	70792315	70792433	-	ENSMUST00000166004	protein_coding	118	23.4	2
8 71369173	8	71369173	+	cagtcagcatCcgagctagac	exon	ENSMUSG00000002395	Use1	1044	197	0.189	930	177	0.19	1009	216	0.214	905	205	0.227	658	181	0.275	643	142	0.221	71369132	71369303	+	ENSMUST00000110053	protein_coding	171	7.72727	6
8 72483202	8	72483202	-	ggtgccaaagCagggcctggg	3UTR	ENSMUSG00000019731	Slc35e1	470	22	0.047	345	19	0.055	421	27	0.064	370	22	0.059	403	61	0.151	418	46	0.11	72480641	72483765	-	ENSMUST00000152080	protein_coding	3124	173.5	15
8 84559447	8	84559447	+	cgcgccaaagCcggggacgcg	exon	ENSMUSG00000034656	Cacna1a	346	67	0.194	239	32	0.134	323	94	0.291	284	42	0.148	233	48	0.206	273	45	0.165	84559016	84559690	+	ENSMUST00000122053	protein_coding	674	30.5909	15
8 85521409	8	85521409	+	aaccaagtccCagggatccag	3UTR	ENSMUSG00000031700	Gpt2	570	41	0.072	384	5	0.013	473	52	0.11	376	60	0.16	491	47	0.096	537	49	0.091	85521339	85521494	+	ENSMUST00000132932	protein_coding	155	8.55556	9
8 87469307	8	87469307	-	aggccttcttCgcagagccat	3UTR	ENSMUSG00000031654	Cbln1	201	31	0.154	231	33	0.143	188	37	0.197	190	39	0.205	67	18	0.269	62	8	0.129	87468854	87470253	-	ENSMUST00000034076	protein_coding	1399	77.6667	6
8 95095673	8	95095673	+	gtcaccaggaCgggaactgtg	exon	ENSMUSG00000031787	Katnb1	628	34	0.054	442	23	0.052	566	138	0.244	428	95	0.222	394	41	0.104	529	52	0.098	95095606	95095796	+	ENSMUST00000034239	protein_coding	190	8.59091	8
8 95865004	8	95865004	-	gtgcataactCagcgactgaa	3UTR	ENSMUSG00000031672	Got2	336	43	0.128	163	23	0.141	269	40	0.149	267	33	0.124	271	42	0.155	382	54	0.141	95864134	95865128	-	ENSMUST00000034097	protein_coding	994	55.1667	16
9 103111978	9	103111978	+	gtcggacacgCagccgcaggc	5UTR	ENSMUSG00000032549	Rab6b	30	6	0.2	36	5	0.139	11	1	0.091	52	8	0.154	49	7	0.143	32	7	0.219	103111807	103112156	+	ENSMUST00000035155	protein_coding	349	69.6	3
9 103188905	9	103188905	-	gtgcagtgctCagggaatatg	3UTR	ENSMUSG00000032553	Srprb	86	8	0.093	89	2	0.022	145	20	0.138	135	14	0.104	85	2	0.024	91	2	0.022	103188032	103190207	-	ENSMUST00000035157	protein_coding	2175	120.778	8
9 107685411	9	107685411	-	gtggtccgtaCaggcgctccc	3UTR	ENSMUSG00000034684	Sema3f	234	28	0.12	276	44	0.159	281	83	0.295	130	28	0.215	84	24	0.286	141	26	0.184	107685325	107685547	-	ENSMUST00000194039	protein_coding	222	12.2778	8
9 110080499	9	110080499	+	ggaaagtgatCagggaccttc	NA	NA	NA	25	11	0.44	14	4	0.286	25	18	0.72	13	10	0.769	31	7	0.226	32	7	0.219	NA	NA	NA	NA	NA	NA	NA	NA
9 110082400	9	110082400	+	ttggtggtacCaggccctttt	3UTR	ENSMUSG00000032479	Map4	383	94	0.245	242	33	0.136	396	81	0.205	323	81	0.251	349	55	0.158	464	71	0.153	110081735	110083946	+	ENSMUST00000164930	protein_coding	2211	122.778	6
9 119463162	9	119463162	+	cagaagtcatCcagggtgcct	3UTR	ENSMUSG00000042787	Exog	130	17	0.131	154	20	0.13	144	51	0.354	90	36	0.4	210	24	0.114	225	37	0.164	119462838	119465517	+	ENSMUST00000035094	protein_coding	2679	148.778	3
9 119925427	9	119925427	+	cgtggacctgCaggctgccac	3UTR	ENSMUSG00000032512	Wdr48	223	108	0.484	175	77	0.44	315	122	0.387	361	113	0.313	202	90	0.446	360	110	0.306	119924805	119926579	+	ENSMUST00000036561	protein_coding	1774	98.5	7
9 22016350	9	22016350	-	gagcgtccaaCtctctctccc	3UTR	ENSMUSG00000003410	Elavl3	179	23	0.128	227	51	0.225	247	30	0.121	275	44	0.16	127	9	0.071	158	16	0.101	22015005	22018502	-	ENSMUST00000003501	protein_coding	3497	194.222	7
9 22023633	9	22023633	-	atgatggtgaCccaggagaga	NA	NA	NA	43	4	0.093	37	6	0.162	73	13	0.178	51	9	0.176	72	14	0.194	80	3	0.037	NA	NA	NA	NA	NA	NA	NA	NA
9 31030850	9	31030850	+	ttgccgccacCgccgctgcct	5UTR	ENSMUSG00000047412	Zbtb44	78	2	0.026	63	5	0.079	80	12	0.15	58	8	0.138	200	7	0.035	233	12	0.052	31030644	31030958	+	ENSMUST00000115222	protein_coding	314	62.6	4
9 44698109	9	44698109	-	cccttttcagCaggcccttca	exon	ENSMUSG00000048537	Phldb1	136	12	0.088	105	6	0.057	230	36	0.157	175	26	0.149	108	7	0.065	88	8	0.091	44697926	44698220	-	ENSMUST00000138356	protein_coding	294	13.3182	14
9 46222270	9	46222270	+	aggaaataaaCaggaaatcag	3UTR	ENSMUSG00000034135	Sik3	98	8	0.082	91	15	0.165	331	55	0.166	288	41	0.142	535	119	0.222	688	155	0.225	46222069	46222275	+	ENSMUST00000120463	protein_coding	206	11.3889	18
9 65074531	9	65074531	+	tgatagacaaCaggggatcct	exon	ENSMUSG00000032393	Dpp8	1075	66	0.061	892	55	0.062	1419	129	0.091	984	119	0.121	975	135	0.138	1144	186	0.163	65074439	65074585	+	ENSMUST00000034960	protein_coding	146	6.59091	15
9 66592957	9	66592957	-	tgcccagtgcCgggtcagaag	5UTR	ENSMUSG00000032376	Usp3	21	14	0.667	14	6	0.429	17	12	0.706	39	24	0.615	111	51	0.459	140	50	0.357	66592875	66593036	-	ENSMUST00000098613	protein_coding	161	32	3
9 72948067	9	72948067	+	ataatagtttCgtacaataca	3UTR	ENSMUSG00000034910	Pygo1	94	1	0.011	78	2	0.026	63	7	0.111	58	6	0.103	30	0	0	51	9	0.176	72945787	72952181	+	ENSMUST00000038489	protein_coding	6394	355.167	7
9 80310366	9	80310366	+	accagggagtCagggtctcac	3UTR	ENSMUSG00000033577	Myo6	113	53	0.469	57	24	0.421	94	47	0.5	55	19	0.345	44	24	0.545	61	22	0.361	80307872	80311728	+	ENSMUST00000113268	protein_coding	3856	214.167	12
9 95405736	9	95405736	-	gctcttcaacCagaaccctga	exon	ENSMUSG00000033350	Chst2	289	27	0.093	251	24	0.096	295	60	0.203	306	72	0.235	382	79	0.207	356	63	0.177	95399292	95406473	-	ENSMUST00000036267	protein_coding	7181	326.364	20
MT 911	MT	911	+	acacaccgccCgtcaccctcc	exon	ENSMUSG00000064358	mt-Co3	1067	457	0.428	757	311	0.411	1443	632	0.438	986	489	0.496	1363	649	0.476	1934	858	0.444	8607	9390	+	ENSMUST00000082409	protein_coding	783	35.5455	-216
X 105899885	X	105899885	-	tgaaccaaagCacaggtaatt	exon	ENSMUSG00000031229	Atrx	331	77	0.233	173	32	0.185	294	70	0.238	106	21	0.198	298	67	0.225	365	59	0.162	105899881	105899993	-	ENSMUST00000150914	protein_coding	112	5.04545	1
X 150647763	X	150647763	-	gtgcactcagCaccagtgcca	exon	ENSMUSG00000025272	Tro	1195	88	0.074	969	53	0.055	1216	132	0.109	1221	145	0.119	758	61	0.08	944	96	0.102	150645694	150649655	-	ENSMUST00000112709	protein_coding	3961	180	12
X 20865235	X	20865235	-	aacatgacttCcaggatattg	exon	ENSMUSG00000037217	Syn1	4250	316	0.074	2912	277	0.095	4322	581	0.134	3132	412	0.132	3019	411	0.136	3684	393	0.107	20865119	20865261	-	ENSMUST00000115345	protein_coding	142	6.40909	19
X 74226761	X	74226761	-	agtgcctacgCagaaataatt	exon	ENSMUSG00000031328	Flna	240	52	0.217	188	40	0.213	148	25	0.169	143	20	0.14	316	52	0.165	238	21	0.088	74226448	74226976	-	ENSMUST00000124950	protein_coding	528	23.9545	14
X 74338361	X	74338361	+	ccttggagtgCaaggaaggtg	exon	ENSMUSG00000031398	Plxna3	155	88	0.568	139	93	0.669	189	122	0.646	170	122	0.718	71	36	0.507	69	49	0.71	74338134	74338368	+	ENSMUST00000004326	protein_coding	234	10.5909	22
X 7644227	X	7644227	+	ccttcctctaCtccatggggg	exon	ENSMUSG00000031144	Syp	3304	387	0.117	2310	265	0.115	3782	354	0.094	2468	311	0.126	2526	268	0.106	3135	344	0.11	7644101	7644283	+	ENSMUST00000150572	protein_coding	182	8.22727	16
X 8185557	X	8185557	-	cctcacttccCagaagactca	3UTR	ENSMUSG00000031168	Ebp	212	14	0.066	175	4	0.023	273	47	0.172	266	32	0.12	214	29	0.136	254	26	0.102	8185329	8185609	-	ENSMUST00000033509	protein_coding	280	15.5	15
X 99466910	X	99466910	-	ccatctcctaCgtggatcctc	exon	ENSMUSG00000034403	Pja1	6021	504	0.084	4819	405	0.084	8132	991	0.122	6662	843	0.127	5736	700	0.122	6117	594	0.097	99465768	99468314	-	ENSMUST00000167246	protein_coding	2546	115.682	10
Y 19371814	Y	19371814	-	agaagaagaaCaagaagaaga	NA	NA	NA	29	16	0.8	NA	NA	NA	NA	NA	NA	NA	NA	NA	28	23	0.92	28	18	0.9	NA	NA	NA	NA	NA	NA	NA	NA
